# Supplementary material for: Bioactivity of Cooked Standard and Enriched Whole Eggs from White Leghorn and Rhode Island Red in Exhibiting In-Vitro Antioxidant and ACE-Inhibitory Effects
Source: Nutrients. 2021 Nov 25;13(12):4232. doi: 10.3390/nu13124232 (PMC8705232; doi:10.3390/nu13124232)
Supplement: Supplementary file 1 [file nutrients-13-04232-s001.zip]

Archive with 2 entries (2 files):
- Supplementary Data1.pdf
- Supplementary Data2.xlsx
