# Supplementary material for: Bioactivity of Cooked Standard and Enriched Whole Eggs from White Leghorn and Rhode Island Red in Exhibiting In-Vitro Antioxidant and ACE-Inhibitory Effects
Source: Nutrients. 2021 Nov 25;13(12):4232. doi: 10.3390/nu13124232 (PMC8705232; doi:10.3390/nu13124232)
Supplement: Supplementary file 1 [file nutrients-13-04232-s001.zip › Supplementary Data2.xlsx]

## Sheet: Table of contents
Tab	Description	Chromatograph
1	White Leghorn (WLH) Boiled Enriched	Hydrophilic interaction chromatography (HILIC)
2	Rhode Island Red (RIR) Boiled Standard	HILIC
3	RIR Boiled Enriched	HILIC
4	WLH Fried Standard	HILIC
5	RIR Fried Standard	HILIC
6	WLH Fried Enriched	HILIC
7	WLH Boiled Enriched	Reverse Phase Chromatography (RPC)
8	RIR Boiled Standard	RPC
9	RIR Boiled Enriched	RPC
10	WLH Fried Standard	RPC
11	RIR Fried Standard	RPC
12	WLH Fried Enriched	RPC

## Sheet: 1.HILIC_WLH Boiled Enriched
Fraction	Scan	Source File	Peptide	Tag Length	ALC (%)	length	m/z	z	RT	Intensity	Mass	ppm	Accession	PTM	local confidence (%)	tag (>=0%)	mode
2	7064	20190807_KM_1_NCE29_mz1.raw	WLSGE	5	99	5	591.277	1	28.98	74600000	590.27	-0.7			100 99 100 100 100	WLSGE	CID
2	4240	20190807_KM_1_NCE29_mz1.raw	VSGL	4	98	4	375.223	1	19.61	46200000	374.216	-1.5			99 98 99 99	VSGL	CID
1	1574	20191001_EN1_8__10ug.raw	PAAA	4	98	4	329.181	1	4.37	4610000	328.175	-1.5			97 99 100 100	PAAA	CID
2	7040	20190807_KM_1_NCE29_mz1.raw	PSPTPK	6	98	6	626.351	1	28.91	2020000	625.343	-0.3	F1NV02:A0A1D5PZP9:A0A1D5P923:A0A1D5P8U5:F1NAH4:A0A1D5PYN6:A0A1D5PE58:A0A1D5P0Z4:A0A1D5PXD7:A0A1D5NVG9:A0A1D5P762:A0A1D5P349:A0A1D5NTH1:F1N8Z9:A0A1D5PUQ4:A0A1D5PMN0:A0A1D5PAJ2		95 100 100 100 99 99	PSPTPK	CID
2	5696	20190807_KM_1_NCE29_mz1.raw	MGEL	4	98	4	449.206	1	24.33	126000000	448.199	-0.6			97 97 100 100	MGEL	CID
2	2888	20190807_KM_1_NCE29_mz1.raw	MPVHT	5	98	5	584.286	1	14.89	3190000	583.279	0.2			99 99 100 97 97	MPVHT	CID
2	9942	20190807_KM_1_NCE29_mz1.raw	LFDV	4	98	4	493.266	1	39.62	1870000	492.258	0.1			98 97 100 99	LFDV	CID
2	3987	20190807_KM_1_NCE29_mz1.raw	LYEA	4	98	4	495.245	1	18.76	28700000	494.238	0			98 97 100 99	LYEA	CID
2	2631	20190807_KM_1_NCE29_mz1.raw	MPNH	4	98	4	498.213	1	13.92	2560000	497.206	-0.5			99 98 99 98	MPNH	CID
1	4375	20191001_EN1_8__10ug.raw	LLDR	4	98	4	516.314	1	11.43	5960000	515.307	-0.4			100 97 99 98	LLDR	CID
2	2946	20190807_KM_1_NCE29_mz1.raw	EVER	4	98	4	532.273	1	15.11	4580000	531.265	-0.1			99 97 100 98	EVER	CID
1	2676	20191001_EN1_8__10ug.raw	VSGL	4	98	4	375.223	1	7.15	5110000	374.216	-1.4			99 97 99 98	VSGL	CID
2	3568	20190807_KM_1_NCE29_mz1.raw	LGDK	4	98	4	432.245	1	17.31	4590000	431.238	-0.2			98 97 100 99	LGDK	CID
2	5243	20190807_KM_1_NCE29_mz1.raw	MSGL	4	98	4	407.195	1	22.88	31400000	406.189	-0.9			98 97 99 99	MSGL	CID
1	2575	20191001_EN1_8__10ug.raw	LLTT	4	98	4	447.281	1	6.94	684000	446.274	-1.5			97 96 100 100	LLTT	CID
1	4471	20191001_EN1_8__10ug.raw	LLDR	4	98	4	516.314	1	11.61	5960000	515.307	-0.1			100 96 99 98	LLDR	CID
2	3841	20190807_KM_1_NCE29_mz1.raw	KTVP	4	98	4	444.282	1	18.23	14800000	443.274	0			100 98 98 97	KTVP	CID
2	5878	20190807_KM_1_NCE29_mz1.raw	LSGL	4	98	4	389.239	1	24.93	20900000	388.232	-0.4			97 96 100 100	LSGL	CID
2	6587	20190807_KM_1_NCE29_mz1.raw	FLGD	4	97	4	451.218	1	27.37	46500000	450.211	-0.7			98 96 99 99	FLGD	CID
1	1470	20191001_EN1_8__10ug.raw	LGFE	4	97	4	465.234	1	4.17	997000	464.227	-0.9			98 94 99 100	LGFE	CID
2	3967	20190807_KM_1_NCE29_mz1.raw	LTDV	4	97	4	447.245	1	18.69	17500000	446.238	0.5			98 95 99 98	LTDV	CID
2	7889	20190807_KM_1_NCE29_mz1.raw	VLGL	4	97	4	401.276	1	31.94	49300000	400.269	-0.9			97 95 99 99	VLGL	CID
1	1561	20191001_EN1_8__10ug.raw	LVAT	4	97	4	403.255	1	4.35	6370000	402.248	-1.4			97 94 99 99	LVAT	CID
2	2774	20190807_KM_1_NCE29_mz1.raw	KLQV	4	97	4	487.324	1	14.45	3020000	486.317	-0.7			99 96 97 98	KLQV	CID
2	3606	20190807_KM_1_NCE29_mz1.raw	NLPSDSS	7	97	7	719.321	1	17.43	1840000	718.313	0.2	A0A1D5NZ44		89 96 99 99 99 98 99	NLPSDSS	CID
2	6835	20190807_KM_1_NCE29_mz1.raw	FDNL	4	97	4	508.24	1	28.23	7420000	507.233	-0.2			99 97 97 96	FDNL	CID
1	4286	20191001_EN1_8__10ug.raw	LLDR	4	97	4	516.314	1	11.26	5960000	515.307	-0.3			97 95 99 97	LLDR	CID
1	4580	20191001_EN1_8__10ug.raw	RFAP	4	97	4	490.277	1	11.83	3360000	489.27	-1.2			99 95 98 96	RFAP	CID
1	4645	20191001_EN1_8__10ug.raw	LKTPV	5	96	5	279.186	2	11.98	6100000	556.359	-1			93 96 99 98 98	LKTPV	CID
2	4680	20190807_KM_1_NCE29_mz1.raw	LLDR	4	96	4	516.314	1	21.07	355000000	515.307	-0.1			99 94 99 96	LLDR	CID
2	5538	20190807_KM_1_NCE29_mz1.raw	MGLD	4	96	4	435.191	1	23.79	9860000	434.183	-0.2			95 94 99 99	MGLD	CID
2	8325	20190807_KM_1_NCE29_mz1.raw	KLPDM	5	96	5	603.317	1	33.53	2080000	602.31	-0.4			100 99 98 98 89	KLPDM	CID
2	2598	20190807_KM_1_NCE29_mz1.raw	LRVE	4	96	4	516.314	1	13.79	1260000	515.307	-0.4			99 93 97 96	LRVE	CID
1	1547	20191001_EN1_8__10ug.raw	PFAS	4	96	4	421.207	1	4.32	7660000	420.201	-2.1			98 93 98 96	PFAS	CID
2	8757	20190807_KM_1_NCE29_mz1.raw	LEPL	4	96	4	471.281	1	35.14	8200000	470.274	-0.3			98 92 96 98	LEPL	CID
2	3740	20190807_KM_1_NCE29_mz1.raw	PKET	4	96	4	474.256	1	17.9	2370000	473.248	0.3			95 92 99 98	PKET	CID
2	4852	20190807_KM_1_NCE29_mz1.raw	VRLP	4	95	4	484.324	1	21.62	5150000	483.317	-0.3			95 90 100 98	VRLP	CID
2	9785	20190807_KM_1_NCE29_mz1.raw	LAFGSLGDSLSK	12	95	12	597.822	2	39	3200000	1193.63	-0.3	A0A1D5PYH6		88 85 99 97 99 99 98 99 96 96 97 98	LAFGSLGDSLSK	CID
2	3217	20190807_KM_1_NCE29_mz1.raw	RMMP	4	95	4	534.253	1	16.1	3860000	533.245	-0.4			96 93 97 98	RMMP	CID
2	7372	20190807_KM_1_NCE29_mz1.raw	VPLV	4	95	4	427.292	1	30.09	8980000	426.284	0.4			97 89 99 99	VPLV	CID
2	6809	20190807_KM_1_NCE29_mz1.raw	LPQM	4	95	4	488.254	1	28.14	3330000	487.247	0.1			98 92 97 95	LPQM	CID
1	4565	20191001_EN1_8__10ug.raw	LKTPV	5	95	5	279.186	2	11.8	6100000	556.359	-1.3			93 94 98 97 96	LKTPV	CID
2	7638	20190807_KM_1_NCE29_mz1.raw	KLLPSYE	7	95	7	849.471	1	31.04	4440000	848.464	-0.2	E1BS31		75 95 99 99 99 99 99	KLLPSYE	CID
2	6095	20190807_KM_1_NCE29_mz1.raw	LRLP	4	95	4	498.34	1	25.67	3900000	497.333	0.5			89 93 100 99	LRLP	CID
2	3312	20190807_KM_1_NCE29_mz1.raw	KVSPL	5	95	5	543.35	1	16.45	2100000	542.343	-0.1			88 92 100 98 97	KVSPL	CID
2	4514	20190807_KM_1_NCE29_mz1.raw	LLDR	4	94	4	516.314	1	20.55	355000000	515.307	-0.4			99 90 97 93	LLDR	CID
2	6522	20190807_KM_1_NCE29_mz1.raw	YSPL	4	94	4	479.25	1	27.16	11700000	478.243	-0.2			96 90 96 97	YSPL	CID
2	5118	20190807_KM_1_NCE29_mz1.raw	LKLLSPK	7	94	7	399.776	2	22.5	16700000	797.537	0	F1NFL6:P02845:A0A1D5PV37:F1NWW5:E1BZK0:A0A1D5PDL6:F1NWT2		80 96 99 95 96 97 98	LKLLSPK	CID
2	4358	20190807_KM_1_NCE29_mz1.raw	LLDR	4	94	4	516.314	1	20.01	98500000	515.307	0			99 90 97 93	LLDR	CID
2	2640	20190807_KM_1_NCE29_mz1.raw	KAPEYGVEK	9	94	9	510.772	2	13.95	2530000	1019.53	-0.1			92 87 89 98 97 96 96 98 98	KAPEYGVEK	CID
2	2995	20190807_KM_1_NCE29_mz1.raw	VAHWA	5	94	5	583.298	1	15.28	2050000	582.291	-0.5			97 99 99 92 85	VAHWA	CID
2	9078	20190807_KM_1_NCE29_mz1.raw	KFLPL	5	94	5	617.402	1	36.33	41900000	616.395	0.1			87 95 100 96 95	KFLPL	CID
2	4736	20190807_KM_1_NCE29_mz1.raw	KFYP	4	94	4	554.297	1	21.24	15500000	553.29	-0.2			91 87 100 100	KFYP	CID
1	1403	20191001_EN1_8__10ug.raw	LPVSA	5	94	5	486.292	1	4.06	3030000	485.285	-1.2			85 89 100 100 99	LPVSA	CID
1	4841	20191001_EN1_8__10ug.raw	LSPK	4	94	4	222.644	2	12.4	1890000	443.274	-0.7			93 90 97 97	LSPK	CID
2	10046	20190807_KM_1_NCE29_mz1.raw	LLEL	4	94	4	487.313	1	40.03	70500000	486.305	0.4			95 89 97 95	LLEL	CID
2	4148	20190807_KM_1_NCE29_mz1.raw	LVSSASPTSPPR	12	94	12	599.825	2	19.32	11500000	1197.64	-0.4	Q9PU36:E1C4E7:A0A1D5PMB7		97 97 100 98 96 97 92 94 95 89 78 95	LVSSASPTSPPR	CID
1	1411	20191001_EN1_8__10ug.raw	MAMGL	5	94	5	522.241	1	4.07	2670000	521.234	-1			83 90 99 99 98	MAMGL	CID
1	2482	20191001_EN1_8__10ug.raw	LVLPDAA	7	93	7	698.408	1	6.74	7960000	697.401	-0.8	P02659		65 96 100 99 99 99 100	LVLPDAA	CID
2	10781	20190807_KM_1_NCE29_mz1.raw	WLLE	4	93	4	560.308	1	43.12	19500000	559.301	-0.2			89 86 100 100	WLLE	CID
2	6459	20190807_KM_1_NCE29_mz1.raw	YLYE	4	93	4	587.271	1	26.93	261000000	586.264	-0.3			87 88 100 100	YLYE	CID
1	1417	20191001_EN1_8__10ug.raw	LVTP	4	93	4	429.27	1	4.08	5670000	428.264	-1.7			97 87 96 94	LVTP	CID
1	1542	20191001_EN1_8__10ug.raw	VVDL	4	93	4	445.265	1	4.31	2030000	444.258	-1.6			93 82 99 99	VVDL	CID
1	1431	20191001_EN1_8__10ug.raw	LGLPLE	6	93	6	641.386	1	4.11	3650000	640.38	-1.4	F1NFL6:P02845:A0A1D5PV37:A0A1D5PSD3		79 81 100 100 100 100	LGLPLE	CID
2	3546	20190807_KM_1_NCE29_mz1.raw	LMSA	4	93	4	421.212	1	17.25	28700000	420.204	-0.2			98 86 96 92	LMSA	CID
2	2562	20190807_KM_1_NCE29_mz1.raw	VASQSPAVSR	10	92	10	501.272	2	13.66	46600000	1000.53	-0.8	A0A1D5PJM6		85 88 97 96 99 94 88 92 93 96	VASQSPAVSR	CID
2	6159	20190807_KM_1_NCE29_mz1.raw	AMGL	4	92	4	391.201	1	25.88	10500000	390.194	-0.5			93 80 99 99	AMGL	CID
1	2551	20191001_EN1_8__10ug.raw	LVVAN	5	92	5	515.318	1	6.9	4180000	514.312	-1			86 95 99 94 88	LVVAN	CID
2	6688	20190807_KM_1_NCE29_mz1.raw	VVGGLPSDSS	10	92	10	917.457	1	27.73	7540000	916.45	-0.5	Q03696:A0A1D5NZ44		89 79 78 85 99 99 99 99 99 98	VVGGLPSDSS	CID
2	3766	20190807_KM_1_NCE29_mz1.raw	KTVP	4	92	4	444.282	1	17.98	14800000	443.274	-0.1			98 86 95 90	KTVP	CID
2	10388	20190807_KM_1_NCE29_mz1.raw	EELPLP	6	92	6	697.377	1	41.43	2360000	696.369	0	A0A1D5P490:A0A1D5P6I5:A0A1D5PPZ0		87 88 85 97 98 98	EELPLP	CID
2	8134	20190807_KM_1_NCE29_mz1.raw	YAPF	4	92	4	497.239	1	32.82	32200000	496.232	-0.1			93 85 95 95	YAPF	CID
2	3954	20190807_KM_1_NCE29_mz1.raw	TFPSEQ	6	92	6	708.321	1	18.65	21800000	707.313	0.9			83 79 98 98 99 95	TFPSEQ	CID
1	2339	20191001_EN1_8__10ug.raw	LVLPDAA	7	92	7	698.408	1	6.39	7960000	697.401	-0.5	P02659		54 95 100 99 99 99 99	LVLPDAA	CID
2	3158	20190807_KM_1_NCE29_mz1.raw	LLNS	4	92	4	446.261	1	15.88	9550000	445.254	0			96 82 96 93	LLNS	CID
2	7097	20190807_KM_1_NCE29_mz1.raw	KLLQEL	6	91	6	743.466	1	29.09	2920000	742.459	-0.5	F1NV02:F1P172:A0A1D5PLG6:A0A1D5NXS3:E1C690:F1NXV0:Q5ZKN3:A0A1D5NUI9:R4GF37:A0A1D5PE85:A0A1D5NWB7:E1BW33		82 96 97 92 90 92	KLLQEL	CID
2	7009	20190807_KM_1_NCE29_mz1.raw	TPPSKGVDKDL	11	91	11	578.814	2	28.81	3710000	1155.61	-0.4	F1NV02:A0A1D5NUI9		56 80 97 100 100 90 86 99 97 99 100	TPPSKGVDKDL	CID
1	1181	20191001_EN1_8__10ug.raw	LVGL	4	91	4	401.275	1	3.56	13900000	400.269	-1.6			96 84 91 93	LVGL	CID
2	11794	20190807_KM_1_NCE29_mz1.raw	EELPLLP	7	91	7	810.461	1	47.77	43800000	809.453	0.3	A0A1D5PU46:A0A1D5PMV6:A0A1D5PTU9:E1C0S4		82 76 83 99 100 99 97	EELPLLP	CID
2	5286	20190807_KM_1_NCE29_mz1.raw	ERYLP	5	91	5	677.361	1	23.01	68600000	676.354	-0.2			98 96 99 89 72	ERYLP	CID
2	9149	20190807_KM_1_NCE29_mz1.raw	ELLP	4	90	4	471.281	1	36.6	92700000	470.274	-0.3			85 79 100 99	ELLP	CID
2	8634	20190807_KM_1_NCE29_mz1.raw	LLAL	4	90	4	429.307	1	34.67	1420000	428.3	0.5			89 79 97 96	LLAL	CID
2	4424	20190807_KM_1_NCE29_mz1.raw	QHLV	4	90	4	496.288	1	20.24	3150000	495.281	0			86 77 99 99	QHLV	CID
2	4618	20190807_KM_1_NCE29_mz1.raw	LQLQPR	6	90	6	377.732	2	20.87	66500000	753.45	-0.3	F1NV02:A0A1D5P1U1:F1NRP8:A0A1D5P0Y6		87 81 91 88 95 98	LQLQPR	CID
2	6864	20190807_KM_1_NCE29_mz1.raw	TSLL	4	90	4	433.266	1	28.32	6010000	432.258	-0.1			84 77 100 100	TSLL	CID
2	6092	20190807_KM_1_NCE29_mz1.raw	KFFE	4	90	4	570.292	1	25.66	12100000	569.285	0.4			83 77 100 100	KFFE	CID
2	9280	20190807_KM_1_NCE29_mz1.raw	WVLSE	5	90	5	633.324	1	37.09	21600000	632.317	-0.1			82 79 95 96 97	WVLSE	CID
2	2951	20190807_KM_1_NCE29_mz1.raw	VDHV	4	89	4	469.241	1	15.13	3010000	468.233	0.2			85 89 88 96	VDHV	CID
2	11793	20190807_KM_1_NCE29_mz1.raw	ELLPF	5	89	5	618.35	1	47.77	90700000	617.342	0.4			81 84 97 92 92	ELLPF	CID
2	5920	20190807_KM_1_NCE29_mz1.raw	LESL	4	89	4	461.26	1	25.07	4590000	460.253	-0.2			89 81 93 95	LESL	CID
2	5274	20190807_KM_1_NCE29_mz1.raw	FSPASAE	7	89	7	708.32	1	22.98	7000000	707.313	-0.4			66 73 98 98 96 95 98	FSPASAE	CID
2	5625	20190807_KM_1_NCE29_mz1.raw	KGLW	4	89	4	503.298	1	24.09	5480000	502.29	0.1			82 74 100 100	KGLW	CID
2	9788	20190807_KM_1_NCE29_mz1.raw	FLLGD	5	89	5	564.303	1	39.01	1490000	563.295	0.3			79 80 96 93 96	FLLGD	CID
2	5351	20190807_KM_1_NCE29_mz1.raw	TGAPGGAL	8	88	8	643.34	1	23.2	9460000	642.334	-1	F1P257		54 72 100 100 98 92 94 98	TGAPGGAL	CID
1	2703	20191001_EN1_8__10ug.raw	QLSPF	5	88	5	591.313	1	7.24	1810000	590.306	-1			59 86 100 99 98	QLSPF	CID
2	2366	20190807_KM_1_NCE29_mz1.raw	KLLGSHE	7	88	7	392.221	2	12.95	84900000	782.429	-1	A0A1D5PSB4		77 76 94 86 92 93 99	KLLGSHE	CID
1	3219	20191001_EN1_8__10ug.raw	TDLLN	5	88	5	575.303	1	8.42	8870000	574.296	-0.6			74 85 91 98 93	TDLLN	CID
2	2524	20190807_KM_1_NCE29_mz1.raw	TGSSPTSPPR	10	88	10	493.748	2	13.52	2620000	985.483	-0.6	P11799:E1C906:A0A1L1RRF3:F1NI60		67 66 92 100 98 97 96 88 85 93	TGSSPTSPPR	CID
2	11777	20190807_KM_1_NCE29_mz1.raw	VEDPLLVSGL	10	88	10	1041.58	1	47.71	6890000	1040.58	0.2	A0A1D5NU16:P30997:P11799:E1C906:A0A1L1RRF3:P21872:A0A547		70 79 94 95 96 89 91 90 82 93	VEDPLLVSGL	CID
1	3061	20191001_EN1_8__10ug.raw	AASV	4	88	4	347.192	1	8.05	1380000	346.185	-1.4			90 72 96 94	AASV	CID
1	2541	20191001_EN1_8__10ug.raw	LYEAV	5	88	5	594.313	1	6.87	1680000	593.306	-0.7			71 77 94 99 99	LYEAV	CID
2	3282	20190807_KM_1_NCE29_mz1.raw	FRVAS	5	88	5	579.325	1	16.34	21400000	578.318	-0.1			67 76 99 99 99	FRVAS	CID
2	6280	20190807_KM_1_NCE29_mz1.raw	ELLGTS	6	88	6	619.33	1	26.32	2500000	618.322	0.4			76 78 85 96 96 97	ELLGTS	CID
2	4624	20190807_KM_1_NCE29_mz1.raw	TLYE	4	87	4	525.255	1	20.89	2190000	524.248	-0.3			83 70 99 98	TLYE	CID
2	4209	20190807_KM_1_NCE29_mz1.raw	VARGSVGTPV	10	87	10	471.772	2	19.51	135000000	941.529	0			94 92 73 69 74 92 86 99 97 98	VARGSVGTPV	CID
2	9285	20190807_KM_1_NCE29_mz1.raw	FLVPGAA	7	87	7	674.388	1	37.11	3280000	673.38	0.4	A0A1D5PQF5:A0A1D5PY27:A0A1D5PWR7:A0A1D5NYH4		69 86 99 98 96 78 87	FLVPGAA	CID
2	9928	20190807_KM_1_NCE29_mz1.raw	DVLTSLW	7	87	7	417.223	2	39.56		832.433	-2.8			72 65 96 92 92 97 99	DVLTSLW	CID
1	4865	20191001_EN1_8__10ug.raw	LNLR	4	87	4	258.168	2	12.45	5940000	514.323	-0.9			94 71 92 93	LNLR	CID
2	9717	20190807_KM_1_NCE29_mz1.raw	TEELVPF	7	87	7	834.424	1	38.74	2690000	833.417	-0.7			79 88 94 86 77 94 96	TEELVPF	CID
2	8944	20190807_KM_1_NCE29_mz1.raw	TLLP	4	87	4	443.286	1	35.8	2930000	442.279	0			80 73 99 97	TLLP	CID
2	11814	20190807_KM_1_NCE29_mz1.raw	PLLPF	5	87	5	586.36	1	47.82	3410000	585.353	0.3			68 88 98 92 90	PLLPF	CID
2	6337	20190807_KM_1_NCE29_mz1.raw	TLPPAP	6	87	6	595.345	1	26.52	684000	594.338	-0.1	A0A1D5PJM6		69 77 83 98 98 98	TLPPAP	CID
2	5108	20190807_KM_1_NCE29_mz1.raw	EVHADLKPKV	10	87	10	568.327	2	22.47	2710000	1134.64	-0.1	R4GF68		73 72 99 100 100 99 99 94 60 75	EVHADLKPKV	CID
2	5028	20190807_KM_1_NCE29_mz1.raw	SLKAPEYGVEK	11	87	11	610.827	2	22.19	2110000	1219.64	-4.7			49 65 99 100 86 86 96 93 93 97 97	SLKAPEYGVEK	CID
2	8344	20190807_KM_1_NCE29_mz1.raw	DLPVLH	6	87	6	693.394	1	33.61	2920000	692.386	1.1			63 70 98 98 98 95	DLPVLH	CID
2	4338	20190807_KM_1_NCE29_mz1.raw	FRVTE	5	87	5	651.345	1	19.95	2440000	650.339	-1			75 78 94 94 94	FRVTE	CID
2	6133	20190807_KM_1_NCE29_mz1.raw	ELDM	4	87	4	507.212	1	25.8	22300000	506.205	0.3			84 67 99 97	ELDM	CID
2	7942	20190807_KM_1_NCE29_mz1.raw	VPMPV	5	87	5	542.301	1	32.13	2450000	541.293	0.4			94 93 96 78 73	VPMPV	CID
2	11574	20190807_KM_1_NCE29_mz1.raw	EFLL	4	87	4	521.297	1	46.77	1570000	520.29	-0.3			80 68 100 100	EFLL	CID
2	4961	20190807_KM_1_NCE29_mz1.raw	SDGEMV	6	87	6	637.25	1	21.98	7280000	636.242	0			59 79 89 96 98 99	SDGEMV	CID
2	4619	20190807_KM_1_NCE29_mz1.raw	RYPL	4	86	4	548.319	1	20.87	3550000	547.312	-0.2			99 95 77 75	RYPL	CID
1	4136	20191001_EN1_8__10ug.raw	VRLLP	5	86	5	299.207	2	10.94	21800000	596.401	-0.9			87 65 88 98 95	VRLLP	CID
1	2411	20191001_EN1_8__10ug.raw	LVLPDAA	7	86	7	698.407	1	6.57	7960000	697.401	-1.3	P02659		45 92 100 98 98 82 90	LVLPDAA	CID
2	5881	20190807_KM_1_NCE29_mz1.raw	YVSNGL	6	86	6	652.33	1	24.94	15100000	651.323	-0.2			68 78 90 94 93 97	YVSNGL	CID
2	8337	20190807_KM_1_NCE29_mz1.raw	ADLPVLH	7	86	7	764.43	1	33.58	15400000	763.423	-0.1			48 63 98 100 100 99 98	ADLPVLH	CID
2	11769	20190807_KM_1_NCE29_mz1.raw	VLLPDSYSGL	10	86	10	532.286	2	47.68	12300000	1062.56	-1.2	E1C5R5:A0A1D5PI42:E1BVC5:A0A1D5NXN5:A0A1D5P5V5		99 100 100 100 99 70 52 55 90 98	VLLPDSYSGL	CID
2	10467	20190807_KM_1_NCE29_mz1.raw	EDPV	4	86	4	459.208	1	41.76	470000	458.201	-0.6			79 70 97 98	EDPV	CID
2	6541	20190807_KM_1_NCE29_mz1.raw	SSLL	4	86	4	419.25	1	27.22	2030000	418.243	-0.3			82 67 98 98	SSLL	CID
2	5166	20190807_KM_1_NCE29_mz1.raw	YGSL	4	86	4	439.219	1	22.65	61100000	438.211	0.3			79 68 99 99	YGSL	CID
2	3083	20190807_KM_1_NCE29_mz1.raw	RFPA	4	86	4	490.277	1	15.6	22300000	489.27	-0.5			99 95 78 73	RFPA	CID
1	4483	20191001_EN1_8__10ug.raw	VVVREP	6	86	6	349.713	2	11.64	4190000	697.412	-1.2	A0A1D5PIQ9		100 100 98 90 68 61	VVVREP	CID
2	2157	20190807_KM_1_NCE29_mz1.raw	KLELGKA	7	86	7	379.742	2	12.17	47400000	757.47	-1.2	R4GIV3		65 70 97 94 89 92 95	KLELGKA	CID
2	8283	20190807_KM_1_NCE29_mz1.raw	LRLALP	6	86	6	682.461	1	33.38	2200000	681.454	-0.4			88 67 90 99 88 84	LRLALP	CID
1	4338	20191001_EN1_8__10ug.raw	HTLLP	5	86	5	580.345	1	11.36	1080000	579.338	-0.3			60 89 100 96 85	HTLLP	CID
2	5489	20190807_KM_1_NCE29_mz1.raw	AAPGHGLD	8	86	8	737.357	1	23.64	3760000	736.35	-0.5	F1NFL6:P02845		99 98 99 98 68 68 70 86	AAPGHGLD	CID
2	8475	20190807_KM_1_NCE29_mz1.raw	MSPEL	5	85	5	576.27	1	34.07	13300000	575.263	0.1			60 77 97 98 97	MSPEL	CID
1	1015	20191001_EN1_8__10ug.raw	PLVVA	5	85	5	498.328	1	3.23	2640000	497.321	-1.9			61 84 99 95 90	PLVVA	CID
2	6805	20190807_KM_1_NCE29_mz1.raw	YVSDGL	6	85	6	653.314	1	28.12	894000	652.307	-0.2			63 69 92 97 95 97	YVSDGL	CID
2	8721	20190807_KM_1_NCE29_mz1.raw	KLLELP	6	85	6	712.46	1	35	9470000	711.453	-0.2	P01012:P01014:E1BTF4:A0A1D5PI58:A0A1D5P531:F1NI10:A0A1D5PJD5:A0A1D5PF43:A0A1D5NW92:O93567		68 72 79 94 100 100	KLLELP	CID
2	6268	20190807_KM_1_NCE29_mz1.raw	WAVES	5	85	5	591.278	1	26.28	2010000	590.27	0.9			82 78 93 90 83	WAVES	CID
1	3335	20191001_EN1_8__10ug.raw	WVESQ	5	85	5	648.298	1	8.7	2400000	647.292	-1.2			69 72 93 98 93	WVESQ	CID
2	5663	20190807_KM_1_NCE29_mz1.raw	DLRVPQ	6	85	6	727.409	1	24.22	1700000	726.402	-0.5	F1NV02		96 68 76 84 93 92	DLRVPQ	CID
2	7646	20190807_KM_1_NCE29_mz1.raw	FLLRNV	6	85	6	381.237	2	31.06	2220000	760.46	-0.2			95 94 91 75 75 79	FLLRNV	CID
2	8871	20190807_KM_1_NCE29_mz1.raw	LLPDEV	6	84	6	685.377	1	35.53	7850000	684.369	0.2	P01012:P01014:E1BTF4:A0A1D5PI58:A0A1D5P531		98 98 99 95 57 61	LLPDEV	CID
1	3515	20191001_EN1_8__10ug.raw	TVGSSA	6	84	6	521.256	1	9.18	6830000	520.249	-0.1			66 61 85 100 99 97	TVGSSA	CID
2	5453	20190807_KM_1_NCE29_mz1.raw	VLVSSASPTSPPR	13	84	13	649.359	2	23.52	12200000	1296.7	-0.4	Q9PU36:E1C4E7:F1NXV0:Q5ZKN3:A0A1D5PMB7		55 93 100 100 99 97 94 79 87 87 59 56 94	VLVSSASPTSPPR	CID
2	2091	20190807_KM_1_NCE29_mz1.raw	KSPVGA	6	84	6	558.324	1	11.9	660000	557.317	-1.3	A0A1D5P2I0:A0A1D5PNL0		82 85 99 99 67 74	KSPVGA	CID
2	5477	20190807_KM_1_NCE29_mz1.raw	TVLSSS	6	84	6	593.314	1	23.59	5980000	592.307	-0.7	A0A1D5PPF3:A0A1D5PJE5:A0A1D5NZD3:A0A1D5P5Y0:F1P1V9:A0A1D5NUY4		63 66 81 97 99 100	TVLSSS	CID
2	11773	20190807_KM_1_NCE29_mz1.raw	AVPLEL	6	84	6	641.388	1	47.7	1900000	640.38	1.2			51 61 97 99 99 99	AVPLEL	CID
2	10561	20190807_KM_1_NCE29_mz1.raw	LNDFYPSFA	9	84	9	537.25	2	42.15	6260000	1072.49	-2	R9PXM5		94 95 99 96 95 90 86 43 63	LNDFYPSFA	CID
2	7256	20190807_KM_1_NCE29_mz1.raw	SYGEMV	6	84	6	685.286	1	29.68	5110000	684.279	0.2			57 70 85 95 99 99	SYGEMV	CID
2	2342	20190807_KM_1_NCE29_mz1.raw	KLVRSPQ	7	84	7	414.258	2	12.87	64600000	826.502	-0.8			86 82 96 85 86 70 85	KLVRSPQ	CID
1	4449	20191001_EN1_8__10ug.raw	LGLR	4	84	4	229.658	2	11.57	2370000	457.301	-0.5			91 71 89 86	LGLR	CID
2	9878	20190807_KM_1_NCE29_mz1.raw	LVPLP	5	84	5	538.36	1	39.36	3140000	537.353	0.7			60 66 97 99 98	LVPLP	CID
1	2562	20191001_EN1_8__10ug.raw	LVLPDAA	7	84	7	698.408	1	6.92	7960000	697.401	-0.5	P02659		45 90 100 98 97 75 85	LVLPDAA	CID
2	8956	20190807_KM_1_NCE29_mz1.raw	PSYELKLLN	9	84	9	538.803	2	35.85	10800000	1075.59	0.1	Q9PU36:E1C5R5:A0A1D5PI42:A0A1D5PBZ9:A0A1D5PDF4:F1N8A2		57 68 88 96 94 87 79 93 95	PSYELKLLN	CID
2	6987	20190807_KM_1_NCE29_mz1.raw	TALL	4	84	4	417.271	1	28.74	1520000	416.264	-0.3			77 62 99 99	TALL	CID
2	5852	20190807_KM_1_NCE29_mz1.raw	MGEL	4	84	4	449.206	1	24.84	126000000	448.199	-0.6			90 54 93 99	MGEL	CID
2	6979	20190807_KM_1_NCE29_mz1.raw	LVLQE	5	84	5	601.355	1	28.71	8580000	600.348	-0.3			43 89 99 95 96	LVLQE	CID
2	6727	20190807_KM_1_NCE29_mz1.raw	KLVPGVT	7	84	7	713.456	1	27.85	1660000	712.448	0.2	A0A1D5PZ80		66 83 99 98 95 73 75	KLVPGVT	CID
2	7071	20190807_KM_1_NCE29_mz1.raw	TSLL	4	84	4	433.265	1	28.99	20500000	432.258	-0.4			70 66 99 100	TSLL	CID
2	8682	20190807_KM_1_NCE29_mz1.raw	EAERYGNLSSL	11	84	11	619.805	2	34.85	6770000	1237.59	1.4	A0A1D5P7F7		100 96 92 82 86 39 46 94 95 94 97	EAERYGNLSSL	CID
2	5820	20190807_KM_1_NCE29_mz1.raw	TLSL	4	84	4	433.266	1	24.74	1960000	432.258	0.3			79 62 97 96	TLSL	CID
2	11744	20190807_KM_1_NCE29_mz1.raw	ALLSPF	6	83	6	647.378	1	47.57	1490000	646.369	2.1	P27731:A0A1I7Q422:A0A1L1RKC8:F1NAB9		50 71 89 99 96 98	ALLSPF	CID
2	11822	20190807_KM_1_NCE29_mz1.raw	LELLPF	6	83	6	731.434	1	47.85	9100000	730.427	0.1	A0A1D5PCD2		39 79 92 99 96 97	LELLPF	CID
2	5762	20190807_KM_1_NCE29_mz1.raw	KGLDF	5	83	5	579.313	1	24.55	2250000	578.306	-0.7			66 65 88 100 99	KGLDF	CID
2	3172	20190807_KM_1_NCE29_mz1.raw	KLLSGA	6	83	6	588.371	1	15.94	3760000	587.364	-0.3	A0A1D5PJ65		85 96 100 98 54 67	KLLSGA	CID
2	5574	20190807_KM_1_NCE29_mz1.raw	LGPV	4	83	4	385.244	1	23.92	11900000	384.237	-0.9			98 92 73 70	LGPV	CID
2	9091	20190807_KM_1_NCE29_mz1.raw	VLDF	4	83	4	493.266	1	36.38	54300000	492.258	0.3			69 66 99 99	VLDF	CID
1	2523	20191001_EN1_8__10ug.raw	LVLPDE	6	83	6	685.376	1	6.83	2700000	684.369	-1.2			43 89 100 98 83 88	LVLPDE	CID
2	5494	20190807_KM_1_NCE29_mz1.raw	HTLPLA	6	83	6	651.382	1	23.64	47800000	650.375	-0.8	F1NFL6:P02845:A0A1D5PV37:E1C5R5:A0A1D5PI42		68 91 100 96 69 75	HTLPLA	CID
2	7414	20190807_KM_1_NCE29_mz1.raw	YHEDLFSV	8	83	8	505.234	2	30.25	1780000	1008.46	-1.3			96 96 100 100 93 49 43 88	YHEDLFSV	CID
2	6800	20190807_KM_1_NCE29_mz1.raw	VVGGLPSDS	9	83	9	830.425	1	28.1	4470000	829.418	-0.1	Q03696		82 69 68 79 99 98 97 77 78	VVGGLPSDS	CID
2	3195	20190807_KM_1_NCE29_mz1.raw	HVDL	4	83	4	483.256	1	16.02	8010000	482.249	-0.3			61 71 99 99	HVDL	CID
1	1428	20191001_EN1_8__10ug.raw	QLLL	4	82	4	486.328	1	4.1	9760000	485.321	-1.3			55 76 100 100	QLLL	CID
2	7201	20190807_KM_1_NCE29_mz1.raw	TDLL	4	82	4	461.26	1	29.46	178000000	460.253	-0.2			62 69 100 100	TDLL	CID
2	7839	20190807_KM_1_NCE29_mz1.raw	RVLPL	5	82	5	597.408	1	31.76	57100000	596.401	0.1			49 68 98 99 99	RVLPL	CID
2	4891	20190807_KM_1_NCE29_mz1.raw	YFDN	4	82	4	558.219	1	21.76	64300000	557.212	-0.8			77 60 99 94	YFDN	CID
2	3652	20190807_KM_1_NCE29_mz1.raw	KVPETLR	7	82	7	421.758	2	17.59	77800000	841.502	-0.2			93 89 96 95 89 54 62	KVPETLR	CID
2	9887	20190807_KM_1_NCE29_mz1.raw	LVLPDAA	7	82	7	698.409	1	39.4		697.401	0.9	P02659		37 85 99 98 98 75 86	LVLPDAA	CID
2	9293	20190807_KM_1_NCE29_mz1.raw	ELLP	4	82	4	471.281	1	37.14	92700000	470.274	-0.2			76 60 98 96	ELLP	CID
2	9805	20190807_KM_1_NCE29_mz1.raw	LLDL	4	82	4	473.297	1	39.08	2900000	472.29	0.2			77 60 97 95	LLDL	CID
2	9645	20190807_KM_1_NCE29_mz1.raw	PYYLP	5	82	5	652.334	1	38.46	1520000	651.327	-0.3			54 66 98 97 98	PYYLP	CID
2	3168	20190807_KM_1_NCE29_mz1.raw	EVHADLKPK	9	82	9	518.793	2	15.93	2300000	1035.57	0.1	R4GF68		57 51 94 96 98 97 96 71 82	EVHADLKPK	CID
2	4734	20190807_KM_1_NCE29_mz1.raw	VSLT	4	82	4	419.25	1	21.24	18500000	418.243	-0.6			79 57 97 95	VSLT	CID
2	7971	20190807_KM_1_NCE29_mz1.raw	WDQGL	5	82	5	618.288	1	32.24	3570000	617.281	-0.1			60 67 92 95 96	WDQGL	CID
2	4160	20190807_KM_1_NCE29_mz1.raw	NEGGVRGL	8	82	8	401.214	2	19.35	84300000	800.414	-0.6			33 52 91 96 97 96 95 97	NEGGVRGL	CID
2	10592	20190807_KM_1_NCE29_mz1.raw	LLSPFS	6	82	6	663.371	1	42.28	956000	662.364	0.3	A0A1D5PQF5:A0A1D5PY27:A0A1D5PWR7:A0A1D5NYH4:P27731:A0A1I7Q422:A0A1D5PJY0:R4GFY3		93 93 98 93 52 63	LLSPFS	CID
2	7424	20190807_KM_1_NCE29_mz1.raw	ALPAV	5	82	5	470.297	1	30.3	5170000	469.29	0.2			60 68 95 95 94	ALPAV	CID
1	4469	20191001_EN1_8__10ug.raw	RGGLEPL	7	82	7	371.216	2	11.61	17100000	740.418	-0.9	P01012		57 57 74 90 97 99 99	RGGLEPL	CID
2	4496	20190807_KM_1_NCE29_mz1.raw	LGVE	4	82	4	417.234	1	20.5	4750000	416.227	-0.1			74 56 98 99	LGVE	CID
2	9753	20190807_KM_1_NCE29_mz1.raw	LVLPDAA	7	82	7	698.408	1	38.88		697.401	-0.8	P02659		37 86 100 97 97 73 83	LVLPDAA	CID
2	11660	20190807_KM_1_NCE29_mz1.raw	KLLELPF	7	82	7	430.268	2	47.17	12400000	858.521	0.2	P01012:P01014:E1BTF4:A0A1D5PI58:A0A1D5P531:F1NI10:A0A1D5PJD5:A0A1D5PF43:A0A1D5NW92:O93567:E1C832		67 65 71 85 89 97 98	KLLELPF	CID
2	9642	20190807_KM_1_NCE29_mz1.raw	FLLDMR	6	82	6	397.715	2	38.45	3000000	793.416	-0.7	F1P172		60 70 93 93 79 95	FLLDMR	CID
2	10111	20190807_KM_1_NCE29_mz1.raw	WALPA	5	82	5	557.308	1	40.3	25000000	556.301	0.5			72 78 99 82 78	WALPA	CID
2	5123	20190807_KM_1_NCE29_mz1.raw	LLSA	4	81	4	403.255	1	22.52	19900000	402.248	0			88 63 93 81	LLSA	CID
2	3830	20190807_KM_1_NCE29_mz1.raw	RLVPQ	5	81	5	612.383	1	18.19	2600000	611.375	-0.2			60 78 90 94 84	RLVPQ	CID
1	823	20191001_EN1_8__10ug.raw	ADLGAA	6	81	6	517.261	1	2.82	29100000	516.254	-1.2	A0A1D5PXY0		40 61 87 99 100 100	ADLGAA	CID
2	10848	20190807_KM_1_NCE29_mz1.raw	LLLM	4	81	4	489.311	1	43.4	5490000	488.303	0.2			50 90 98 88	LLLM	CID
1	4066	20191001_EN1_8__10ug.raw	VRLPL	5	81	5	299.208	2	10.77	21800000	596.401	-0.6			90 70 86 78 81	VRLPL	CID
2	8031	20190807_KM_1_NCE29_mz1.raw	FSLA	4	81	4	437.239	1	32.45	186000000	436.232	-0.4			95 86 75 68	FSLA	CID
2	10518	20190807_KM_1_NCE29_mz1.raw	EVLL	4	81	4	473.297	1	41.97	2140000	472.29	0			68 57 100 100	EVLL	CID
2	10244	20190807_KM_1_NCE29_mz1.raw	EVLL	4	81	4	473.297	1	40.84	10300000	472.29	0.2			67 57 100 100	EVLL	CID
2	4733	20190807_KM_1_NCE29_mz1.raw	KLAPEYGVEK	10	81	10	567.313	2	21.24	2030000	1132.61	-1.2			85 92 99 96 97 94 45 34 77 90	KLAPEYGVEK	CID
2	6233	20190807_KM_1_NCE29_mz1.raw	DGVP	4	81	4	387.187	1	26.15	1640000	386.18	-0.2			92 62 85 82	DGVP	CID
2	10227	20190807_KM_1_NCE29_mz1.raw	LLLV	4	81	4	457.338	1	40.77	1940000	456.331	-0.5			45 88 98 92	LLLV	CID
2	6107	20190807_KM_1_NCE29_mz1.raw	EPDALP	6	80	6	641.314	1	25.71	22900000	640.307	0.1			55 49 86 98 98 98	EPDALP	CID
2	8324	20190807_KM_1_NCE29_mz1.raw	EGLPVHL	7	80	7	382.718	2	33.52	229000000	763.423	-0.6			55 48 98 96 93 80 94	EGLPVHL	CID
2	10890	20190807_KM_1_NCE29_mz1.raw	VLLL	4	80	4	457.339	1	43.58	2500000	456.331	0.4			60 65 99 99	VLLL	CID
2	10705	20190807_KM_1_NCE29_mz1.raw	FLFE	4	80	4	555.281	1	42.8	696000	554.274	0.1			67 56 99 100	FLFE	CID
2	11745	20190807_KM_1_NCE29_mz1.raw	WLVPSV	6	80	6	700.405	1	47.58	1610000	699.396	2.6			79 82 98 94 60 71	WLVPSV	CID
2	11027	20190807_KM_1_NCE29_mz1.raw	LVLGL	5	80	5	514.36	1	44.18	1460000	513.353	0			38 75 98 96 96	LVLGL	CID
2	5692	20190807_KM_1_NCE29_mz1.raw	YSLE	4	80	4	511.24	1	24.32	374000000	510.233	0.1			72 52 98 98	YSLE	CID
2	7533	20190807_KM_1_NCE29_mz1.raw	CPPPKVPS	8	80	8	412.719	2	30.65	6520000	823.426	-4			37 59 81 92 93 93 92 97	CPPPKVPS	CID
2	7474	20190807_KM_1_NCE29_mz1.raw	TDLL	4	80	4	461.26	1	30.47	28900000	460.253	-0.1			59 65 99 100	TDLL	CID
2	10226	20190807_KM_1_NCE29_mz1.raw	ELPF	4	80	4	505.266	1	40.76	296000000	504.258	-0.1			79 52 95 95	ELPF	CID
2	5803	20190807_KM_1_NCE29_mz1.raw	YAGPLS	6	80	6	607.308	1	24.69	19900000	606.301	-0.3			56 69 99 98 79 82	YAGPLS	CID
1	2688	20191001_EN1_8__10ug.raw	YQLGL	5	80	5	593.329	1	7.19	3120000	592.322	-0.2			54 62 97 95 94	YQLGL	CID
2	11440	20190807_KM_1_NCE29_mz1.raw	LNLPGL	6	80	6	626.388	1	46.15	4090000	625.38	1.3	F1NV02		40 56 99 97 93 97	LNLPGL	CID
2	6158	20190807_KM_1_NCE29_mz1.raw	TVDL	4	80	4	447.245	1	25.88	15800000	446.238	0.3			73 54 98 95	TVDL	CID
2	5051	20190807_KM_1_NCE29_mz1.raw	LVREPGV	7	80	7	385.232	2	22.28	9240000	768.449	-0.3			98 98 98 70 31 74 91	LVREPGV	CID
1	3027	20191001_EN1_8__10ug.raw	YSLE	4	80	4	511.239	1	7.98	1920000	510.233	-0.9			70 54 98 98	YSLE	CID
2	7941	20190807_KM_1_NCE29_mz1.raw	FLYE	4	80	4	571.276	1	32.12	11300000	570.269	0.3			72 54 97 98	FLYE	CID
2	5110	20190807_KM_1_NCE29_mz1.raw	LYPR	4	80	4	548.319	1	22.48	10800000	547.312	0.2			71 54 98 97	LYPR	CID
2	5403	20190807_KM_1_NCE29_mz1.raw	LVGL	4	79	4	401.275	1	23.36	6890000	400.269	-1.1			81 57 89 90	LVGL	CID
2	5573	20190807_KM_1_NCE29_mz1.raw	RLPL	4	79	4	498.339	1	23.92	13900000	497.333	-0.8			95 81 70 72	RLPL	CID
2	7435	20190807_KM_1_NCE29_mz1.raw	KDLQL	5	79	5	616.367	1	30.33	6400000	615.359	0.4			44 70 98 94 91	KDLQL	CID
2	7281	20190807_KM_1_NCE29_mz1.raw	MPFS	4	79	4	481.212	1	29.76	4820000	480.204	0.3			95 84 72 67	MPFS	CID
2	11767	20190807_KM_1_NCE29_mz1.raw	PDEVLLVSGL	10	79	10	521.295	2	47.67	22500000	1040.58	1.1	A0A1D5PDR9:A0A1D5PUX4:A0A1D5PUA4:P30997:P11799:E1C906:A0A1L1RRF3		46 65 82 85 89 74 67 96 95 97	PDEVLLVSGL	CID
2	9659	20190807_KM_1_NCE29_mz1.raw	EFTLP	5	79	5	606.313	1	38.52	29500000	605.306	-0.1			72 57 90 90 86	EFTLP	CID
2	10222	20190807_KM_1_NCE29_mz1.raw	QFTPF	5	79	5	639.313	1	40.75	81500000	638.306	-0.7			43 60 98 98 98	QFTPF	CID
2	8178	20190807_KM_1_NCE29_mz1.raw	WVVE	4	79	4	532.277	1	32.99	977000	531.269	0.2			70 52 97 97	WVVE	CID
2	5877	20190807_KM_1_NCE29_mz1.raw	LTTL	4	79	4	447.281	1	24.93	11000000	446.274	-0.5			62 59 98 98	LTTL	CID
2	4421	20190807_KM_1_NCE29_mz1.raw	FDPT	4	79	4	479.213	1	20.23	7250000	478.206	-0.5			98 92 67 60	FDPT	CID
2	5428	20190807_KM_1_NCE29_mz1.raw	VLYE	4	79	4	523.276	1	23.44	3520000	522.269	-0.1			66 55 98 98	VLYE	CID
2	2582	20190807_KM_1_NCE29_mz1.raw	TRVTGAEESKPVQ	13	79	13	467.916	3	13.73	1820000	1400.73	-0.2	P01012:P01014:E1BTF4:A0A1D5PI58:A0A1D5P531		61 49 63 70 52 56 96 99 99 99 96 95 93	TRVTGAEESKPVQ	CID
1	2636	20191001_EN1_8__10ug.raw	LVVAN	5	79	5	515.318	1	7.07	4180000	514.312	-1.2			69 71 74 93 88	LVVAN	CID
2	3213	20190807_KM_1_NCE29_mz1.raw	LAKDFGAATPSERP	14	79	14	487.255	3	16.09	485000	1458.75	-2.6	A0A1D5NZ38:A0A1D5PE85:A0A1D5NWB7:E1BW33		94 91 90 95 67 28 31 49 96 96 96 94 89 92	LAKDFGAATPSERP	CID
2	6250	20190807_KM_1_NCE29_mz1.raw	QDLESV	6	79	6	690.331	1	26.21	8620000	689.323	0.6	R4GJS8		35 66 85 92 97 98	QDLESV	CID
2	8511	20190807_KM_1_NCE29_mz1.raw	ESLLY	5	79	5	624.324	1	34.2	5460000	623.317	0.2			56 54 87 99 98	ESLLY	CID
2	5012	20190807_KM_1_NCE29_mz1.raw	TVSALT	6	79	6	591.335	1	22.15	3320000	590.327	-0.4			61 62 72 80 99 99	TVSALT	CID
2	3876	20190807_KM_1_NCE29_mz1.raw	LLTT	4	79	4	447.281	1	18.36	34200000	446.274	0.2			62 60 97 96	LLTT	CID
2	8331	20190807_KM_1_NCE29_mz1.raw	KVLPDM	6	79	6	702.385	1	33.55	2000000	701.378	-0.3			65 76 98 95 75 63	KVLPDM	CID
1	4461	20191001_EN1_8__10ug.raw	LLVGGR	6	78	6	307.703	2	11.6	6100000	613.391	-0.7			95 91 90 50 51 94	LLVGGR	CID
2	8445	20190807_KM_1_NCE29_mz1.raw	VVEW	4	78	4	532.277	1	33.97	116000000	531.269	0.6			67 54 94 100	VVEW	CID
2	3019	20190807_KM_1_NCE29_mz1.raw	AHWA	4	78	4	484.23	1	15.38	1180000	483.223	-0.5			95 75 75 69	AHWA	CID
2	5237	20190807_KM_1_NCE29_mz1.raw	YSKLL	5	78	5	623.376	1	22.86	1410000	622.369	0.1			48 51 96 99 99	YSKLL	CID
2	2419	20190807_KM_1_NCE29_mz1.raw	TRVVPGEK	8	78	8	443.261	2	13.15	28500000	884.508	-0.8			54 43 63 79 94 97 100 100	TRVVPGEK	CID
2	8016	20190807_KM_1_NCE29_mz1.raw	TVEEPF	6	78	6	721.341	1	32.41	214000000	720.333	0.4			50 50 81 91 99 100	TVEEPF	CID
2	8152	20190807_KM_1_NCE29_mz1.raw	TQPVW	5	78	5	630.325	1	32.89	2040000	629.317	0			44 54 98 99 97	TQPVW	CID
2	8650	20190807_KM_1_NCE29_mz1.raw	MGDVP	5	78	5	518.228	1	34.73	1220000	517.221	0.7			88 87 94 66 57	MGDVP	CID
2	3863	20190807_KM_1_NCE29_mz1.raw	LGRL	4	78	4	458.309	1	18.31	54700000	457.301	0.3			96 43 77 97	LGRL	CID
1	4320	20191001_EN1_8__10ug.raw	LARLP	5	78	5	285.192	2	11.32	1240000	568.37	-1			49 52 95 98 97	LARLP	CID
2	9093	20190807_KM_1_NCE29_mz1.raw	EVLAP	5	78	5	528.303	1	36.39	55600000	527.295	0.3			60 56 95 93 87	EVLAP	CID
2	8870	20190807_KM_1_NCE29_mz1.raw	KLLELP	6	78	6	712.46	1	35.53	9470000	711.453	0.1	P01012:P01014:E1BTF4:A0A1D5PI58:A0A1D5P531:F1NI10:A0A1D5PJD5:A0A1D5PF43:A0A1D5NW92:O93567		49 59 74 92 98 98	KLLELP	CID
1	4094	20191001_EN1_8__10ug.raw	KFLPL	5	78	5	309.204	2	10.84	4910000	616.395	-0.8			60 60 78 96 98	KFLPL	CID
2	5011	20190807_KM_1_NCE29_mz1.raw	KVGSVPGAKV	10	78	10	471.292	2	22.14	1330000	940.571	-0.2			71 56 46 55 76 98 94 92 95 98	KVGSVPGAKV	CID
1	4242	20191001_EN1_8__10ug.raw	LRLP	4	78	4	249.673	2	11.17	1840000	497.333	-0.5			87 49 83 93	LRLP	CID
2	4830	20190807_KM_1_NCE29_mz1.raw	ELTKAVP	7	78	7	379.226	2	21.55	19600000	756.438	-0.8	F1NV02:A0A1D5NU50:F1NJT4		66 54 88 86 86 81 87	ELTKAVP	CID
2	8972	20190807_KM_1_NCE29_mz1.raw	ELPFN	5	78	5	619.308	1	35.91	748000	618.301	-0.4			61 59 92 94 85	ELPFN	CID
2	4026	20190807_KM_1_NCE29_mz1.raw	VLEDAE	6	78	6	675.319	1	18.89	1360000	674.312	-0.5	O42273:A0A1L1RMA4		60 60 73 78 98 99	VLEDAE	CID
1	2947	20191001_EN1_8__10ug.raw	SYLE	4	78	4	511.239	1	7.8	1920000	510.233	-1.3			67 50 98 98	SYLE	CID
2	6083	20190807_KM_1_NCE29_mz1.raw	WAVESQ	6	78	6	719.336	1	25.63	1250000	718.329	0.3			75 67 63 74 96 93	WAVESQ	CID
2	3444	20190807_KM_1_NCE29_mz1.raw	YENLAK	6	78	6	737.383	1	16.88	1550000	736.375	-0.2			45 59 67 99 99 98	YENLAK	CID
2	9584	20190807_KM_1_NCE29_mz1.raw	WDQGLV	6	78	6	717.357	1	38.25	5970000	716.349	0.2			73 74 59 67 97 98	WDQGLV	CID
2	9016	20190807_KM_1_NCE29_mz1.raw	WLVE	4	78	4	546.292	1	36.08	1670000	545.285	0.4			75 45 95 96	WLVE	CID
2	2730	20190807_KM_1_NCE29_mz1.raw	HSVMPN	6	78	6	684.313	1	14.29	1980000	683.306	-0.1			30 65 87 98 95 93	HSVMPN	CID
2	3391	20190807_KM_1_NCE29_mz1.raw	TLKPNDV	7	78	7	393.721	2	16.72	773000000	785.428	-0.3			52 60 70 88 82 95 96	TLKPNDV	CID
2	5497	20190807_KM_1_NCE29_mz1.raw	LPHVP	5	77	5	562.334	1	23.65	26600000	561.327	-0.8			98 95 86 59 51	LPHVP	CID
2	10224	20190807_KM_1_NCE29_mz1.raw	VFDL	4	77	4	493.265	1	40.76	1860000	492.258	-0.3			62 51 99 98	VFDL	CID
2	9879	20190807_KM_1_NCE29_mz1.raw	KLELPPL	7	77	7	405.26	2	39.37	10200000	808.506	0	F1NV02		55 56 82 90 98 80 82	KLELPPL	CID
2	1951	20190807_KM_1_NCE29_mz1.raw	KNVSRGAPGA	10	77	10	478.766	2	11.33	2620000	955.52	-1.6	A0A1D5PLB6:A0A1D5NW25		63 65 99 96 48 41 89 95 89 91	KNVSRGAPGA	CID
2	4974	20190807_KM_1_NCE29_mz1.raw	YLDTE	5	77	5	640.282	1	22.01	11100000	639.275	-0.3			46 59 86 97 99	YLDTE	CID
1	3261	20191001_EN1_8__10ug.raw	ELST	4	77	4	449.224	1	8.52	990000	448.217	-1			73 48 95 94	ELST	CID
2	6072	20190807_KM_1_NCE29_mz1.raw	FLTD	4	77	4	495.245	1	25.59	2130000	494.238	0.1			77 51 90 91	FLTD	CID
2	9201	20190807_KM_1_NCE29_mz1.raw	LVPSPP	6	77	6	609.36	1	36.78	30900000	608.353	-1			96 97 97 65 45 65	LVPSPP	CID
2	2467	20190807_KM_1_NCE29_mz1.raw	TLKDEADKPR	10	77	10	586.817	2	13.33		1171.62	-0.6	Q9PU36:F1NU67:A0A1D5PKX0		80 73 90 85 45 32 85 92 94 97	TLKDEADKPR	CID
1	2570	20191001_EN1_8__10ug.raw	TVEL	4	77	4	461.26	1	6.93	4150000	460.253	-0.3			68 49 97 96	TVEL	CID
2	7824	20190807_KM_1_NCE29_mz1.raw	VDGVGGL	7	77	7	616.33	1	31.7	92300000	615.323	0.1			50 62 62 76 96 96 98	VDGVGGL	CID
2	10151	20190807_KM_1_NCE29_mz1.raw	LLDSW	5	77	5	633.324	1	40.47	812000	632.317	0.4			61 62 75 91 96	LLDSW	CID
2	4856	20190807_KM_1_NCE29_mz1.raw	YFNQ	4	77	4	571.25	1	21.64	2780000	570.244	-1.2			74 48 95 92	YFNQ	CID
2	4688	20190807_KM_1_NCE29_mz1.raw	RPDPFTPSPK	10	77	10	381.205	3	21.09	3210000	1140.59	0.2	A0A1D5PFY9		30 27 66 74 86 99 99 98 96 97	RPDPFTPSPK	CID
2	9851	20190807_KM_1_NCE29_mz1.raw	LVVPV	5	77	5	526.36	1	39.27	924000	525.353	0.4			71 70 96 72 75	LVVPV	CID
2	11353	20190807_KM_1_NCE29_mz1.raw	TDLLW	5	77	5	647.341	1	45.69	3740000	646.333	1.2			39 61 87 100 99	TDLLW	CID
2	10137	20190807_KM_1_NCE29_mz1.raw	VLLPDAA	7	77	7	698.408	1	40.41		697.401	0.2			40 71 87 95 96 69 81	VLLPDAA	CID
2	8968	20190807_KM_1_NCE29_mz1.raw	FESLLN	6	77	6	722.372	1	35.9	4130000	721.365	0.2			55 67 70 83 95 92	FESLLN	CID
1	2264	20191001_EN1_8__10ug.raw	LVVNA	5	77	5	515.318	1	6.2	2630000	514.312	-0.7			81 92 99 65 49	LVVNA	CID
2	6381	20190807_KM_1_NCE29_mz1.raw	LGEL	4	77	4	431.25	1	26.67	34200000	430.243	0			92 33 85 99	LGEL	CID
2	4021	20190807_KM_1_NCE29_mz1.raw	VSGTVP	6	77	6	559.309	1	18.86	7270000	558.301	0.2			55 60 77 83 95 93	VSGTVP	CID
2	2090	20190807_KM_1_NCE29_mz1.raw	KSEPVQ	6	77	6	687.366	1	11.9	625000	686.36	-1.4			54 52 74 94 94 92	KSEPVQ	CID
2	3001	20190807_KM_1_NCE29_mz1.raw	TTQAWS	6	77	6	693.32	1	15.31	5030000	692.313	-0.5			62 56 57 96 95 95	TTQAWS	CID
2	4741	20190807_KM_1_NCE29_mz1.raw	VDSRVRPVQ	9	77	9	528.301	2	21.26	35300000	1054.59	-0.3			85 89 86 91 90 40 34 85 91	VDSRVRPVQ	CID
2	3331	20190807_KM_1_NCE29_mz1.raw	QALTSPRSP	9	77	9	478.762	2	16.51	2470000	955.509	0.5	F1NFL6:P02845:A0A1D5PM46:A0A1D5PCW5:F1NGI4:A0A1D5NVF2:A0A1D5PIW9		40 59 98 97 94 91 63 61 87	QALTSPRSP	CID
2	10315	20190807_KM_1_NCE29_mz1.raw	AVLPL	5	77	5	512.344	1	41.13	41800000	511.337	-0.1			41 65 99 90 89	AVLPL	CID
2	2749	20190807_KM_1_NCE29_mz1.raw	VDSRVRP	7	77	7	414.738	2	14.35	3320000	827.461	-0.3			84 88 48 55 89 85 89	VDSRVRP	CID
2	2325	20190807_KM_1_NCE29_mz1.raw	TLKSEQDPVR	10	77	10	586.817	2	12.8	632000000	1171.62	-0.6	A0A1D5PDR9:A0A1D5PUX4:A0A1D5P4M0:F1NXZ3:A0A1D5PJF9:A0A1D5P2W6:F1NXZ5		87 92 99 97 93 80 56 29 41 94	TLKSEQDPVR	CID
2	9507	20190807_KM_1_NCE29_mz1.raw	YQLGL	5	77	5	593.329	1	37.98	834000000	592.322	0.1			59 49 95 91 91	YQLGL	CID
1	3751	20191001_EN1_8__10ug.raw	TWSSN	5	77	5	594.251	1	9.85	2130000	593.245	-0.8			50 52 82 100 100	TWSSN	CID
1	1409	20191001_EN1_8__10ug.raw	LVVS	4	77	4	417.27	1	4.07	5760000	416.264	-1.9			75 45 94 93	LVVS	CID
2	8957	20190807_KM_1_NCE29_mz1.raw	TLGLGFDVVPK	11	77	11	573.332	2	35.86	2240000	1144.65	-0.7			80 86 99 99 92 37 38 39 75 99 100	TLGLGFDVVPK	CID
2	7356	20190807_KM_1_NCE29_mz1.raw	ELPL	4	77	4	471.281	1	30.03	27300000	470.274	0.4			70 48 93 96	ELPL	CID
2	9215	20190807_KM_1_NCE29_mz1.raw	TDLW	4	76	4	534.256	1	36.82	70500000	533.249	-0.4			54 56 99 98	TDLW	CID
2	6668	20190807_KM_1_NCE29_mz1.raw	LGDEPLEN	8	76	8	886.415	1	27.65	19300000	885.408	0.1			40 31 62 91 100 99 97 93	LGDEPLEN	CID
2	10073	20190807_KM_1_NCE29_mz1.raw	YYAPF	5	76	5	660.303	1	40.14	4270000	659.295	0.5			45 52 96 95 95	YYAPF	CID
2	5598	20190807_KM_1_NCE29_mz1.raw	LVVE	4	76	4	459.281	1	24	8570000	458.274	-0.7			62 49 97 97	LVVE	CID
2	5099	20190807_KM_1_NCE29_mz1.raw	HADLDLKPKV	10	76	10	379.22	3	22.44	17100000	1134.64	-0.5	F1P172		29 49 78 74 80 91 97 90 84 91	HADLDLKPKV	CID
2	8769	20190807_KM_1_NCE29_mz1.raw	GLVVP	5	76	5	484.313	1	35.17	316000000	483.306	-0.1			34 60 97 97 93	GLVVP	CID
2	8230	20190807_KM_1_NCE29_mz1.raw	WLVESQ	6	76	6	761.383	1	33.18	5870000	760.375	-0.4			55 59 70 83 96 93	WLVESQ	CID
2	3628	20190807_KM_1_NCE29_mz1.raw	EARLLNS	7	76	7	401.724	2	17.5	55500000	801.434	-0.7			61 45 59 85 91 96 96	EARLLNS	CID
2	6406	20190807_KM_1_NCE29_mz1.raw	KGLWE	5	76	5	632.341	1	26.76	37500000	631.333	0.4			52 50 93 92 94	KGLWE	CID
2	6068	20190807_KM_1_NCE29_mz1.raw	LLEEACHCKN	10	76	10	580.265	2	25.57	60200000	1158.52	0.2			100 100 100 100 100 85 32 30 29 88	LLEEACHCKN	CID
1	2814	20191001_EN1_8__10ug.raw	LQSPL	5	76	5	557.329	1	7.5	2330000	556.322	-0.9			39 50 97 97 97	LQSPL	CID
2	9150	20190807_KM_1_NCE29_mz1.raw	MVLV	4	76	4	461.279	1	36.6	24900000	460.272	-0.2			52 55 98 98	MVLV	CID
2	7044	20190807_KM_1_NCE29_mz1.raw	VLPM	4	76	4	459.263	1	28.92	76800000	458.256	-1.4			67 52 94 91	VLPM	CID
2	4846	20190807_KM_1_NCE29_mz1.raw	WDDTAAN	7	76	7	792.316	1	21.6	12400000	791.309	0.2			73 77 76 57 61 95 93	WDDTAAN	CID
2	6307	20190807_KM_1_NCE29_mz1.raw	YTVLSS	6	76	6	669.346	1	26.41	34700000	668.338	0.5	A0A1D5P4L7		46 50 72 90 99 99	YTVLSS	CID
2	5076	20190807_KM_1_NCE29_mz1.raw	TYTDV	5	76	5	598.271	1	22.37	2630000	597.265	-0.6			41 61 89 96 92	TYTDV	CID
2	3561	20190807_KM_1_NCE29_mz1.raw	KTPNDV	6	76	6	673.352	1	17.28	14000000	672.344	0.2			94 91 97 81 43 50	KTPNDV	CID
1	1587	20191001_EN1_8__10ug.raw	EGLGAAS	7	76	7	604.293	1	4.4	4730000	603.286	-0.8	E1C245:A0A1D5PRV1:A0A1D5PAS4:A0A1D5PV03:A0A1D5Q000:A0A1L1RX00		43 31 76 92 94 98 98	EGLGAAS	CID
1	1146	20191001_EN1_8__10ug.raw	PFMPV	5	76	5	590.3	1	3.5	6160000	589.293	-1.7			60 73 95 77 74	PFMPV	CID
1	1543	20191001_EN1_8__10ug.raw	LNLLP	5	76	5	569.365	1	4.32	3420000	568.359	-1			39 52 98 98 93	LNLLP	CID
2	6081	20190807_KM_1_NCE29_mz1.raw	TLLFGPGPKAGP	12	76	12	577.832	2	25.62	6140000	1153.65	0.2	A0A1D5NZ44		83 59 68 74 98 97 49 33 72 90 92 95	TLLFGPGPKAGP	CID
1	1569	20191001_EN1_8__10ug.raw	LVLPDA	6	76	6	627.37	1	4.36	2830000	626.364	-1.4	P02659		40 85 99 93 69 69	LVLPDA	CID
2	3325	20190807_KM_1_NCE29_mz1.raw	VLQDDSKNNVTTAR	14	76	14	780.903	2	16.49	2930000	1559.79	0.1	A0A1D5PDR9:A0A1D5PUX4:F1N9R6:F1P0Y0:A0A1D5P367:F1NMK5		99 99 99 100 100 99 98 95 89 30 28 32 37 60	VLQDDSKNNVTTAR	CID
2	7838	20190807_KM_1_NCE29_mz1.raw	AELPM	5	76	5	560.275	1	31.75	14200000	559.268	0.6			50 69 77 94 89	AELPM	CID
2	2840	20190807_KM_1_NCE29_mz1.raw	KVELT	5	76	5	589.355	1	14.71	1220000	588.348	-1.1			60 56 80 86 96	KVELT	CID
2	11804	20190807_KM_1_NCE29_mz1.raw	VLPLLP	6	76	6	651.444	1	47.79	36900000	650.437	-0.5			50 61 96 98 80 69	VLPLLP	CID
2	7293	20190807_KM_1_NCE29_mz1.raw	EVSQTDGLLRVN	12	76	12	665.852	2	29.81	2540000	1329.69	0.2	F1NFV7:A0A1D5PE05		69 67 99 98 99 99 92 94 96 32 22 44	EVSQTDGLLRVN	CID
2	11215	20190807_KM_1_NCE29_mz1.raw	LVLPDM	6	76	6	687.375	1	45.04	990000	686.367	1			31 61 80 95 98 89	LVLPDM	CID
2	4826	20190807_KM_1_NCE29_mz1.raw	LVVE	4	76	4	459.281	1	21.54	6110000	458.274	-0.3			69 41 96 96	LVVE	CID
2	5377	20190807_KM_1_NCE29_mz1.raw	YESL	4	76	4	511.24	1	23.27	20600000	510.233	-0.7			56 52 96 98	YESL	CID
2	6554	20190807_KM_1_NCE29_mz1.raw	LPLA	4	76	4	413.276	1	27.26	2180000	412.269	-0.3			79 77 76 71	LPLA	CID
2	6331	20190807_KM_1_NCE29_mz1.raw	TGDKFLM	7	76	7	406.204	2	26.49	234000000	810.395	-0.2			54 45 76 75 85 98 98	TGDKFLM	CID
2	5321	20190807_KM_1_NCE29_mz1.raw	KFLKDVE	7	76	7	439.753	2	23.12		877.491	-0.3	A0A1D5P2A5:E1BVC2:A0A1D5NU51:A0A1D5NYY0		76 77 97 44 50 89 98	KFLKDVE	CID
2	10267	20190807_KM_1_NCE29_mz1.raw	LVLPDAA	7	75	7	698.408	1	40.93		697.401	-0.5	P02659		29 68 88 96 97 70 82	LVLPDAA	CID
2	9382	20190807_KM_1_NCE29_mz1.raw	LLTAWN	6	75	6	717.394	1	37.49	954000	716.386	1.1			78 83 85 78 61 67	LLTAWN	CID
2	8175	20190807_KM_1_NCE29_mz1.raw	LGAAPCC	7	75	7	634.269	1	32.98	12500000	633.261	0.3			93 95 99 70 33 45 94	LGAAPCC	CID
2	9808	20190807_KM_1_NCE29_mz1.raw	LLEEL	5	75	5	616.355	1	39.09	2910000	615.348	0			41 62 79 96 98	LLEEL	CID
2	5969	20190807_KM_1_NCE29_mz1.raw	LLGTVQ	6	75	6	630.382	1	25.24	1450000	629.375	-0.3	F1NPN6:A0A1D5PW36:A0A1D5NYY9		97 83 46 41 94 92	LLGTVQ	CID
2	9348	20190807_KM_1_NCE29_mz1.raw	TDLW	4	75	4	534.256	1	37.35	70500000	533.249	1			55 52 98 97	TDLW	CID
2	7445	20190807_KM_1_NCE29_mz1.raw	TLAF	4	75	4	451.255	1	30.36	6780000	450.248	0.6			79 43 92 89	TLAF	CID
2	3694	20190807_KM_1_NCE29_mz1.raw	LTVS	4	75	4	419.25	1	17.74	18400000	418.243	0.8			71 43 94 93	LTVS	CID
2	9857	20190807_KM_1_NCE29_mz1.raw	LGMTDL	6	75	6	649.322	1	39.29	38200000	648.315	-0.1	P01014:E1BTF4:A0A1D5PI58:A0A1D5P531		54 46 57 98 99 98	LGMTDL	CID
2	7871	20190807_KM_1_NCE29_mz1.raw	SMPELA	6	75	6	647.307	1	31.88	9630000	646.3	-0.3	O42273:A0A1L1RMA4:F1NH79		74 56 62 71 94 95	SMPELA	CID
2	2422	20190807_KM_1_NCE29_mz1.raw	KAGVLGSH	8	75	8	384.721	2	13.16	1710000	767.429	-0.6			72 55 54 57 93 88 92 93	KAGVLGSH	CID
2	6953	20190807_KM_1_NCE29_mz1.raw	SVLM	4	75	4	449.243	1	28.62	29600000	448.236	-0.7			60 48 98 95	SVLM	CID
1	1213	20191001_EN1_8__10ug.raw	GLVPV	5	75	5	484.313	1	3.62	5100000	483.306	-0.4			38 67 98 88 86	GLVPV	CID
1	2445	20191001_EN1_8__10ug.raw	LVLPDE	6	75	6	685.376	1	6.65	2700000	684.369	-0.6			37 77 97 91 69 80	LVLPDE	CID
2	10264	20190807_KM_1_NCE29_mz1.raw	DFRELL	6	75	6	396.716	2	40.92	2630000	791.418	-0.8	A0A1D5NUW2:P87498		57 46 63 90 95 100	DFRELL	CID
2	5915	20190807_KM_1_NCE29_mz1.raw	LNREPL	6	75	6	741.425	1	25.06	240000000	740.418	-0.3			81 35 50 88 98 99	LNREPL	CID
2	6222	20190807_KM_1_NCE29_mz1.raw	WSVESQ	6	75	6	735.33	1	26.11	2610000	734.323	-0.9			48 52 74 86 97 94	WSVESQ	CID
2	5781	20190807_KM_1_NCE29_mz1.raw	PVGRPLAP	8	75	8	403.748	2	24.61	49300000	805.481	-0.5	F1NE68		96 95 95 55 38 51 83 89	PVGRPLAP	CID
2	9467	20190807_KM_1_NCE29_mz1.raw	EGLGAV	6	75	6	545.292	1	37.84	1220000	544.286	-2			48 33 73 99 99 99	EGLGAV	CID
2	3119	20190807_KM_1_NCE29_mz1.raw	AGHL	4	75	4	397.219	1	15.75	992000	396.212	-0.1			95 84 52 70	AGHL	CID
2	6672	20190807_KM_1_NCE29_mz1.raw	AVHEALPM	8	75	8	434.223	2	27.66	68100000	866.432	-0.1			40 49 60 87 86 91 94 94	AVHEALPM	CID
2	9206	20190807_KM_1_NCE29_mz1.raw	ATTLPF	6	75	6	649.353	1	36.8	4510000	648.348	-3.6			95 60 55 55 89 96	ATTLPF	CID
2	5842	20190807_KM_1_NCE29_mz1.raw	TTVDAVLAPA	10	75	10	479.266	2	24.82	5390000	956.518	0.2	F1NX22:A0A1L1RPW4:P13944:E1BRU7		76 57 59 68 90 92 92 91 51 75	TTVDAVLAPA	CID
2	7894	20190807_KM_1_NCE29_mz1.raw	RQLTVDNGGPWGE	13	75	13	714.847	2	31.95	19700000	1427.68	0.8			33 31 51 68 79 82 63 82 99 97 96 95 98	RQLTVDNGGPWGE	CID
2	6850	20190807_KM_1_NCE29_mz1.raw	AVLPEE	6	75	6	657.345	1	28.28	7860000	656.338	-0.2	F1NRW9		31 48 84 98 95 96	AVLPEE	CID
2	5416	20190807_KM_1_NCE29_mz1.raw	TVSAM	5	75	5	508.244	1	23.4	2040000	507.236	0.5			51 62 95 95 71	TVSAM	CID
1	1516	20191001_EN1_8__10ug.raw	LELP	4	75	4	471.281	1	4.27	3660000	470.274	-1.6			37 69 98 96	LELP	CID
2	5916	20190807_KM_1_NCE29_mz1.raw	TSAVDSL	7	75	7	692.346	1	25.06	7260000	691.339	-0.2			55 60 75 73 78 90 93	TSAVDSL	CID
2	8201	20190807_KM_1_NCE29_mz1.raw	TVEL	4	75	4	461.261	1	33.09	5930000	460.253	0			60 45 98 97	TVEL	CID
2	5599	20190807_KM_1_NCE29_mz1.raw	ESDVSRVQRPV	11	75	11	424.561	3	24	5910000	1270.66	-0.7	F1NZJ6		76 62 97 92 88 85 86 37 33 78 90	ESDVSRVQRPV	CID
2	7012	20190807_KM_1_NCE29_mz1.raw	EGMDVTP	7	75	7	748.318	1	28.82	12100000	747.311	-0.4			55 38 50 92 97 95 95	EGMDVTP	CID
2	10350	20190807_KM_1_NCE29_mz1.raw	ELPF	4	75	4	505.266	1	41.28	296000000	504.258	0.8			73 41 91 93	ELPF	CID
2	6253	20190807_KM_1_NCE29_mz1.raw	EYTEGRVGSL	10	74	10	555.775	2	26.22	11700000	1109.54	0.9			65 63 97 99 50 39 51 89 95 97	EYTEGRVGSL	CID
2	5929	20190807_KM_1_NCE29_mz1.raw	WMAG	4	74	4	464.196	1	25.1	12800000	463.189	0.2			97 87 65 49	WMAG	CID
2	10775	20190807_KM_1_NCE29_mz1.raw	FVLV	4	74	4	477.307	1	43.09	6670000	476.3	-0.9			62 45 96 95	FVLV	CID
1	962	20191001_EN1_8__10ug.raw	VLLPL	5	74	5	554.391	1	3.14	11800000	553.384	-0.4			62 88 99 79 44	VLLPL	CID
2	5272	20190807_KM_1_NCE29_mz1.raw	VLLN	4	74	4	458.297	1	22.98	26900000	457.29	-0.4			61 49 97 90	VLLN	CID
1	4337	20191001_EN1_8__10ug.raw	LPRL	4	74	4	249.673	2	11.36	1840000	497.333	-0.8			98 71 65 65	LPRL	CID
1	4487	20191001_EN1_8__10ug.raw	RMMP	4	74	4	534.253	1	11.64	404000	533.245	-0.3			74 48 89 88	RMMP	CID
2	10257	20190807_KM_1_NCE29_mz1.raw	VVVEW	5	74	5	631.345	1	40.89	812000	630.338	-0.6			74 65 62 76 94	VVVEW	CID
2	2356	20190807_KM_1_NCE29_mz1.raw	RLLT	4	74	4	502.335	1	12.91	13900000	501.327	-0.3			63 62 89 82	RLLT	CID
2	9756	20190807_KM_1_NCE29_mz1.raw	LLPL	4	74	4	455.322	1	38.89	41600000	454.315	-1			99 95 63 41	LLPL	CID
1	1109	20191001_EN1_8__10ug.raw	LPAL	4	74	4	413.276	1	3.42	3090000	412.269	-0.5			96 79 63 60	LPAL	CID
2	7630	20190807_KM_1_NCE29_mz1.raw	LGFE	4	74	4	465.234	1	31.02	65000000	464.227	-0.3			61 40 98 98	LGFE	CID
1	3405	20191001_EN1_8__10ug.raw	ASGTM	5	74	5	466.196	1	8.89	1320000	465.189	-0.7			51 56 70 97 97	ASGTM	CID
2	2649	20190807_KM_1_NCE29_mz1.raw	LMPNH	5	74	5	611.298	1	13.99	1070000	610.29	1.1			49 39 95 96 93	LMPNH	CID
2	5900	20190807_KM_1_NCE29_mz1.raw	PLVAN	5	74	5	513.302	1	25	3850000	512.296	-1.8			49 69 95 85 73	PLVAN	CID
2	3018	20190807_KM_1_NCE29_mz1.raw	EGLKPKV	7	74	7	385.742	2	15.37	2480000	769.47	-0.3			56 35 55 91 92 95 96	EGLKPKV	CID
2	9186	20190807_KM_1_NCE29_mz1.raw	LLQL	4	74	4	486.328	1	36.73	39900000	485.321	-0.3			70 45 89 92	LLQL	CID
2	10509	20190807_KM_1_NCE29_mz1.raw	EELPLP	6	74	6	697.377	1	41.93	2360000	696.369	0.7	A0A1D5P490:A0A1D5P6I5:A0A1D5PPZ0		83 83 76 50 59 93	EELPLP	CID
2	9937	20190807_KM_1_NCE29_mz1.raw	ELPFT	5	74	5	606.314	1	39.6	747000	605.306	1.1			72 67 93 73 63	ELPFT	CID
2	9129	20190807_KM_1_NCE29_mz1.raw	LGVAAEGL	8	74	8	729.414	1	36.53	19200000	728.407	-0.3	E1BX13		44 41 69 82 79 83 94 97	LGVAAEGL	CID
1	4376	20191001_EN1_8__10ug.raw	RGGLEPL	7	74	7	371.216	2	11.43	17100000	740.418	-1.4	P01012		46 40 56 83 95 99 99	RGGLEPL	CID
2	9540	20190807_KM_1_NCE29_mz1.raw	TVELL	5	74	5	574.345	1	38.09	10500000	573.337	0			41 44 85 100 100	TVELL	CID
2	10063	20190807_KM_1_NCE29_mz1.raw	AVLL	4	74	4	415.291	1	40.1	7910000	414.284	0			46 50 100 100	AVLL	CID
2	2237	20190807_KM_1_NCE29_mz1.raw	ESKPV	5	74	5	559.308	1	12.48	1360000	558.301	-0.8			52 49 96 86 86	ESKPV	CID
2	6508	20190807_KM_1_NCE29_mz1.raw	EGLQ	4	74	4	446.225	1	27.11	93600000	445.217	0.5			72 39 96 88	EGLQ	CID
2	6982	20190807_KM_1_NCE29_mz1.raw	FVVE	4	74	4	493.266	1	28.72	5050000	492.258	0			34 68 96 97	FVVE	CID
1	4364	20191001_EN1_8__10ug.raw	FRVA	4	74	4	246.65	2	11.41	5330000	491.286	-0.6			93 45 69 90	FRVA	CID
2	3307	20190807_KM_1_NCE29_mz1.raw	MTLTNKSRNVP	11	74	11	420.896	3	16.43	177000000	1259.67	-0.2			33 52 84 90 84 82 85 56 79 81 87	MTLTNKSRNVP	CID
2	11141	20190807_KM_1_NCE29_mz1.raw	EELPVFVE	8	74	8	481.247	2	44.68	988000	960.48	-0.9			95 92 90 93 52 35 37 95	EELPVFVE	CID
2	9202	20190807_KM_1_NCE29_mz1.raw	YGLL	4	74	4	465.27	1	36.78	125000000	464.264	-0.8			56 41 98 99	YGLL	CID
2	5337	20190807_KM_1_NCE29_mz1.raw	FKLPQ	5	74	5	632.376	1	23.16	1840000	631.369	-0.3			93 92 98 46 39	FKLPQ	CID
2	9590	20190807_KM_1_NCE29_mz1.raw	VLDGVGGL	8	74	8	729.414	1	38.26	113000000	728.407	-0.6			62 40 54 46 96 97 96 98	VLDGVGGL	CID
2	4947	20190807_KM_1_NCE29_mz1.raw	TVNDLQGKTV	10	73	10	537.793	2	21.94	1960000	1073.57	-0.1	A0A1D5P4L7:A0A1D5P8R9		45 43 52 77 69 82 92 93 89 95	TVNDLQGKTV	CID
2	7991	20190807_KM_1_NCE29_mz1.raw	RVLPL	5	73	5	597.408	1	32.31	57100000	596.401	-0.1			40 61 97 83 86	RVLPL	CID
2	7351	20190807_KM_1_NCE29_mz1.raw	MTFPSS	6	73	6	669.291	1	30.02	745000	668.284	0.1			45 65 96 93 67 77	MTFPSS	CID
2	11646	20190807_KM_1_NCE29_mz1.raw	LNLPLP	6	73	6	666.419	1	47.11	23600000	665.411	1.3	F1NV02:A0A1D5P7P0:E1BUS5:A0A1D5PID6		39 39 70 95 99 99	LNLPLP	CID
2	9255	20190807_KM_1_NCE29_mz1.raw	LQLPVS	6	73	6	656.397	1	36.99	2150000	655.39	-1	E1BTW9:Q5ZM88:E1C7L7:R4GIC8		34 50 99 98 78 82	LQLPVS	CID
2	6074	20190807_KM_1_NCE29_mz1.raw	APWT	4	73	4	474.235	1	25.6	1110000	473.227	1.2			97 80 65 52	APWT	CID
2	8672	20190807_KM_1_NCE29_mz1.raw	GVAPSVM	7	73	7	660.338	1	34.81	1940000	659.331	-0.8			28 39 59 97 98 98 97	GVAPSVM	CID
2	6526	20190807_KM_1_NCE29_mz1.raw	TDDGLLE	7	73	7	762.351	1	27.17	5990000	761.344	-0.1			48 61 75 60 74 98 99	TDDGLLE	CID
2	7905	20190807_KM_1_NCE29_mz1.raw	PLDNPEPV	8	73	8	440.723	2	31.99	7580000	879.434	-2.4	F1NYR0		51 50 59 46 90 97 96 98	PLDNPEPV	CID
2	9768	20190807_KM_1_NCE29_mz1.raw	GLWTP	5	73	5	573.302	1	38.93	7670000	572.296	-1.6			33 51 92 96 94	GLWTP	CID
1	4120	20191001_EN1_8__10ug.raw	LLLK	4	73	4	243.686	2	10.9	3210000	485.358	0			70 70 82 71	LLLK	CID
2	3526	20190807_KM_1_NCE29_mz1.raw	ENLCCSDH	8	73	8	460.665	2	17.18	8960000	919.316	-1.2			45 31 45 86 95 94 97 94	ENLCCSDH	CID
2	5698	20190807_KM_1_NCE29_mz1.raw	AAHTSP	6	73	6	583.285	1	24.33	6770000	582.276	3.1			96 89 29 44 88 94	AAHTSP	CID
2	3255	20190807_KM_1_NCE29_mz1.raw	EGQLVQ	6	73	6	673.351	1	16.24	41400000	672.344	-0.4			76 51 54 73 94 90	EGQLVQ	CID
2	3402	20190807_KM_1_NCE29_mz1.raw	LTQLH	5	73	5	611.351	1	16.75	1880000	610.344	-0.1			54 48 90 93 82	LTQLH	CID
1	4317	20191001_EN1_8__10ug.raw	FRLS	4	73	4	261.655	2	11.32	2860000	521.296	-0.8			92 43 69 89	FRLS	CID
1	1450	20191001_EN1_8__10ug.raw	VGLAA	5	73	5	430.265	1	4.14	3450000	429.259	-2.7			46 46 75 99 100	VGLAA	CID
2	9109	20190807_KM_1_NCE29_mz1.raw	WLTAGPV	7	73	7	743.409	1	36.45	2680000	742.401	0.1			80 79 77 49 45 88 93	WLTAGPV	CID
2	7857	20190807_KM_1_NCE29_mz1.raw	LYYAP	5	73	5	626.318	1	31.83	2110000	625.311	-0.7			50 49 70 98 97	LYYAP	CID
1	2970	20191001_EN1_8__10ug.raw	ESL	3	73	3	348.176	1	7.86	6740000	347.169	-0.9			80 61 78	ESL	CID
2	11233	20190807_KM_1_NCE29_mz1.raw	VQLLP	5	73	5	569.366	1	45.12		568.359	0.1			35 46 98 96 90	VQLLP	CID
2	11200	20190807_KM_1_NCE29_mz1.raw	TVLLP	5	73	5	542.356	1	44.97	72200000	541.347	1.4			48 62 98 86 70	TVLLP	CID
2	9117	20190807_KM_1_NCE29_mz1.raw	FLVVG	5	73	5	534.329	1	36.48	5020000	533.321	0.1			54 71 95 79 65	FLVVG	CID
2	10150	20190807_KM_1_NCE29_mz1.raw	LVFV	4	73	4	477.307	1	40.46	864000	476.3	0.4			61 41 94 94	LVFV	CID
2	7179	20190807_KM_1_NCE29_mz1.raw	TPTTLAPLDV	10	73	10	514.288	2	29.38		1026.56	0.8			65 33 43 44 66 96 94 94 97 98	TPTTLAPLDV	CID
2	6015	20190807_KM_1_NCE29_mz1.raw	PTETLP	6	73	6	657.345	1	25.39	911000	656.338	-0.6			34 57 89 98 82 76	PTETLP	CID
1	2611	20191001_EN1_8__10ug.raw	LYE	3	73	3	424.207	1	7.02	3540000	423.2	-1.4			74 61 83	LYE	CID
2	11091	20190807_KM_1_NCE29_mz1.raw	ELLLP	5	73	5	584.365	1	44.46	1040000	583.358	0.3			33 43 90 99 98	ELLLP	CID
2	7864	20190807_KM_1_NCE29_mz1.raw	TEEVPF	6	73	6	721.34	1	31.85	214000000	720.333	0.1			72 62 63 51 92 96	TEEVPF	CID
2	9469	20190807_KM_1_NCE29_mz1.raw	ELYDL	5	73	5	652.319	1	37.84	4220000	651.312	0.1			55 52 67 96 92	ELYDL	CID
2	3971	20190807_KM_1_NCE29_mz1.raw	MRMP	4	73	4	534.253	1	18.7	8500000	533.245	0.1			79 79 62 69	MRMP	CID
2	8958	20190807_KM_1_NCE29_mz1.raw	LYLYE	5	73	5	700.355	1	35.86	582000	699.348	-0.6			29 56 79 98 99	LYLYE	CID
2	2547	20190807_KM_1_NCE29_mz1.raw	KNLDRL	6	72	6	379.729	2	13.6	186000000	757.445	-0.9			49 38 91 91 82 85	KNLDRL	CID
2	11532	20190807_KM_1_NCE29_mz1.raw	LVLPL	5	72	5	554.391	1	46.6	233000000	553.384	0.6			32 76 98 78 79	LVLPL	CID
2	8182	20190807_KM_1_NCE29_mz1.raw	DFSEPL	6	72	6	707.324	1	33.01	4250000	706.317	-0.3			51 41 62 87 95 98	DFSEPL	CID
2	8319	20190807_KM_1_NCE29_mz1.raw	EGLF	4	72	4	465.234	1	33.51	21200000	464.227	-0.5			67 33 96 95	EGLF	CID
2	6402	20190807_KM_1_NCE29_mz1.raw	EPALKGYVE	9	72	9	503.266	2	26.74	11000000	1004.52	-0.3	A0A1D5PQC3:F1NHT3:P07751:A0A1D5PVG1		82 69 82 67 52 51 59 91 98	EPALKGYVE	CID
2	6476	20190807_KM_1_NCE29_mz1.raw	TGPAQDF	7	72	7	735.331	1	26.99	2400000	734.323	-0.2			34 37 65 84 93 97 99	TGPAQDF	CID
2	5750	20190807_KM_1_NCE29_mz1.raw	EATNW	5	72	5	620.268	1	24.51	8270000	619.26	0.4			63 50 59 95 97	EATNW	CID
2	6772	20190807_KM_1_NCE29_mz1.raw	WLSG	4	72	4	462.235	1	28	3510000	461.227	0.5			98 86 57 49	WLSG	CID
2	5224	20190807_KM_1_NCE29_mz1.raw	KSLL	4	72	4	460.313	1	22.82	2610000	459.306	-0.6			55 40 96 99	KSLL	CID
2	11153	20190807_KM_1_NCE29_mz1.raw	PPLLEELE	8	72	8	470.256	2	44.74	2970000	938.496	1	R4GF37:A0A1D5PE85:A0A1D5NWB7:E1BW33		32 48 75 77 80 74 95 99	PPLLEELE	CID
1	1430	20191001_EN1_8__10ug.raw	NALVLV	6	72	6	628.402	1	4.1	5960000	627.396	-1.8			41 44 65 87 99 100	NALVLV	CID
2	4007	20190807_KM_1_NCE29_mz1.raw	EGGGGVGRL	9	72	9	401.214	2	18.82	84300000	800.414	-0.6			54 33 44 67 93 92 87 88 95	EGGGGVGRL	CID
1	2595	20191001_EN1_8__10ug.raw	YLYE	4	72	4	587.271	1	6.98	1380000	586.264	0			51 44 96 99	YLYE	CID
1	3050	20191001_EN1_8__10ug.raw	LSE	3	72	3	348.176	1	8.03	6740000	347.169	-0.9			73 60 83	LSE	CID
2	8583	20190807_KM_1_NCE29_mz1.raw	LVLDPAAN	8	72	8	812.451	1	34.49	1610000	811.444	-0.2			31 66 81 69 50 95 94 93	LVLDPAAN	CID
2	10359	20190807_KM_1_NCE29_mz1.raw	FESLL	5	72	5	608.329	1	41.31	1890000	607.322	0.1			40 55 67 99 99	FESLL	CID
2	7162	20190807_KM_1_NCE29_mz1.raw	EVLV	4	72	4	459.281	1	29.32	3190000	458.274	-0.4			65 37 95 92	EVLV	CID
1	4589	20191001_EN1_8__10ug.raw	ERYLP	5	72	5	339.184	2	11.85	4010000	676.354	-1.5			55 44 77 91 96	ERYLP	CID
2	9860	20190807_KM_1_NCE29_mz1.raw	VGLF	4	72	4	435.26	1	39.3	6410000	434.253	0			57 39 96 96	VGLF	CID
2	10850	20190807_KM_1_NCE29_mz1.raw	EHELPLLP	8	72	8	474.264	2	43.41	20600000	946.512	0.4	A0A1D5PU46:A0A1D5PMV6:A0A1D5PTU9:E1C0S4		40 45 90 85 66 68 91 92	EHELPLLP	CID
2	9931	20190807_KM_1_NCE29_mz1.raw	ELLKLPY	7	72	7	438.266	2	39.58	1030000	874.516	0.3	A0A1D5NUW2:P87498:A0A1D5PJN1:F1NLF6:A0A1D5PP03:A0A1D5PJB1:A0A1D5PMB7:F1N9Y1		56 55 68 62 72 94 97	ELLKLPY	CID
1	2501	20191001_EN1_8__10ug.raw	QPMPL	5	72	5	585.306	1	6.78	2490000	584.299	-1.1			48 65 98 78 73	QPMPL	CID
1	1257	20191001_EN1_8__10ug.raw	ELL	3	72	3	374.228	1	3.69	3170000	373.221	-1.5			80 57 79	ELL	CID
1	4381	20191001_EN1_8__10ug.raw	YRGGLEPL	8	72	8	452.748	2	11.44	16100000	903.481	-1.1	P01012		46 34 44 66 91 97 99 99	YRGGLEPL	CID
2	6383	20190807_KM_1_NCE29_mz1.raw	GLAPVA	6	72	6	527.319	1	26.68	14300000	526.312	-0.1			35 67 99 97 63 71	GLAPVA	CID
2	9196	20190807_KM_1_NCE29_mz1.raw	YESLL	5	72	5	624.323	1	36.77	24100000	623.317	-0.6			39 56 66 99 100	YESLL	CID
2	6496	20190807_KM_1_NCE29_mz1.raw	SAGALSL	7	72	7	618.345	1	27.07	3220000	617.338	-0.6			33 38 62 86 90 98 98	SAGALSL	CID
2	9136	20190807_KM_1_NCE29_mz1.raw	LLQSPL	6	72	6	670.413	1	36.55	3320000	669.406	-0.1	A0A1D5PB87:E1C6E6		76 63 66 96 59 70	LLQSPL	CID
2	11096	20190807_KM_1_NCE29_mz1.raw	LLPDCACVF	9	72	9	490.734	2	44.48	1510000	979.451	3.3	A0A1D5P623:A0A1D5P9S4:Q2PC93		99 99 96 65 31 29 43 89 96	LLPDCACVF	CID
2	9363	20190807_KM_1_NCE29_mz1.raw	QWLPA	5	72	5	614.33	1	37.41	4060000	613.322	1			32 55 99 89 84	QWLPA	CID
2	5527	20190807_KM_1_NCE29_mz1.raw	YSNDCCAPTGGH	12	72	12	612.723	2	23.77	5190000	1223.43	-0.9			98 95 94 95 74 79 94 43 40 34 35 82	YSNDCCAPTGGH	CID
2	7777	20190807_KM_1_NCE29_mz1.raw	SDDWEPPQ	8	72	8	487.201	2	31.55	1300000	972.382	4.4			99 98 94 27 38 45 85 90	SDDWEPPQ	CID
2	4728	20190807_KM_1_NCE29_mz1.raw	KMLPA	5	72	5	559.327	1	21.22	8500000	558.32	-0.4			60 54 98 75 72	KMLPA	CID
2	11135	20190807_KM_1_NCE29_mz1.raw	LEEALL	6	72	6	687.393	1	44.65	4000000	686.385	1.3	E1C245:A0A1D5PRV1:A0A1D5PAS4:A0A1D5PV03:A0A1D5Q000:F1NQR9:A0A1D5PTH7:A0A1D5P000:A0A1D5P1U1:F1NRP8:A0A1D5P0Y6:E1C218		55 65 70 63 78 98	LEEALL	CID
2	6861	20190807_KM_1_NCE29_mz1.raw	TLAPGGV	7	72	7	614.351	1	28.32		613.343	0.1			68 71 78 89 44 55 96	TLAPGGV	CID
2	8849	20190807_KM_1_NCE29_mz1.raw	PLPLPS	6	71	6	623.376	1	35.45	6710000	622.369	0	F1NCU5		29 67 94 96 66 79	PLPLPS	CID
2	3121	20190807_KM_1_NCE29_mz1.raw	KSMTPV	6	71	6	662.354	1	15.75	5820000	661.347	0.1			50 50 63 99 82 85	KSMTPV	CID
2	6667	20190807_KM_1_NCE29_mz1.raw	VTGFSPA	7	71	7	678.346	1	27.65	75200000	677.338	0			52 57 82 88 96 55 70	VTGFSPA	CID
2	2378	20190807_KM_1_NCE29_mz1.raw	TGSPTSPPR	9	71	9	450.232	2	13	39100000	898.451	-0.6			52 49 74 95 95 95 52 44 89	TGSPTSPPR	CID
2	7512	20190807_KM_1_NCE29_mz1.raw	ELWQ	4	71	4	575.283	1	30.58	1360000	574.275	0.2			70 39 92 85	ELWQ	CID
2	4773	20190807_KM_1_NCE29_mz1.raw	PFAPHPEE	8	71	8	462.216	2	21.37	77400000	922.418	-0.4			34 41 59 56 88 96 98 99	PFAPHPEE	CID
2	4685	20190807_KM_1_NCE29_mz1.raw	SADLKYP	7	71	7	397.208	2	21.08	4440000	792.402	-0.8			62 54 63 49 88 90 92	SADLKYP	CID
2	7601	20190807_KM_1_NCE29_mz1.raw	KLLPSYE	7	71	7	425.239	2	30.91	79300000	848.464	-1	E1BS31		44 69 82 55 57 94 98	KLLPSYE	CID
2	9217	20190807_KM_1_NCE29_mz1.raw	WVLDG	5	71	5	589.298	1	36.83	2900000	588.291	-1			85 78 93 61 40	WVLDG	CID
2	7560	20190807_KM_1_NCE29_mz1.raw	GYDTVQV	7	71	7	781.373	1	30.75	3630000	780.365	0.1			44 57 82 74 68 82 89	GYDTVQV	CID
2	9434	20190807_KM_1_NCE29_mz1.raw	QVPLP	5	71	5	553.335	1	37.71	2080000	552.327	0.2			29 37 94 99 99	QVPLP	CID
2	9564	20190807_KM_1_NCE29_mz1.raw	DESGGGLQYGNAL	13	71	13	640.79	2	38.17	2980000	1279.57	-2.7	A0A1L1RSQ4:A0A1D5PJ81:A0A1L1RQF3:A0A1D5PXP6:A0A1D5PKD1:E1BZS9:A0A1D5PC88:A0A1D5PJY0:R4GFY3:A0A1D5PL68:F1NWT0:A0A1D5PBX7:A0A1D5NTV3:P11029		67 72 98 98 95 89 92 86 30 20 33 52 95	DESGGGLQYGNAL	CID
2	8392	20190807_KM_1_NCE29_mz1.raw	PLEL	4	71	4	471.281	1	33.77	7880000	470.274	0.1			45 46 97 98	PLEL	CID
2	2912	20190807_KM_1_NCE29_mz1.raw	PVHT	4	71	4	453.245	1	14.98	10600000	452.238	-0.6			91 82 49 62	PVHT	CID
2	3186	20190807_KM_1_NCE29_mz1.raw	KLQLQ	5	71	5	629.398	1	15.99	2380000	628.391	-0.7			50 50 66 99 93	KLQLQ	CID
1	1563	20191001_EN1_8__10ug.raw	VVE	3	71	3	346.197	1	4.35	7600000	345.19	-1.7			70 60 83	VVE	CID
2	7113	20190807_KM_1_NCE29_mz1.raw	TLAPAEWT	8	71	8	444.726	2	29.15	2980000	887.439	-0.9			79 67 59 37 61 82 90 94	TLAPAEWT	CID
2	4499	20190807_KM_1_NCE29_mz1.raw	YLTA	4	71	4	467.25	1	20.51	1890000	466.243	0			57 44 93 90	YLTA	CID
2	8135	20190807_KM_1_NCE29_mz1.raw	RAEFVPVP	8	71	8	457.758	2	32.82	14400000	913.502	0			33 34 60 61 85 98 98 99	RAEFVPVP	CID
2	8884	20190807_KM_1_NCE29_mz1.raw	YVLM	4	71	4	525.275	1	35.58	3150000	524.267	1			59 43 94 90	YVLM	CID
2	10235	20190807_KM_1_NCE29_mz1.raw	VPLFGA	6	71	6	603.35	1	40.8	128000000	602.343	-0.2	F1NV02		95 77 88 67 41 60	VPLFGA	CID
2	5443	20190807_KM_1_NCE29_mz1.raw	TPLSKSSGL	9	71	9	445.253	2	23.49	8090000	888.492	-0.5	A0A1D5PM46:A0A1D5PCW5:F1NGI4:E1BZT1:Q5ZIH2		73 52 70 63 52 56 91 86 93	TPLSKSSGL	CID
2	6562	20190807_KM_1_NCE29_mz1.raw	YDL	3	71	3	410.192	1	27.28	28100000	409.185	-0.6			68 69 75	YDL	CID
2	7744	20190807_KM_1_NCE29_mz1.raw	KLLPSYE	7	71	7	425.24	2	31.43	79300000	848.464	0.3	E1BS31		45 67 81 54 56 95 99	KLLPSYE	CID
2	5328	20190807_KM_1_NCE29_mz1.raw	AAPHDLEPV	9	71	9	948.478	1	23.13	2450000	947.471	-0.7	Q91025		22 33 45 60 90 93 98 99 99	AAPHDLEPV	CID
2	5205	20190807_KM_1_NCE29_mz1.raw	LDGGSVQ	7	71	7	675.33	1	22.77	21500000	674.323	-0.6			56 65 66 66 66 90 88	LDGGSVQ	CID
2	9732	20190807_KM_1_NCE29_mz1.raw	EVGNDVLLQ	9	71	9	493.761	2	38.8	9150000	985.508	-1.1			66 50 52 60 82 69 69 95 93	EVGNDVLLQ	CID
2	7349	20190807_KM_1_NCE29_mz1.raw	LGDEPL	6	71	6	643.33	1	30.01	12100000	642.322	0.4			38 32 68 90 99 99	LGDEPL	CID
2	5791	20190807_KM_1_NCE29_mz1.raw	FVPGAA	6	71	6	561.303	1	24.65	173000000	560.296	-0.7	F1NFL6:P02845:E1C245:A0A1D5PRV1:A0A1D5PAS4:A0A1D5PV03:A0A1D5Q000		49 51 91 91 65 79	FVPGAA	CID
2	9730	20190807_KM_1_NCE29_mz1.raw	ENPFLLQ	7	71	7	430.729	2	38.79	37200000	859.444	-0.1			67 46 60 77 78 73 93	ENPFLLQ	CID
1	4551	20191001_EN1_8__10ug.raw	LVLGGR	6	71	6	307.702	2	11.77	6100000	613.391	-1			92 91 86 31 34 89	LVLGGR	CID
2	3236	20190807_KM_1_NCE29_mz1.raw	RFGVDGSEKS	10	70	10	541.267	2	16.17	3860000	1080.52	-0.5			29 30 40 66 89 80 84 93 97 98	RFGVDGSEKS	CID
2	8614	20190807_KM_1_NCE29_mz1.raw	KASSFAPHPEE	11	70	11	600.29	2	34.6	4120000	1198.56	2.5			44 37 45 51 86 92 95 96 85 65 81	KASSFAPHPEE	CID
2	11323	20190807_KM_1_NCE29_mz1.raw	LVVEW	5	70	5	645.361	1	45.55	4180000	644.353	0.9			43 52 70 89 98	LVVEW	CID
1	2528	20191001_EN1_8__10ug.raw	LYE	3	70	3	424.207	1	6.84	3540000	423.2	-1			74 55 82	LYE	CID
2	6069	20190807_KM_1_NCE29_mz1.raw	TVTVP	5	70	5	516.303	1	25.58	1530000	515.295	0.9			51 43 85 89 85	TVTVP	CID
2	8858	20190807_KM_1_NCE29_mz1.raw	PSVFP	5	70	5	546.292	1	35.48	57200000	545.285	0			30 52 81 96 94	PSVFP	CID
2	5561	20190807_KM_1_NCE29_mz1.raw	SSVDVQ	6	70	6	634.304	1	23.88	17600000	633.297	-0.6			79 51 57 65 85 86	SSVDVQ	CID
2	9162	20190807_KM_1_NCE29_mz1.raw	RFVASPF	7	70	7	412.226	2	36.65	4120000	822.439	-1.1			51 56 70 65 66 89 95	RFVASPF	CID
2	5919	20190807_KM_1_NCE29_mz1.raw	DMHPV	5	70	5	598.265	1	25.07	4250000	597.258	-0.1			51 45 88 83 85	DMHPV	CID
2	3111	20190807_KM_1_NCE29_mz1.raw	TGSVSPTSPPR	11	70	11	543.283	2	15.71	3480000	1084.55	-0.2			50 48 69 69 95 94 95 95 39 33 89	TGSVSPTSPPR	CID
2	9913	20190807_KM_1_NCE29_mz1.raw	WEELYGSAP	9	70	9	526.24	2	39.5	3160000	1050.47	-0.5	R4GKR8		94 96 98 90 29 21 30 84 92	WEELYGSAP	CID
2	2654	20190807_KM_1_NCE29_mz1.raw	RQLGQNNEEERTTE	14	70	14	568.602	3	14	1860000	1702.79	-1.2			32 35 67 56 43 43 86 98 99 99 65 67 96 99	RQLGQNNEEERTTE	CID
2	5141	20190807_KM_1_NCE29_mz1.raw	YYAAP	5	70	5	584.272	1	22.56	1640000	583.264	0.7			31 39 94 96 93	YYAAP	CID
2	10551	20190807_KM_1_NCE29_mz1.raw	LVLDPSM	7	70	7	774.406	1	42.1	812000	773.399	-0.4	F1N8N8:A0A1D5PLF0:A0A1D5P171		30 66 82 73 51 95 94	LVLDPSM	CID
2	9188	20190807_KM_1_NCE29_mz1.raw	LVLPDA	6	70	6	627.371	1	36.74	202000000	626.364	-0.3	P02659		34 81 98 91 56 60	LVLPDA	CID
1	3098	20191001_EN1_8__10ug.raw	LSAGA	5	70	5	418.229	1	8.14	2830000	417.222	-0.8			35 39 92 92 92	LSAGA	CID
2	6895	20190807_KM_1_NCE29_mz1.raw	LPGHSK	6	70	6	638.361	1	28.42	2960000	637.355	-0.8			98 98 99 35 37 56	LPGHSK	CID
2	8323	20190807_KM_1_NCE29_mz1.raw	LPTFS	5	70	5	564.303	1	33.52	6250000	563.295	-0.5			91 60 71 67 61	LPTFS	CID
2	4430	20190807_KM_1_NCE29_mz1.raw	KSDGPPV	7	70	7	699.367	1	20.26	1440000	698.36	-0.2			55 48 65 61 97 79 85	KSDGPPV	CID
1	3074	20191001_EN1_8__10ug.raw	SSL	3	70	3	306.166	1	8.08	8840000	305.159	-0.7			71 61 78	SSL	CID
2	9798	20190807_KM_1_NCE29_mz1.raw	ADLGAASM	8	70	8	735.334	1	39.05	4680000	734.327	0.1	P01012:A0A1D5PXY0		23 39 62 74 85 86 96 95	ADLGAASM	CID
2	9402	20190807_KM_1_NCE29_mz1.raw	LVMPV	5	70	5	558.332	1	37.57	6470000	557.325	0.6			79 74 91 52 54	LVMPV	CID
2	2941	20190807_KM_1_NCE29_mz1.raw	EDR	3	70	3	419.188	1	15.09	16900000	418.181	-0.5			77 66 67	EDR	CID
2	10307	20190807_KM_1_NCE29_mz1.raw	FGTLGL	6	70	6	607.344	1	41.1	2950000	606.338	-1.1			43 43 67 81 92 96	FGTLGL	CID
1	4726	20191001_EN1_8__10ug.raw	FRVAS	5	70	5	290.166	2	12.15	4480000	578.318	-1.9			40 46 73 92 99	FRVAS	CID
2	3686	20190807_KM_1_NCE29_mz1.raw	ELQAGARSV	9	70	9	465.754	2	17.71	1640000	929.493	-0.1	A0A1D5PV37		69 56 90 93 80 40 35 79 88	ELQAGARSV	CID
2	8749	20190807_KM_1_NCE29_mz1.raw	VADFM	5	70	5	582.26	1	35.12	1170000	581.252	0.5			35 40 79 99 97	VADFM	CID
2	7815	20190807_KM_1_NCE29_mz1.raw	TLPFKGW	7	70	7	424.735	2	31.67		847.459	-4.4			71 66 55 51 59 93 96	TLPFKGW	CID
2	3258	20190807_KM_1_NCE29_mz1.raw	VLQPSN	6	70	6	657.356	1	16.25	1680000	656.349	-0.4	A0A1D5PND3		38 41 54 97 97 93	VLQPSN	CID
2	4407	20190807_KM_1_NCE29_mz1.raw	TLDVSLSRN	9	70	9	502.772	2	20.17	199000000	1003.53	0			85 88 100 99 94 39 27 21 78	TLDVSLSRN	CID
2	8830	20190807_KM_1_NCE29_mz1.raw	MAMGL	5	70	5	522.241	1	35.38		521.234	-1.7			32 49 84 92 93	MAMGL	CID
2	5303	20190807_KM_1_NCE29_mz1.raw	LVVEPADLMPA	11	70	11	577.812	2	23.06	3590000	1153.61	2.8	F1NFL6:P02845:A0A1D5PV37		63 88 100 100 97 90 88 72 13 16 43	LVVEPADLMPA	CID
2	11009	20190807_KM_1_NCE29_mz1.raw	LSLNF	5	70	5	593.329	1	44.11	1630000	592.322	-0.1			43 46 74 93 93	LSLNF	CID
2	7406	20190807_KM_1_NCE29_mz1.raw	ELPY	4	70	4	521.261	1	30.23		520.253	0			68 35 88 89	ELPY	CID
2	8671	20190807_KM_1_NCE29_mz1.raw	TGVSKLELPE	10	70	10	536.798	2	34.81	3660000	1071.58	0	F1NV02:F1P172:E1C832		41 37 57 68 60 63 85 91 97 99	TGVSKLELPE	CID
1	3011	20191001_EN1_8__10ug.raw	PFASGT	6	70	6	579.277	1	7.94	3500000	578.27	-1	P01012		46 59 79 85 71 79	PFASGT	CID
1	4613	20191001_EN1_8__10ug.raw	LEKGPK	6	70	6	336.207	2	11.91	2300000	670.401	-1.2			79 32 28 86 96 98	LEKGPK	CID
2	4241	20190807_KM_1_NCE29_mz1.raw	LVVN	4	70	4	444.282	1	19.61	13600000	443.274	-0.2			67 32 93 87	LVVN	CID
2	7807	20190807_KM_1_NCE29_mz1.raw	NLGGLSDTNQL	11	70	11	566.286	2	31.65	10700000	1130.56	0.5	O73590		39 43 41 45 78 90 92 84 65 92 98	NLGGLSDTNQL	CID
1	3195	20191001_EN1_8__10ug.raw	TVLSS	5	70	5	506.282	1	8.36	800000	505.275	-0.3			51 55 95 74 72	TVLSS	CID
2	10795	20190807_KM_1_NCE29_mz1.raw	FDNLWDQ	7	70	7	937.404	1	43.18	1670000	936.398	-0.5			59 66 61 67 56 91 89	FDNLWDQ	CID
1	4823	20191001_EN1_8__10ug.raw	PSFSPK	6	70	6	331.68	2	12.36	1190000	661.343	2.3			29 37 59 97 98 99	PSFSPK	CID
2	7056	20190807_KM_1_NCE29_mz1.raw	TGDFVGSGGGP	11	70	11	950.421	1	28.95	9340000	949.414	-0.8	F1NRZ4		32 28 57 71 98 97 96 95 89 43 60	TGDFVGSGGGP	CID
2	6551	20190807_KM_1_NCE29_mz1.raw	LVEV	4	70	4	459.281	1	27.24	23200000	458.274	-0.2			52 35 96 95	LVEV	CID
2	8394	20190807_KM_1_NCE29_mz1.raw	LLAL	4	70	4	429.307	1	33.78	4320000	428.3	0			84 67 68 60	LLAL	CID
2	9110	20190807_KM_1_NCE29_mz1.raw	LDW	3	70	3	433.208	1	36.45	1420000	432.201	0.5			70 67 71	LDW	CID
2	7037	20190807_KM_1_NCE29_mz1.raw	AGPSP	5	70	5	428.214	1	28.9	6360000	427.207	-0.8			93 84 44 48 80	AGPSP	CID
2	9134	20190807_KM_1_NCE29_mz1.raw	LNPFPQ	6	70	6	715.377	1	36.54	3650000	714.37	0.1			34 38 61 97 95 93	LNPFPQ	CID
2	5831	20190807_KM_1_NCE29_mz1.raw	TLLQ	4	70	4	474.292	1	24.78	2270000	473.285	0			83 33 86 77	TLLQ	CID
2	9914	20190807_KM_1_NCE29_mz1.raw	LSSYKSSVEQL	11	70	11	620.824	2	39.51	2520000	1239.63	-1.6	Q9PU36		97 96 96 51 43 61 79 65 46 34 95	LSSYKSSVEQL	CID
1	1398	20191001_EN1_8__10ug.raw	LSL	3	69	3	332.217	1	4.05	8760000	331.211	-1.6			74 56 79	LSL	CID
2	5160	20190807_KM_1_NCE29_mz1.raw	ELGSLEQ	7	69	7	775.383	1	22.64	4200000	774.376	0.3	F1NCZ7		63 51 54 61 72 96 90	ELGSLEQ	CID
2	5413	20190807_KM_1_NCE29_mz1.raw	LFE	3	69	3	408.212	1	23.39	30600000	407.206	-0.9			70 57 81	LFE	CID
2	8200	20190807_KM_1_NCE29_mz1.raw	WQLT	4	69	4	547.287	1	33.08	54700000	546.28	-0.1			62 31 92 92	WQLT	CID
2	4865	20190807_KM_1_NCE29_mz1.raw	ENLLTA	6	69	6	660.356	1	21.67	15800000	659.349	-0.4	Q5ZIY0		51 41 71 72 91 89	ENLLTA	CID
2	7607	20190807_KM_1_NCE29_mz1.raw	FVMEE	5	69	5	654.28	1	30.94	891000	653.273	-0.3			45 52 56 97 97	FVMEE	CID
2	2591	20190807_KM_1_NCE29_mz1.raw	KPVAPT	6	69	6	612.371	1	13.76	2090000	611.364	-0.6	F1NTX9		33 43 76 99 81 85	KPVAPT	CID
2	7789	20190807_KM_1_NCE29_mz1.raw	PLWN	4	69	4	529.277	1	31.59	16300000	528.27	0.1			49 44 95 90	PLWN	CID
2	5456	20190807_KM_1_NCE29_mz1.raw	TLAALPPQGT	10	69	10	484.774	2	23.53	11100000	967.534	-0.7			62 43 44 52 82 99 74 49 93 97	TLAALPPQGT	CID
2	11803	20190807_KM_1_NCE29_mz1.raw	LVLDF	5	69	5	606.35	1	47.79	2150000	605.342	-0.3			35 54 68 96 94	LVLDF	CID
1	1194	20191001_EN1_8__10ug.raw	LGL	3	69	3	302.207	1	3.58	117000000	301.2	-1.3			74 56 78	LGL	CID
2	6325	20190807_KM_1_NCE29_mz1.raw	KGDVVWPE	8	69	8	465.24	2	26.47	8820000	928.465	1			49 41 68 69 77 68 86 97	KGDVVWPE	CID
2	9489	20190807_KM_1_NCE29_mz1.raw	TLLALT	6	69	6	631.402	1	37.91	2480000	630.395	-0.2			66 77 74 50 55 94	TLLALT	CID
2	7863	20190807_KM_1_NCE29_mz1.raw	LRLP	4	69	4	498.34	1	31.85	26800000	497.333	-0.1			79 81 66 51	LRLP	CID
2	5142	20190807_KM_1_NCE29_mz1.raw	VYLPR	5	69	5	647.388	1	22.56	1260000	646.38	0.5			41 54 73 90 89	VYLPR	CID
2	4488	20190807_KM_1_NCE29_mz1.raw	KFDEDTQM	8	69	8	507.216	2	20.46	3780000	1012.42	-0.3			43 40 65 74 81 69 88 96	KFDEDTQM	CID
2	9719	20190807_KM_1_NCE29_mz1.raw	QLVPL	5	69	5	569.366	1	38.75	638000000	568.359	0			30 51 98 84 83	QLVPL	CID
2	3455	20190807_KM_1_NCE29_mz1.raw	KTLPNDV	7	69	7	786.435	1	16.92	23600000	785.428	-0.2			62 72 88 95 76 41 50	KTLPNDV	CID
2	10579	20190807_KM_1_NCE29_mz1.raw	QYLSPF	6	69	6	754.377	1	42.22	12100000	753.37	-0.3			27 33 63 98 97 98	QYLSPF	CID
2	7005	20190807_KM_1_NCE29_mz1.raw	FDV	3	69	3	380.181	1	28.8	154000000	379.174	-0.5			68 68 71	FDV	CID
1	1485	20191001_EN1_8__10ug.raw	LEV	3	69	3	360.212	1	4.2	24500000	359.206	-1.6			72 65 71	LEV	CID
2	4087	20190807_KM_1_NCE29_mz1.raw	KVASPL	6	69	6	614.387	1	19.1	3960000	613.38	0.1	F1NV02		39 35 62 99 89 91	KVASPL	CID
2	5469	20190807_KM_1_NCE29_mz1.raw	YYAP	4	69	4	513.235	1	23.56	5460000	512.227	0.3			49 38 97 94	YYAP	CID
2	6436	20190807_KM_1_NCE29_mz1.raw	LKSLL	5	69	5	573.397	1	26.86	5170000	572.39	0			85 38 48 78 99	LKSLL	CID
1	3107	20191001_EN1_8__10ug.raw	VLQPS	5	69	5	543.313	1	8.16	7180000	542.306	-1.1			46 49 59 96 96	VLQPS	CID
2	6799	20190807_KM_1_NCE29_mz1.raw	TVLE	4	69	4	461.261	1	28.1	4770000	460.253	0.2			59 33 91 94	TVLE	CID
2	6209	20190807_KM_1_NCE29_mz1.raw	LFE	3	69	3	408.213	1	26.06	6080000	407.206	-0.6			70 56 80	LFE	CID
1	3619	20191001_EN1_8__10ug.raw	AGQ	3	69	3	275.135	1	9.48	4000000	274.128	-0.7			72 59 77	AGQ	CID
1	1392	20191001_EN1_8__10ug.raw	TLPAL	5	69	5	514.323	1	4.03	2710000	513.316	-1			60 68 93 62 61	TLPAL	CID
2	10057	20190807_KM_1_NCE29_mz1.raw	FTLTGV	6	69	6	637.356	1	40.08	1280000	636.348	0.5			41 41 55 91 90 96	FTLTGV	CID
2	7546	20190807_KM_1_NCE29_mz1.raw	KPVPS	5	69	5	527.318	1	30.7	4140000	526.312	-0.4			48 48 97 78 75	KPVPS	CID
2	9106	20190807_KM_1_NCE29_mz1.raw	SFLPE	5	69	5	592.298	1	36.43	23500000	591.29	0			37 45 74 93 96	SFLPE	CID
2	4461	20190807_KM_1_NCE29_mz1.raw	TVGLPEKG	8	69	8	400.729	2	20.37	80100000	799.444	-0.4	A0A1D5NUW2:P87498		37 43 68 85 95 97 60 68	TVGLPEKG	CID
2	7233	20190807_KM_1_NCE29_mz1.raw	FDV	3	69	3	380.182	1	29.58		379.174	0			67 68 72	FDV	CID
2	4840	20190807_KM_1_NCE29_mz1.raw	ELVA	4	69	4	431.25	1	21.58	5510000	430.243	-0.2			66 33 91 85	ELVA	CID
2	5577	20190807_KM_1_NCE29_mz1.raw	LFE	3	69	3	408.212	1	23.93	30600000	407.206	-1			70 56 80	LFE	CID
2	2351	20190807_KM_1_NCE29_mz1.raw	RQLGQNNEEGRTTE	14	69	14	544.596	3	12.9	4750000	1630.77	-0.7	A0A1D5P264		28 35 70 65 49 89 95 99 99 90 33 37 84 95	RQLGQNNEEGRTTE	CID
2	5295	20190807_KM_1_NCE29_mz1.raw	LDY	3	69	3	410.192	1	23.03	13100000	409.185	-0.3			69 67 70	LDY	CID
2	8058	20190807_KM_1_NCE29_mz1.raw	LVPL	4	69	4	441.307	1	32.54	172000000	440.3	-1.2			57 35 89 93	LVPL	CID
2	8854	20190807_KM_1_NCE29_mz1.raw	LTVGDPGYPSL	11	69	11	559.79	2	35.47		1117.57	-0.7			43 34 43 55 91 81 73 79 84 85 90	LTVGDPGYPSL	CID
2	2847	20190807_KM_1_NCE29_mz1.raw	KVEPPQGT	8	69	8	428.232	2	14.73	62000000	854.45	-0.5	A0A1D5PJN1:F1NLF6		51 49 82 97 49 39 88 94	KVEPPQGT	CID
2	8851	20190807_KM_1_NCE29_mz1.raw	VTPGDLDSWDPR	12	69	12	679.323	2	35.46	3010000	1356.63	-0.1			41 52 94 96 99 88 35 17 20 91 96 98	VTPGDLDSWDPR	CID
2	7205	20190807_KM_1_NCE29_mz1.raw	TVELAD	6	69	6	647.325	1	29.48	1770000	646.317	0.1			50 48 70 63 88 92	TVELAD	CID
2	2413	20190807_KM_1_NCE29_mz1.raw	TSPR	4	69	4	460.252	1	13.13	1220000	459.244	0.2			59 38 88 90	TSPR	CID
2	8539	20190807_KM_1_NCE29_mz1.raw	DPGFEVN	7	69	7	389.175	2	34.32	4950000	776.334	0.8			79 67 82 74 51 35 92	DPGFEVN	CID
2	8241	20190807_KM_1_NCE29_mz1.raw	VADL	4	69	4	417.234	1	33.22	1870000	416.227	-0.4			43 35 98 98	VADL	CID
1	2974	20191001_EN1_8__10ug.raw	LTT	3	69	3	334.197	1	7.87	1860000	333.19	-1.1			73 59 74	LTT	CID
2	6370	20190807_KM_1_NCE29_mz1.raw	FKDGVP	6	69	6	662.351	1	26.64	6180000	661.343	0.2			89 90 92 43 41 57	FKDGVP	CID
2	5635	20190807_KM_1_NCE29_mz1.raw	EPKDEYPL	8	68	8	495.743	2	24.12	16400000	989.471	-0.1			59 38 57 68 74 71 86 95	EPKDEYPL	CID
2	11533	20190807_KM_1_NCE29_mz1.raw	LNLPLP	6	68	6	666.419	1	46.6	23600000	665.411	0.3	F1NV02:A0A1D5P7P0:E1BUS5:A0A1D5PID6		41 37 50 89 98 98	LNLPLP	CID
2	11845	20190807_KM_1_NCE29_mz1.raw	WLLL	4	68	4	544.35	1	47.94	719000	543.342	1.2			55 43 79 97	WLLL	CID
1	2606	20191001_EN1_8__10ug.raw	LVLPDE	6	68	6	685.376	1	7.01	2700000	684.369	-1.3			29 61 80 92 69 79	LVLPDE	CID
2	7070	20190807_KM_1_NCE29_mz1.raw	QLGL	4	68	4	430.266	1	28.99	466000000	429.259	-0.5			35 41 98 98	QLGL	CID
2	4610	20190807_KM_1_NCE29_mz1.raw	DSTLAPN	7	68	7	717.341	1	20.84	2290000	716.334	-1			35 31 50 79 97 93 93	DSTLAPN	CID
1	1208	20191001_EN1_8__10ug.raw	VPV	3	68	3	314.207	1	3.61	12900000	313.2	-1.6			75 52 78	VPV	CID
2	4009	20190807_KM_1_NCE29_mz1.raw	TVLQ	4	68	4	460.276	1	18.83	5610000	459.269	-0.5			57 33 97 86	TVLQ	CID
1	920	20191001_EN1_8__10ug.raw	PVL	3	68	3	328.222	1	3.06	54900000	327.216	-2.2			67 59 79	PVL	CID
2	9475	20190807_KM_1_NCE29_mz1.raw	TPGFELAG	8	68	8	396.2	2	37.86	5780000	790.386	-0.3			70 60 71 52 62 63 89 79	TPGFELAG	CID
1	3477	20191001_EN1_8__10ug.raw	LSAGAS	6	68	6	505.262	1	9.08	2230000	504.254	-0.1	F1NFL6:P02845		60 55 61 49 90 94	LSAGAS	CID
2	4335	20190807_KM_1_NCE29_mz1.raw	LVVT	4	68	4	431.286	1	19.94	4480000	430.279	-0.2			63 31 91 88	LVVT	CID
2	6849	20190807_KM_1_NCE29_mz1.raw	GVAVSP	6	68	6	529.298	1	28.28	9970000	528.291	-0.3			30 44 61 92 91 93	GVAVSP	CID
2	8164	20190807_KM_1_NCE29_mz1.raw	LGGDLV	6	68	6	573.324	1	32.94	3820000	572.317	-0.1			39 34 55 85 99 99	LGGDLV	CID
2	10749	20190807_KM_1_NCE29_mz1.raw	YSLEF	5	68	5	658.308	1	42.98	6860000	657.301	0.3			49 50 67 81 94	YSLEF	CID
1	4538	20191001_EN1_8__10ug.raw	VLK	3	68	3	359.265	1	11.74	5400000	358.258	-1.8			71 59 74	VLK	CID
2	5085	20190807_KM_1_NCE29_mz1.raw	SYGEM	5	68	5	586.218	1	22.4	4620000	585.21	0.3			44 52 63 87 95	SYGEM	CID
2	10569	20190807_KM_1_NCE29_mz1.raw	VVYPWT	6	68	6	764.397	1	42.18	1330000	763.39	-0.5			62 65 75 94 52 61	VVYPWT	CID
2	8644	20190807_KM_1_NCE29_mz1.raw	VTGNW	5	68	5	576.277	1	34.71	12700000	575.27	-0.4			34 43 68 97 98	VTGNW	CID
2	8292	20190807_KM_1_NCE29_mz1.raw	EVEW	4	68	4	562.25	1	33.41	2510000	561.244	-0.7			57 33 85 96	EVEW	CID
2	8702	20190807_KM_1_NCE29_mz1.raw	QDASLPKNSAADLPVLH	17	68	17	592.648	3	34.93	970000	1774.92	1.2	F1NFL6:P02845:A0A1D5PV37:F1NNW1:Q5ZKD7:A0A1D5PRP6:A0A1D5NUU4:A0A1D5P140:A0A1D5PIN0:A0A1D5PGU3		43 57 45 43 37 21 27 45 94 99 99 99 99 98 96 80 79	QDASLPKNSAADLPVLH	CID
1	1197	20191001_EN1_8__10ug.raw	PAV	3	68	3	286.176	1	3.59	14500000	285.169	-1.4			68 59 78	PAV	CID
2	4262	20190807_KM_1_NCE29_mz1.raw	DLDEAV	6	68	6	661.304	1	19.68	1280000	660.297	0.5			40 37 62 79 96 96	DLDEAV	CID
2	7844	20190807_KM_1_NCE29_mz1.raw	ERYLPL	6	68	6	395.727	2	31.78	47500000	789.438	0.1	F1P3R3		66 51 72 68 55 96	ERYLPL	CID
2	10575	20190807_KM_1_NCE29_mz1.raw	PEAVLPDL	8	68	8	427.237	2	42.2	2690000	852.459	0.1			28 49 48 56 76 95 97 97	PEAVLPDL	CID
2	2107	20190807_KM_1_NCE29_mz1.raw	KVYVAPGVSPR	11	68	11	391.566	3	11.97	1890000	1171.67	4			95 44 56 90 33 20 35 96 94 90 96	KVYVAPGVSPR	CID
2	7183	20190807_KM_1_NCE29_mz1.raw	LVLQPS	6	68	6	656.398	1	29.39	13900000	655.39	0.3	A0A1D5P9K1:R4GLP3:Q5ZKU4:F1P1Z0		37 59 70 56 92 95	LVLQPS	CID
2	4814	20190807_KM_1_NCE29_mz1.raw	ETAEPGNLKH	10	68	10	548.272	2	21.5		1094.54	-4.9	A0A1D5PH99:A0A1L1RK07:Q8QGX4:A0A1D5PFB5		61 40 46 54 33 84 83 90 95 93	ETAEPGNLKH	CID
2	4758	20190807_KM_1_NCE29_mz1.raw	WVES	4	68	4	520.24	1	21.32	319000000	519.233	0.3			63 43 77 89	WVES	CID
1	3148	20191001_EN1_8__10ug.raw	LAN	3	68	3	317.182	1	8.25	1790000	316.175	-0.7			72 59 73	LAN	CID
2	7660	20190807_KM_1_NCE29_mz1.raw	TVPL	4	68	4	429.271	1	31.11	86100000	428.264	-0.1			56 37 89 91	TVPL	CID
2	9965	20190807_KM_1_NCE29_mz1.raw	VVLLPDE	7	68	7	784.445	1	39.7	1400000	783.438	0.1	P01012:P01014:E1BTF4:A0A1D5PI58:A0A1D5P531:F1NU67:E1C3Q4		39 55 77 80 90 60 73	VVLLPDE	CID
2	2457	20190807_KM_1_NCE29_mz1.raw	TLNKSTRVGGP	11	68	11	565.32	2	13.29	25500000	1128.62	-0.1			82 73 88 79 84 69 54 43 40 44 91	TLNKSTRVGGP	CID
1	2529	20191001_EN1_8__10ug.raw	VEV	3	68	3	346.197	1	6.84	1380000	345.19	-1.4			69 65 70	VEV	CID
2	9687	20190807_KM_1_NCE29_mz1.raw	LLF	3	68	3	392.254	1	38.63	95800000	391.247	-1			72 57 73	LLF	CID
2	5387	20190807_KM_1_NCE29_mz1.raw	STELVKVTG	9	68	9	467.266	2	23.31	60300000	932.518	-0.9	A0A1D5PDL6:F1NWT2		34 33 66 76 83 85 75 82 76	STELVKVTG	CID
2	2559	20190807_KM_1_NCE29_mz1.raw	LQKNPV	6	68	6	698.419	1	13.65	2920000	697.412	-0.3	F1NFL6:P02845:A0A1D5PV37		41 38 84 96 68 81	LQKNPV	CID
2	4104	20190807_KM_1_NCE29_mz1.raw	KAAP	4	68	4	386.24	1	19.16	3580000	385.233	-0.7			92 38 57 83	KAAP	CID
2	8388	20190807_KM_1_NCE29_mz1.raw	YTYLGP	6	68	6	713.351	1	33.76	7600000	712.343	0.7			59 62 83 95 50 57	YTYLGP	CID
2	7226	20190807_KM_1_NCE29_mz1.raw	FERYPL	6	68	6	412.719	2	29.55	2990000	823.423	-0.1			38 51 50 76 95 98	FERYPL	CID
2	3360	20190807_KM_1_NCE29_mz1.raw	FSGSH	5	68	5	534.231	1	16.62	1400000	533.223	-0.3			32 40 93 94 79	FSGSH	CID
2	5609	20190807_KM_1_NCE29_mz1.raw	KLVEPPQGT	9	68	9	484.774	2	24.04	11100000	967.534	-1.2			44 41 50 80 97 54 51 96 98	KLVEPPQGT	CID
1	1328	20191001_EN1_8__10ug.raw	LLE	3	68	3	374.228	1	3.87	3170000	373.221	-1.3			71 56 76	LLE	CID
2	9013	20190807_KM_1_NCE29_mz1.raw	LVLPDE	6	68	6	685.377	1	36.07	7850000	684.369	0.1			27 62 82 92 67 78	LVLPDE	CID
2	6371	20190807_KM_1_NCE29_mz1.raw	TVLD	4	68	4	447.245	1	26.64	3160000	446.238	-0.4			60 33 89 89	TVLD	CID
2	2175	20190807_KM_1_NCE29_mz1.raw	KLTNAVAH	8	68	8	427.248	2	12.24	2850000	852.482	-1.2	F1NMC3		70 55 32 27 85 94 91 88	KLTNAVAH	CID
2	7177	20190807_KM_1_NCE29_mz1.raw	DPAADQAREL	10	68	10	543.265	2	29.37	4480000	1084.51	0.5	P01012:A0A1D5PFQ4:A0A1D5PV10		30 18 54 98 99 96 95 43 54 92	DPAADQAREL	CID
2	1818	20190807_KM_1_NCE29_mz1.raw	RVLSPGEKRKS	11	68	11	419.586	3	10.74	43600000	1255.74	-0.7			27 33 52 66 98 98 99 69 44 63 97	RVLSPGEKRKS	CID
2	6969	20190807_KM_1_NCE29_mz1.raw	REEAGSGHSAAPQ	13	68	13	648.799	2	28.67	13700000	1295.59	-1.7	F1N9K6		63 78 91 88 72 50 33 24 83 83 76 50 87	REEAGSGHSAAPQ	CID
1	1579	20191001_EN1_8__10ug.raw	LLQ	3	68	3	373.244	1	4.38	2990000	372.237	-1.8			73 55 75	LLQ	CID
2	3439	20190807_KM_1_NCE29_mz1.raw	FRTDP	5	68	5	635.315	1	16.87	4650000	634.307	-0.2			50 56 97 80 55	FRTDP	CID
1	4523	20191001_EN1_8__10ug.raw	MPVTH	5	68	5	292.646	2	11.71	2230000	583.279	-1.4			76 34 51 93 84	MPVTH	CID
1	4588	20191001_EN1_8__10ug.raw	LPR	3	68	3	385.255	1	11.85	4010000	384.248	-1.3			74 55 74	LPR	CID
2	9933	20190807_KM_1_NCE29_mz1.raw	AVLPAL	6	68	6	583.381	1	39.58	24300000	582.374	0.3			40 54 97 94 52 68	AVLPAL	CID
1	2893	20191001_EN1_8__10ug.raw	SGL	3	68	3	276.155	1	7.68	4520000	275.148	-1.2			70 55 78	SGL	CID
1	3616	20191001_EN1_8__10ug.raw	LQTN	4	68	4	475.251	1	9.47	2090000	474.244	-0.1			55 31 93 92	LQTN	CID
1	959	20191001_EN1_8__10ug.raw	LVV	3	68	3	330.238	1	3.13	39100000	329.231	-1.8			73 54 75	LVV	CID
2	8071	20190807_KM_1_NCE29_mz1.raw	VLFE	4	68	4	507.281	1	32.58	4350000	506.274	-0.3			44 37 94 96	VLFE	CID
2	4868	20190807_KM_1_NCE29_mz1.raw	TGDFGSGGGP	10	68	10	851.352	1	21.68	19200000	850.346	-0.8			46 34 60 62 96 96 94 89 40 59	TGDFGSGGGP	CID
1	1565	20191001_EN1_8__10ug.raw	LLN	3	68	3	359.228	1	4.36	5590000	358.222	-2.1			72 55 75	LLN	CID
2	7252	20190807_KM_1_NCE29_mz1.raw	FVME	4	68	4	525.238	1	29.66	5370000	524.231	0.9			51 35 89 95	FVME	CID
2	9410	20190807_KM_1_NCE29_mz1.raw	LLQPL	5	67	5	583.382	1	37.6	18200000	582.374	1			56 50 49 91 93	LLQPL	CID
1	4790	20191001_EN1_8__10ug.raw	VAHA	4	67	4	397.219	1	12.29	649000	396.212	-1.8			89 76 41 63	VAHA	CID
2	8470	20190807_KM_1_NCE29_mz1.raw	FLVE	4	67	4	507.282	1	34.06	863000	506.274	0.5			52 35 90 92	FLVE	CID
2	8771	20190807_KM_1_NCE29_mz1.raw	LVLPDAAS	8	67	8	785.44	1	35.18	5510000	784.433	-0.3	P02659		26 67 84 52 67 94 70 79	LVLPDAAS	CID
2	9616	20190807_KM_1_NCE29_mz1.raw	ALLDGESSGFP	11	67	11	546.763	2	38.36	1750000	1091.51	-1.5	E1C7C4		74 74 95 77 61 94 46 33 26 75 88	ALLDGESSGFP	CID
2	8754	20190807_KM_1_NCE29_mz1.raw	RQLPELL	7	67	7	434.766	2	35.13	7250000	867.518	-0.6	A0A1D5PL68:F1NWT0:A0A1D5PBX7:A0A1D5NTV3:P11029:F1P1B5:E1C588		33 37 57 56 90 100 100	RQLPELL	CID
2	10810	20190807_KM_1_NCE29_mz1.raw	FDNLCYGQ	8	67	8	480.198	2	43.24	1080000	958.385	-4.6			92 95 90 74 41 33 28 87	FDNLCYGQ	CID
2	9639	20190807_KM_1_NCE29_mz1.raw	FTPF	4	67	4	511.255	1	38.45	66600000	510.248	-0.3			57 33 89 90	FTPF	CID
2	4888	20190807_KM_1_NCE29_mz1.raw	TGFEPD	6	67	6	665.277	1	21.76	2620000	664.27	-0.7			56 35 48 73 94 98	TGFEPD	CID
1	1212	20191001_EN1_8__10ug.raw	YPL	3	67	3	392.217	1	3.61	5610000	391.211	-1.7			73 50 79	YPL	CID
2	8447	20190807_KM_1_NCE29_mz1.raw	EGQSLPPYS	9	67	9	489.231	2	33.97	5280000	976.45	-1.7			52 32 46 96 98 96 90 38 57	EGQSLPPYS	CID
2	6840	20190807_KM_1_NCE29_mz1.raw	LQVV	4	67	4	458.297	1	28.25	1430000	457.29	0.1			45 30 97 98	LQVV	CID
2	8496	20190807_KM_1_NCE29_mz1.raw	LAW	3	67	3	389.218	1	34.15	4180000	388.211	0.2			71 59 73	LAW	CID
2	8370	20190807_KM_1_NCE29_mz1.raw	FVLQPS	6	67	6	690.382	1	33.69	7400000	689.375	-0.5			48 52 62 55 92 95	FVLQPS	CID
2	2688	20190807_KM_1_NCE29_mz1.raw	TVGSSA	6	67	6	521.257	1	14.13	1280000	520.249	0.1			55 50 68 98 66 68	TVGSSA	CID
2	3647	20190807_KM_1_NCE29_mz1.raw	EAVV	4	67	4	417.234	1	17.57	1180000	416.227	-0.8			63 29 91 86	EAVV	CID
1	4895	20191001_EN1_8__10ug.raw	AVR	3	67	3	345.224	1	12.52	2510000	344.217	-1.5			70 60 71	AVR	CID
1	4410	20191001_EN1_8__10ug.raw	FRLS	4	67	4	261.655	2	11.5	2860000	521.296	-0.8			89 34 60 86	FRLS	CID
2	10923	20190807_KM_1_NCE29_mz1.raw	LLELP	5	67	5	584.366	1	43.73	53500000	583.358	0.9			28 35 79 99 96	LLELP	CID
2	10141	20190807_KM_1_NCE29_mz1.raw	DTLLL	5	67	5	574.345	1	40.42	32400000	573.337	1.3			32 31 77 98 97	DTLLL	CID
2	6356	20190807_KM_1_NCE29_mz1.raw	ESVEF	5	67	5	610.271	1	26.59	3250000	609.265	-0.8			48 35 54 99 100	ESVEF	CID
2	9877	20190807_KM_1_NCE29_mz1.raw	TVPW	4	67	4	502.266	1	39.36	2590000	501.259	0.4			41 34 96 97	TVPW	CID
2	10742	20190807_KM_1_NCE29_mz1.raw	LGLPLE	6	67	6	641.387	1	42.95	163000000	640.38	0.1	F1NFL6:P02845:A0A1D5PV37:A0A1D5PSD3		39 31 48 90 97 99	LGLPLE	CID
2	9286	20190807_KM_1_NCE29_mz1.raw	TGGPLW	6	67	6	630.325	1	37.11	2130000	629.317	0.7			29 29 50 97 99 99	TGGPLW	CID
2	8904	20190807_KM_1_NCE29_mz1.raw	MAEFV	5	67	5	596.275	1	35.66	882000	595.268	0.1			24 43 75 98 96	MAEFV	CID
2	10192	20190807_KM_1_NCE29_mz1.raw	FSLPPSPGEL	10	67	10	522.274	2	40.63	2370000	1042.53	0	O73590:A0A1D5PEV3:A0A1D5P0E9:A0A1D5NTF7:A0A1D5PS64		29 31 59 92 86 82 51 48 95 98	FSLPPSPGEL	CID
2	9437	20190807_KM_1_NCE29_mz1.raw	FTYPSPV	7	67	7	810.403	1	37.72	735000	809.396	-0.4			45 49 71 93 95 50 67	FTYPSPV	CID
1	1018	20191001_EN1_8__10ug.raw	LLLAP	5	67	5	526.359	1	3.24	4180000	525.353	-1.4			43 92 95 60 45	LLLAP	CID
2	9025	20190807_KM_1_NCE29_mz1.raw	YVRLLP	6	67	6	380.74	2	36.12	1510000	759.464	0.2	A0A1D5P623		40 40 55 80 97 92	YVRLLP	CID
2	8833	20190807_KM_1_NCE29_mz1.raw	YLSL	4	67	4	495.281	1	35.39	6150000	494.274	-0.2			54 33 91 90	YLSL	CID
2	7395	20190807_KM_1_NCE29_mz1.raw	EYDL	4	67	4	539.235	1	30.18	877000	538.227	1.2			59 28 93 89	EYDL	CID
1	1022	20191001_EN1_8__10ug.raw	VPL	3	67	3	328.223	1	3.24	5670000	327.216	-1.7			74 50 77	VPL	CID
1	4448	20191001_EN1_8__10ug.raw	LVK	3	67	3	359.265	1	11.57	5400000	358.258	-1.8			74 54 74	LVK	CID
2	4920	20190807_KM_1_NCE29_mz1.raw	TVPAKPTTSP	10	67	10	499.779	2	21.85	2110000	997.544	0	F1NN76		41 52 82 88 54 38 73 87 76 79	TVPAKPTTSP	CID
1	1588	20191001_EN1_8__10ug.raw	SAAGYAS	7	67	7	626.275	1	4.4	5850000	625.271	-4.8	F1NAB4		94 95 92 32 35 48 71	SAAGYAS	CID
2	9617	20190807_KM_1_NCE29_mz1.raw	PDEVLVLS	8	67	8	871.477	1	38.36	5930000	870.47	-0.2	E1C268		45 75 91 90 80 37 32 86	PDEVLVLS	CID
1	2747	20191001_EN1_8__10ug.raw	LGD	3	67	3	304.15	1	7.33	823000	303.143	-2			72 48 82	LGD	CID
2	9524	20190807_KM_1_NCE29_mz1.raw	FLVPT	5	67	5	576.339	1	38.03	1310000	575.332	-0.3			60 66 92 61 56	FLVPT	CID
2	11820	20190807_KM_1_NCE29_mz1.raw	WDFPVDE	7	67	7	907.383	1	47.84	2450000	906.376	-0.1			71 76 72 51 44 57 96	WDFPVDE	CID
2	10010	20190807_KM_1_NCE29_mz1.raw	FQLP	4	67	4	504.281	1	39.88	13500000	503.274	-0.4			40 32 98 97	FQLP	CID
2	8285	20190807_KM_1_NCE29_mz1.raw	KLVGPVT	7	67	7	713.456	1	33.39	924000	712.448	-0.1	A0A1D5PE05		74 89 99 67 33 46 60	KLVGPVT	CID
2	10310	20190807_KM_1_NCE29_mz1.raw	WMGEL	5	67	5	635.285	1	41.11	12200000	634.279	-0.4			46 33 62 98 96	WMGEL	CID
1	3389	20191001_EN1_8__10ug.raw	LNS	3	67	3	333.177	1	8.84	5220000	332.17	-0.7			74 55 72	LNS	CID
2	5627	20190807_KM_1_NCE29_mz1.raw	VLVSSASPT	9	67	9	860.472	1	24.1	15500000	859.465	-0.3	E1C4E7:F1NXV0:Q5ZKN3		34 63 68 65 63 72 97 63 76	VLVSSASPT	CID
2	8317	20190807_KM_1_NCE29_mz1.raw	MTFPGT	6	67	6	653.296	1	33.51	140000000	652.289	-0.7			46 67 97 92 46 54	MTFPGT	CID
2	10656	20190807_KM_1_NCE29_mz1.raw	MVLLPDE	7	67	7	816.418	1	42.57	2080000	815.41	0.5	P01012:P01014:E1BTF4:A0A1D5PI58:A0A1D5P531:F1NU67:E1C3Q4		23 44 79 89 93 65 77	MVLLPDE	CID
2	11805	20190807_KM_1_NCE29_mz1.raw	EELPLLP	7	67	7	405.734	2	47.8	24500000	809.453	-0.1	A0A1D5PU46:A0A1D5PMV6:A0A1D5PTU9:E1C0S4		74 67 51 32 56 94 92	EELPLLP	CID
2	3084	20190807_KM_1_NCE29_mz1.raw	KLHFPE	6	67	6	385.713	2	15.6	11300000	769.412	-0.6			44 49 40 91 84 93	KLHFPE	CID
2	9003	20190807_KM_1_NCE29_mz1.raw	DTLPL	5	67	5	558.314	1	36.03	21600000	557.306	1.1			44 46 87 77 80	DTLPL	CID
2	9781	20190807_KM_1_NCE29_mz1.raw	LVLV	4	67	4	443.322	1	38.99	14200000	442.315	-0.7			32 48 96 92	LVLV	CID
2	8396	20190807_KM_1_NCE29_mz1.raw	TPGGGLSDDDGSV	13	67	13	588.757	2	33.79	1950000	1175.49	4	A0A1L1RSQ4:A0A1D5NZ44:A0A1D5PF99:O57401		77 55 66 72 82 88 77 77 49 34 23 82 89	TPGGGLSDDDGSV	CID
2	4675	20190807_KM_1_NCE29_mz1.raw	TNVGEY	6	67	6	682.304	1	21.05	16000000	681.297	0			70 45 55 52 82 97	TNVGEY	CID
2	7819	20190807_KM_1_NCE29_mz1.raw	KPVYDSYTVP	10	67	10	584.797	2	31.69	1350000	1167.58	-1.2			100 98 96 88 50 35 34 24 62 79	KPVYDSYTVP	CID
2	4985	20190807_KM_1_NCE29_mz1.raw	TVLQPS	6	67	6	644.361	1	22.05	1340000	643.354	-0.2	A0A1D5PND3		40 49 70 56 90 95	TVLQPS	CID
2	10529	20190807_KM_1_NCE29_mz1.raw	VLVDL	5	67	5	558.35	1	42.01	501000	557.342	0.1			25 52 66 96 94	VLVDL	CID
1	1439	20191001_EN1_8__10ug.raw	PSL	3	67	3	316.186	1	4.12	9960000	315.179	-1.4			66 56 78	PSL	CID
2	3178	20190807_KM_1_NCE29_mz1.raw	VPDEWVH	7	67	7	441.209	2	15.97		880.408	-3.9			34 29 56 67 89 97 95	VPDEWVH	CID
2	7869	20190807_KM_1_NCE29_mz1.raw	TTGFDL	6	67	6	653.313	1	31.87	3600000	652.307	-1			65 59 67 74 68 67	TTGFDL	CID
2	6747	20190807_KM_1_NCE29_mz1.raw	ELDL	4	67	4	489.255	1	27.93	3400000	488.248	0			73 38 69 88	ELDL	CID
2	10674	20190807_KM_1_NCE29_mz1.raw	FVLM	4	67	4	509.279	1	42.65	4700000	508.272	0.3			52 34 95 86	FVLM	CID
1	4817	20191001_EN1_8__10ug.raw	LGR	3	67	3	345.224	1	12.35	2510000	344.217	-1.5			73 55 72	LGR	CID
2	9563	20190807_KM_1_NCE29_mz1.raw	DFL	3	67	3	394.197	1	38.17	3040000	393.19	-0.3			76 50 73	DFL	CID
2	3191	20190807_KM_1_NCE29_mz1.raw	ASGATPV	7	67	7	602.314	1	16.01	6290000	601.307	0.1	A0A1D5PGT2		37 38 50 71 99 85 88	ASGATPV	CID
2	3741	20190807_KM_1_NCE29_mz1.raw	KLE	3	67	3	389.24	1	17.91	1500000	388.232	0.2			66 54 80	KLE	CID
2	5178	20190807_KM_1_NCE29_mz1.raw	LLVS	4	67	4	431.286	1	22.69	38600000	430.279	-0.1			77 62 68 59	LLVS	CID
2	8705	20190807_KM_1_NCE29_mz1.raw	LVF	3	67	3	378.238	1	34.94	89100000	377.231	-0.9			70 57 71	LVF	CID
2	6659	20190807_KM_1_NCE29_mz1.raw	LYYE	4	67	4	587.271	1	27.62		586.264	0			44 29 95 99	LYYE	CID
1	1207	20191001_EN1_8__10ug.raw	LAM	3	67	3	334.179	1	3.6	30200000	333.172	-1.6			75 62 62	LAM	CID
2	5348	20190807_KM_1_NCE29_mz1.raw	WVE	3	67	3	433.208	1	23.2	39600000	432.201	-0.1			67 56 77	WVE	CID
2	8746	20190807_KM_1_NCE29_mz1.raw	LVTGFSPA	8	67	8	791.429	1	35.1	4870000	790.423	-0.5			46 48 66 70 86 96 51 69	LVTGFSPA	CID
1	2997	20191001_EN1_8__10ug.raw	NAV	3	66	3	303.166	1	7.91	2080000	302.159	-1.2			69 60 71	NAV	CID
2	5821	20190807_KM_1_NCE29_mz1.raw	WSSQPA	6	66	6	675.31	1	24.75	2980000	674.302	0.3			57 56 61 45 85 93	WSSQPA	CID
2	5924	20190807_KM_1_NCE29_mz1.raw	GMPF	4	66	4	451.203	1	25.09	5210000	450.194	4.6			77 34 76 79	GMPF	CID
2	9418	20190807_KM_1_NCE29_mz1.raw	FTLNGV	6	66	6	650.351	1	37.64	6730000	649.343	0.9			52 60 75 90 50 70	FTLNGV	CID
2	7654	20190807_KM_1_NCE29_mz1.raw	ELWQ	4	66	4	575.282	1	31.09	18700000	574.275	0.1			65 30 88 83	ELWQ	CID
2	10523	20190807_KM_1_NCE29_mz1.raw	FLL	3	66	3	392.254	1	41.99	24400000	391.247	-1.4			68 56 75	FLL	CID
2	9352	20190807_KM_1_NCE29_mz1.raw	FLAPV	5	66	5	546.329	1	37.37	17100000	545.321	1.2			63 69 94 51 54	FLAPV	CID
2	9987	20190807_KM_1_NCE29_mz1.raw	LMGFSE	6	66	6	683.307	1	39.79	1620000	682.3	-0.2			48 33 61 69 91 97	LMGFSE	CID
2	7418	20190807_KM_1_NCE29_mz1.raw	ELLPQ	5	66	5	599.34	1	30.27	614000	598.333	-0.3			73 85 99 44 33	ELLPQ	CID
1	4575	20191001_EN1_8__10ug.raw	HAVV	4	66	4	425.25	1	11.82	972000	424.243	-0.6			41 46 86 92	HAVV	CID
2	7933	20190807_KM_1_NCE29_mz1.raw	VGLAPVA	7	66	7	626.387	1	32.09	1680000	625.38	0.3			40 44 82 99 93 46 60	VGLAPVA	CID
2	4570	20190807_KM_1_NCE29_mz1.raw	LVVSGT	6	66	6	575.34	1	20.72	2850000	574.333	0			45 66 86 96 46 59	LVVSGT	CID
2	2084	20190807_KM_1_NCE29_mz1.raw	PVKSEQDRVP	10	66	10	577.811	2	11.88	2090000	1153.61	-1.7			63 81 98 83 90 79 39 23 32 75	PVKSEQDRVP	CID
2	11524	20190807_KM_1_NCE29_mz1.raw	LLGDVF	6	66	6	663.372	1	46.56	932000	662.364	1.3	A0A1D5PGT2:E1C3E2:F1N9Z6:A0A1D5PSF9:A0A1L1RZG4:E1C897		71 67 60 71 59 69	LLGDVF	CID
1	966	20191001_EN1_8__10ug.raw	VLV	3	66	3	330.238	1	3.14	39100000	329.231	-1.9			70 57 71	VLV	CID
2	9757	20190807_KM_1_NCE29_mz1.raw	VDLNGYSLQ	9	66	9	504.752	2	38.89	2250000	1007.49	-2.3	F1NE59:F1NH79		93 95 92 39 25 31 44 89 90	VDLNGYSLQ	CID
2	2123	20190807_KM_1_NCE29_mz1.raw	TARAAKPVQ	9	66	9	471.279	2	12.03	28100000	940.545	-1	P21872:A0A547		48 32 35 50 63 95 93 91 90	TARAAKPVQ	CID
1	2859	20191001_EN1_8__10ug.raw	SLLN	4	66	4	446.26	1	7.6	12400000	445.254	-1.2			71 29 84 82	SLLN	CID
2	4647	20190807_KM_1_NCE29_mz1.raw	TADLKLSGA	9	66	9	438.245	2	20.96	4290000	874.476	-0.1	A0A1D5PIQ9:A0A1D5P3F1:A0A1D5PT41:F1NGJ4		54 44 63 59 48 57 94 88 90	TADLKLSGA	CID
2	6428	20190807_KM_1_NCE29_mz1.raw	KGDFTLT	7	66	7	781.409	1	26.84	1220000	780.402	-0.5			50 44 76 69 71 73 80	KGDFTLT	CID
2	8220	20190807_KM_1_NCE29_mz1.raw	WLVESQ	6	66	6	381.195	2	33.16	1160000	760.375	0.3			44 48 56 71 90 89	WLVESQ	CID
1	4738	20191001_EN1_8__10ug.raw	LGR	3	66	3	345.224	1	12.18	1340000	344.217	-1.4			72 54 72	LGR	CID
1	4847	20191001_EN1_8__10ug.raw	LDGLR	5	66	5	287.171	2	12.41	2160000	572.328	-1.1			78 38 32 92 91	LDGLR	CID
2	7072	20190807_KM_1_NCE29_mz1.raw	VAW	3	66	3	375.202	1	29	5410000	374.195	-0.4			68 57 73	VAW	CID
2	5125	20190807_KM_1_NCE29_mz1.raw	SDW	3	66	3	407.156	1	22.52	7030000	406.149	0			63 63 70	SDW	CID
2	9132	20190807_KM_1_NCE29_mz1.raw	ALPW	4	66	4	486.271	1	36.54	13500000	485.264	0			43 34 92 95	ALPW	CID
2	9006	20190807_KM_1_NCE29_mz1.raw	NPLLP	5	66	5	553.335	1	36.04	1270000	552.327	0.8			33 32 69 99 97	NPLLP	CID
1	1695	20191001_EN1_8__10ug.raw	VSL	3	66	3	318.202	1	4.66	2830000	317.195	-0.7			67 57 74	VSL	CID
1	4700	20191001_EN1_8__10ug.raw	ALR	3	66	3	359.24	1	12.1	1880000	358.233	-1.6			69 56 72	ALR	CID
1	2999	20191001_EN1_8__10ug.raw	SSL	3	66	3	306.166	1	7.91	8840000	305.159	-0.8			67 57 74	SSL	CID
2	10308	20190807_KM_1_NCE29_mz1.raw	AVLDF	5	66	5	564.303	1	41.1	567000	563.295	0.1			32 40 67 97 94	AVLDF	CID
2	7001	20190807_KM_1_NCE29_mz1.raw	TSAPPLN	7	66	7	699.367	1	28.78	1440000	698.36	-0.5	F1N9R6		66 44 44 40 89 90 90	TSAPPLN	CID
2	4708	20190807_KM_1_NCE29_mz1.raw	TVLN	4	66	4	446.261	1	21.16	37600000	445.254	-0.4			55 30 93 86	TVLN	CID
2	6769	20190807_KM_1_NCE29_mz1.raw	HGGDGAWDLH	10	66	10	532.731	2	27.99	2460000	1063.45	-0.3			20 32 54 77 59 62 73 96 95 93	HGGDGAWDLH	CID
1	1447	20191001_EN1_8__10ug.raw	VTLVLAP	7	66	7	712.459	1	4.13	2460000	711.453	-1.6	A0A1D5PW36:A0A1D5NYY9		43 44 68 77 97 67 67	VTLVLAP	CID
1	1629	20191001_EN1_8__10ug.raw	VSL	3	66	3	318.202	1	4.49	2830000	317.195	-0.9			67 57 74	VSL	CID
2	8338	20190807_KM_1_NCE29_mz1.raw	LVLPDS	6	66	6	643.366	1	33.58		642.359	0.5	Q5ZIY0:A0A1L1RR48:F1NE68		33 79 98 86 46 52	LVLPDS	CID
2	8959	20190807_KM_1_NCE29_mz1.raw	KVLLPDM	7	66	7	408.238	2	35.87	3200000	814.462	-1	F1NGW1:A0A1D5PXU5:A0A1D5PK09:E1C0J9		38 38 54 61 85 93 93	KVLLPDM	CID
1	1101	20191001_EN1_8__10ug.raw	LLLAP	5	66	5	526.36	1	3.41	4180000	525.353	-0.7			41 92 93 59 45	LLLAP	CID
2	6661	20190807_KM_1_NCE29_mz1.raw	LLQQV	5	66	5	600.371	1	27.63	3900000	599.364	-0.1			63 54 39 84 90	LLQQV	CID
2	4748	20190807_KM_1_NCE29_mz1.raw	TPEALTEE	8	66	8	889.414	1	21.28	10300000	888.408	-0.4	F1NCU5		55 41 71 56 57 89 71 84	TPEALTEE	CID
1	945	20191001_EN1_8__10ug.raw	LLV	3	66	3	344.254	1	3.11	39500000	343.247	-1.9			73 59 66	LLV	CID
1	932	20191001_EN1_8__10ug.raw	LLV	3	66	3	344.254	1	3.08	39500000	343.247	-2			71 56 70	LLV	CID
2	11643	20190807_KM_1_NCE29_mz1.raw	VLLPL	5	66	5	554.392	1	47.1		553.384	1.1			50 78 98 66 37	VLLPL	CID
2	2518	20190807_KM_1_NCE29_mz1.raw	KLSQAV	6	66	6	645.393	1	13.5	30600000	644.386	-0.2	P01012:A0A1D5PI58:A0A1D5P531		68 56 43 40 92 96	KLSQAV	CID
2	9324	20190807_KM_1_NCE29_mz1.raw	TAMPF	5	66	5	566.265	1	37.25	2340000	565.257	0.6			45 50 52 90 91	TAMPF	CID
2	9107	20190807_KM_1_NCE29_mz1.raw	VALDGGL	7	66	7	644.361	1	36.44		643.354	0.2	A0A1D5P4L7		46 40 41 49 90 96 98	VALDGGL	CID
2	3272	20190807_KM_1_NCE29_mz1.raw	LAPR	4	66	4	456.293	1	16.3	956000	455.286	0.1			45 33 93 91	LAPR	CID
1	4051	20191001_EN1_8__10ug.raw	LRLL	4	66	4	257.689	2	10.74	1290000	513.364	-0.8			86 35 69 72	LRLL	CID
1	1566	20191001_EN1_8__10ug.raw	VME	3	66	3	378.169	1	4.36	6430000	377.162	-1.5			70 44 83	VME	CID
1	2738	20191001_EN1_8__10ug.raw	E	1	66	1	148.06	1	7.31	2940000	147.053	-0.4			66	E	CID
1	2811	20191001_EN1_8__10ug.raw	E	1	66	1	148.06	1	7.49	2940000	147.053	-0.5			66	E	CID
2	5343	20190807_KM_1_NCE29_mz1.raw	ERYLP	5	66	5	677.361	1	23.19	68600000	676.354	-0.3			62 55 96 69 48	ERYLP	CID
2	10076	20190807_KM_1_NCE29_mz1.raw	LFL	3	66	3	392.254	1	40.15	2190000	391.247	0			71 51 75	LFL	CID
2	5190	20190807_KM_1_NCE29_mz1.raw	TLYQQKSPPGA	11	66	11	595.314	2	22.73	2420000	1188.61	-0.9	A0A1L1RUT2:F1NSC8:Q9PU36:A0A1D5P9S4:F1P575		80 61 31 21 63 94 97 96 87 34 57	TLYQQKSPPGA	CID
1	1140	20191001_EN1_8__10ug.raw	LAL	3	66	3	316.222	1	3.49	14800000	315.216	-2.1			71 49 76	LAL	CID
2	9807	20190807_KM_1_NCE29_mz1.raw	VTLL	4	66	4	445.302	1	39.09	3830000	444.295	0.1			35 32 97 98	VTLL	CID
1	4336	20191001_EN1_8__10ug.raw	KVLDPM	6	66	6	351.696	2	11.36	2890000	701.378	-1.4			57 49 63 68 60 95	KVLDPM	CID
2	9991	20190807_KM_1_NCE29_mz1.raw	VGLEDL	6	66	6	645.345	1	39.81	52400000	644.338	-0.9	F1NV02:R4GGP7		34 29 50 84 99 99	VGLEDL	CID
2	3919	20190807_KM_1_NCE29_mz1.raw	VFSSGT	6	66	6	597.287	1	18.52	11500000	596.281	-0.7			39 44 69 97 73 73	VFSSGT	CID
2	10871	20190807_KM_1_NCE29_mz1.raw	VYVEW	5	66	5	695.34	1	43.5	548000	694.333	0.4			48 44 61 80 95	VYVEW	CID
2	5231	20190807_KM_1_NCE29_mz1.raw	DPRLNGSPM	9	66	9	493.74	2	22.84	148000000	985.465	0			50 40 65 70 52 56 71 92 94	DPRLNGSPM	CID
2	6263	20190807_KM_1_NCE29_mz1.raw	WTVSE	5	66	5	621.289	1	26.26	982000	620.281	1.8			56 55 62 61 92	WTVSE	CID
1	3145	20191001_EN1_8__10ug.raw	TDLLN	5	66	5	575.303	1	8.25	8870000	574.296	-0.8			34 52 66 90 86	TDLLN	CID
2	6044	20190807_KM_1_NCE29_mz1.raw	MPVHMCYGPT	10	66	10	568.239	2	25.48	1620000	1134.47	-2.2			68 89 95 95 82 35 32 74 32 52	MPVHMCYGPT	CID
1	3430	20191001_EN1_8__10ug.raw	AMSS	4	65	4	395.159	1	8.95	583000	394.152	-1			41 25 98 99	AMSS	CID
2	7343	20190807_KM_1_NCE29_mz1.raw	LLM	3	65	3	376.226	1	29.99	49100000	375.219	-1.6			73 63 60	LLM	CID
1	1438	20191001_EN1_8__10ug.raw	AGL	3	65	3	260.16	1	4.12	92000000	259.153	-1.7			70 49 78	AGL	CID
2	9797	20190807_KM_1_NCE29_mz1.raw	NYESLL	6	65	6	738.367	1	39.05	2280000	737.36	0	A0A1D5NUW2:P87498:A0A1D5P3F0		32 44 79 73 79 85	NYESLL	CID
2	11607	20190807_KM_1_NCE29_mz1.raw	FVLLPDE	7	65	7	832.445	1	46.93	2800000	831.438	0.3	P01012:P01014:E1BTF4:A0A1D5PI58:A0A1D5P531:F1NU67:E1C3Q4		35 45 76 80 90 59 72	FVLLPDE	CID
2	4222	20190807_KM_1_NCE29_mz1.raw	LSLDER	6	65	6	732.389	1	19.55	4900000	731.381	0.4			34 35 56 73 97 97	LSLDER	CID
2	11572	20190807_KM_1_NCE29_mz1.raw	LPKPP	5	65	5	551.356	1	46.77	1150000	550.348	1			88 46 52 51 90	LPKPP	CID
2	4176	20190807_KM_1_NCE29_mz1.raw	LVVNSRP	7	65	7	392.737	2	19.4	12500000	783.46	-0.6			59 63 92 82 35 37 89	LVVNSRP	CID
2	8562	20190807_KM_1_NCE29_mz1.raw	TGGADLPEPV	10	65	10	478.24	2	34.4	19300000	954.466	0.2			59 44 35 31 46 69 95 93 85 96	TGGADLPEPV	CID
2	9542	20190807_KM_1_NCE29_mz1.raw	KFLLGSV	7	65	7	382.239	2	38.1	1710000	762.464	-0.4	A0A1D5NVW1:Q5ZM71:F1NWT0:A0A1D5PBX7:A0A1D5NTV3:P11029		49 48 65 57 51 93 96	KFLLGSV	CID
1	1645	20191001_EN1_8__10ug.raw	VME	3	65	3	378.169	1	4.53	6430000	377.162	-1.6			69 44 83	VME	CID
1	2553	20191001_EN1_8__10ug.raw	LLN	3	65	3	359.228	1	6.9	1690000	358.222	-1.5			72 57 67	LLN	CID
2	5754	20190807_KM_1_NCE29_mz1.raw	CFLFYSLE	8	65	8	1021.47	1	24.52	1180000	1020.46	1.5			31 29 37 43 92 96 97 99	CFLFYSLE	CID
2	8908	20190807_KM_1_NCE29_mz1.raw	PLLM	4	65	4	473.28	1	35.68	4660000	472.272	0.8			33 44 95 90	PLLM	CID
2	9311	20190807_KM_1_NCE29_mz1.raw	FALAP	5	65	5	518.297	1	37.2	3270000	517.29	0.2			56 63 95 62 50	FALAP	CID
2	7930	20190807_KM_1_NCE29_mz1.raw	RQLTVDNGGPW	11	65	11	621.815	2	32.08	11800000	1241.62	-0.3			34 33 51 38 41 70 66 86 100 100 100	RQLTVDNGGPW	CID
2	7553	20190807_KM_1_NCE29_mz1.raw	KVPGVT	6	65	6	600.372	1	30.73	883000	599.364	0.6	A0A1D5NUW2:P87498:E1BQS4		52 46 90 90 55 57	KVPGVT	CID
1	1136	20191001_EN1_8__10ug.raw	WVLMP	5	65	5	645.341	1	3.48	13700000	644.336	-2.3			85 78 92 33 39	WVLMP	CID
2	10337	20190807_KM_1_NCE29_mz1.raw	LLF	3	65	3	392.254	1	41.22	14800000	391.247	-0.7			70 54 71	LLF	CID
2	6451	20190807_KM_1_NCE29_mz1.raw	QLEAGLGGCMTAH	13	65	13	644.294	2	26.9	3980000	1286.57	-0.3	F1NFL6:P02845:A0A1D5PV37:A0A1D5NUW2:P87498:F1NG56:A0A1D5PGR5		27 38 97 99 97 95 90 62 51 14 26 76 79	QLEAGLGGCMTAH	CID
2	9369	20190807_KM_1_NCE29_mz1.raw	FSF	3	65	3	400.187	1	37.44	609000	399.179	1			67 57 71	FSF	CID
2	1950	20190807_KM_1_NCE29_mz1.raw	VAHRTKH	7	65	7	424.745	2	11.32	1860000	847.478	-2.1			96 96 71 61 38 33 61	VAHRTKH	CID
1	1372	20191001_EN1_8__10ug.raw	LLELP	5	65	5	584.364	1	3.99	914000	583.358	-2.4			40 44 73 77 93	LLELP	CID
2	6759	20190807_KM_1_NCE29_mz1.raw	QYFGSE	6	65	6	730.304	1	27.97	55300000	729.297	0.2			30 38 66 68 94 97	QYFGSE	CID
2	2443	20190807_KM_1_NCE29_mz1.raw	NLR	3	65	3	402.245	1	13.24	13500000	401.239	-0.9			68 60 68	NLR	CID
2	5119	20190807_KM_1_NCE29_mz1.raw	ESTQFQ	6	65	6	739.326	1	22.51	1250000	738.318	1			52 41 54 55 96 94	ESTQFQ	CID
2	5604	20190807_KM_1_NCE29_mz1.raw	DVPLN	5	65	5	557.292	1	24.02		556.286	-1.7			46 49 50 93 89	DVPLN	CID
2	8567	20190807_KM_1_NCE29_mz1.raw	VLF	3	65	3	378.239	1	34.42	89100000	377.231	-0.4			68 55 72	VLF	CID
2	9329	20190807_KM_1_NCE29_mz1.raw	LVLV	4	65	4	443.323	1	37.27	5980000	442.315	0.8			32 48 95 86	LVLV	CID
2	9501	20190807_KM_1_NCE29_mz1.raw	ELPEL	5	65	5	600.324	1	37.95	635000	599.317	0.8			70 56 82 62 55	ELPEL	CID
1	2644	20191001_EN1_8__10ug.raw	TAM	3	65	3	322.143	1	7.08	2890000	321.136	-1.4			71 61 62	TAM	CID
1	4105	20191001_EN1_8__10ug.raw	KFLLP	5	65	5	617.402	1	10.87	833000	616.395	-0.8			59 60 86 68 52	KFLLP	CID
2	9740	20190807_KM_1_NCE29_mz1.raw	GVDLVGGL	8	65	8	729.413	1	38.83		728.407	-0.9			25 34 61 60 63 93 89 95	GVDLVGGL	CID
1	3328	20191001_EN1_8__10ug.raw	TGA	3	65	3	248.124	1	8.68	1430000	247.117	-0.8			70 55 70	TGA	CID
1	4486	20191001_EN1_8__10ug.raw	PPHAMPR	7	65	7	403.211	2	11.64		804.406	1.6			30 35 37 70 92 95 95	PPHAMPR	CID
1	4693	20191001_EN1_8__10ug.raw	LSAVGPK	7	65	7	336.208	2	12.08	2300000	670.401	-1.1			82 29 30 35 90 93 96	LSAVGPK	CID
1	4937	20191001_EN1_8__10ug.raw	RYDFH	5	65	5	369.173	2	12.61	877000	736.329	4.3			34 39 68 94 90	RYDFH	CID
2	11070	20190807_KM_1_NCE29_mz1.raw	TPGAGLEFLQ	10	65	10	516.772	2	44.37	2500000	1031.53	0.2			54 49 68 71 67 72 59 34 86 90	TPGAGLEFLQ	CID
2	3100	20190807_KM_1_NCE29_mz1.raw	RDSLKSP	7	65	7	401.724	2	15.67	1570000	801.434	-0.5	R4GHN7		40 50 49 57 68 95 96	RDSLKSP	CID
2	10442	20190807_KM_1_NCE29_mz1.raw	DPEVLLV	7	65	7	392.726	2	41.65	20100000	783.438	-0.6			57 41 71 56 62 70 96	DPEVLLV	CID
2	11752	20190807_KM_1_NCE29_mz1.raw	LVLPL	5	65	5	554.393	1	47.61	1700000	553.384	2.7			28 63 97 66 71	LVLPL	CID
2	3644	20190807_KM_1_NCE29_mz1.raw	AHWPQ	5	65	5	638.304	1	17.56	870000	637.297	-0.5			43 39 71 90 82	AHWPQ	CID
2	8375	20190807_KM_1_NCE29_mz1.raw	TGDKLFLM	8	65	8	462.746	2	33.72	3850000	923.479	-0.5			55 40 61 40 51 78 96 98	TGDKLFLM	CID
2	5819	20190807_KM_1_NCE29_mz1.raw	LEGVAE	6	65	6	617.314	1	24.74	4550000	616.307	0.3			52 63 65 71 59 77	LEGVAE	CID
2	9189	20190807_KM_1_NCE29_mz1.raw	PLW	3	65	3	415.234	1	36.74	8650000	414.227	-0.5			61 61 72	PLW	CID
1	3415	20191001_EN1_8__10ug.raw	LSGN	4	65	4	390.198	1	8.91	1910000	389.191	-0.8			50 30 93 88	LSGN	CID
1	2626	20191001_EN1_8__10ug.raw	LNLE	4	65	4	488.271	1	7.05	1200000	487.264	-1.6			40 28 96 96	LNLE	CID
2	4390	20190807_KM_1_NCE29_mz1.raw	NQLTKPGGV	9	65	9	457.259	2	20.12	1420000	912.503	-0.2	P01012:A0A1D5P490:A0A1D5P6I5:A0A1D5PPZ0		24 27 48 92 95 94 61 52 90	NQLTKPGGV	CID
2	11020	20190807_KM_1_NCE29_mz1.raw	WLLGD	5	65	5	603.313	1	44.16	613000	602.306	-0.2			77 72 91 34 50	WLLGD	CID
2	7322	20190807_KM_1_NCE29_mz1.raw	FSLYE	5	65	5	658.308	1	29.92	20300000	657.301	0.1			30 35 62 98 98	FSLYE	CID
2	6286	20190807_KM_1_NCE29_mz1.raw	TTSLFYPLTG	10	65	10	550.288	2	26.34		1098.56	0.9	A0A1D5NZD5		71 38 37 39 50 97 98 97 56 65	TTSLFYPLTG	CID
2	6938	20190807_KM_1_NCE29_mz1.raw	YPL	3	65	3	392.217	1	28.56	59700000	391.211	-1.3			71 46 77	YPL	CID
2	7563	20190807_KM_1_NCE29_mz1.raw	LAAAPTPV	8	65	8	739.435	1	30.77	5000000	738.428	0.1			54 40 40 40 69 100 88 89	LAAAPTPV	CID
2	3070	20190807_KM_1_NCE29_mz1.raw	TTKLDSKHP	9	65	9	513.783	2	15.56	4650000	1025.55	0	E1BZ19		94 95 99 98 57 33 24 10 73	TTKLDSKHP	CID
2	5197	20190807_KM_1_NCE29_mz1.raw	TYLT	4	65	4	497.26	1	22.74	2920000	496.253	-0.4			69 44 79 68	TYLT	CID
1	2618	20191001_EN1_8__10ug.raw	SAL	3	65	3	290.171	1	7.03	3980000	289.164	-1.2			66 51 76	SAL	CID
1	2898	20191001_EN1_8__10ug.raw	LTT	3	65	3	334.197	1	7.69	1860000	333.19	-1.6			71 50 73	LTT	CID
1	4327	20191001_EN1_8__10ug.raw	LLK	3	65	3	187.144	2	11.34	12100000	372.274	0.2			68 57 69	LLK	CID
2	8553	20190807_KM_1_NCE29_mz1.raw	LGW	3	65	3	375.203	1	34.37	4070000	374.195	0.4			70 52 71	LGW	CID
2	8637	20190807_KM_1_NCE29_mz1.raw	LTPQL	5	65	5	571.345	1	34.69	1470000	570.338	0			69 72 95 45 43	LTPQL	CID
2	3928	20190807_KM_1_NCE29_mz1.raw	TPWNSQVPSE	10	65	10	572.766	2	18.55	71600000	1143.52	-2.3			77 60 46 30 26 31 87 95 97 98	TPWNSQVPSE	CID
2	4955	20190807_KM_1_NCE29_mz1.raw	TVLN	4	65	4	446.261	1	21.97	34700000	445.254	-0.3			52 27 94 86	TVLN	CID
2	6438	20190807_KM_1_NCE29_mz1.raw	PVLKNNCCGSTPLE	14	65	14	737.859	2	26.86	10200000	1473.7	4.8			56 76 99 97 40 28 25 21 22 46 98 99 99 99	PVLKNNCCGSTPLE	CID
1	4416	20191001_EN1_8__10ug.raw	LLK	3	65	3	187.144	2	11.51	12100000	372.274	-0.1			70 52 71	LLK	CID
2	5514	20190807_KM_1_NCE29_mz1.raw	VADFEAH	7	65	7	394.682	2	23.72	22500000	787.35	-0.5	A0A1D5NU96:F1NAQ8		39 35 50 48 96 93 92	VADFEAH	CID
2	9806	20190807_KM_1_NCE29_mz1.raw	VTLL	4	65	4	445.302	1	39.08	3830000	444.295	0.1			33 31 97 97	VTLL	CID
2	10789	20190807_KM_1_NCE29_mz1.raw	LLF	3	64	3	392.254	1	43.15	3550000	391.247	-0.7			69 54 70	LLF	CID
2	3929	20190807_KM_1_NCE29_mz1.raw	LAVE	4	64	4	431.25	1	18.55	5530000	430.243	0			40 27 93 98	LAVE	CID
1	3120	20191001_EN1_8__10ug.raw	FYDN	4	64	4	558.219	1	8.19	650000	557.212	-0.9			50 29 95 85	FYDN	CID
2	4677	20190807_KM_1_NCE29_mz1.raw	LLET	4	64	4	475.276	1	21.06	1300000	474.269	-0.5			52 33 90 82	LLET	CID
2	3485	20190807_KM_1_NCE29_mz1.raw	RLQLGQNNEEGTRTE	15	64	15	582.29	3	17.03	2530000	1743.85	-0.5			22 28 43 74 69 55 55 69 99 98 73 65 44 79 96	RLQLGQNNEEGTRTE	CID
2	3330	20190807_KM_1_NCE29_mz1.raw	RVEGL	5	64	5	573.335	1	16.51	3140000	572.328	-0.1			38 40 63 90 92	RVEGL	CID
2	6760	20190807_KM_1_NCE29_mz1.raw	YLY	3	64	3	458.228	1	27.97	10800000	457.221	0			68 55 69	YLY	CID
2	7206	20190807_KM_1_NCE29_mz1.raw	EQLVL	5	64	5	601.355	1	29.48	2090000	600.348	-0.5			44 37 68 77 96	EQLVL	CID
2	3309	20190807_KM_1_NCE29_mz1.raw	THVYVAT	7	64	7	395.708	2	16.44	2550000	789.402	-0.3	E1BSA3		65 32 60 60 55 86 93	THVYVAT	CID
2	2038	20190807_KM_1_NCE29_mz1.raw	ELQASQR	7	64	7	416.219	2	11.68	3510000	830.425	-1.2	A0A1D5P9K1:A0A1D5NV84		60 48 90 95 38 31 90	ELQASQR	CID
2	8759	20190807_KM_1_NCE29_mz1.raw	MADPR	5	64	5	589.277	1	35.14	3720000	588.269	1.7			60 68 95 50 49	MADPR	CID
2	4673	20190807_KM_1_NCE29_mz1.raw	WGKLFGCCDDGAP	13	64	13	456.86	3	21.04	12600000	1367.56	-3.4			92 81 96 91 34 27 37 49 91 61 37 57 82	WGKLFGCCDDGAP	CID
2	10846	20190807_KM_1_NCE29_mz1.raw	LSLDEHPFE	9	64	9	543.758	2	43.39	3060000	1085.5	-1.4			87 78 89 95 44 12 24 55 96	LSLDEHPFE	CID
2	9700	20190807_KM_1_NCE29_mz1.raw	AAVLL	5	64	5	486.329	1	38.68	316000000	485.321	-0.2			25 32 65 100 100	AAVLL	CID
1	933	20191001_EN1_8__10ug.raw	LLM	3	64	3	376.225	1	3.08	8920000	375.219	-3.1			74 59 60	LLM	CID
1	2601	20191001_EN1_8__10ug.raw	MSGL	4	64	4	407.195	1	7	883000	406.189	-1.1			45 33 88 91	MSGL	CID
2	10772	20190807_KM_1_NCE29_mz1.raw	VLLL	4	64	4	457.338	1	43.08	7170000	456.331	-0.6			35 34 93 95	VLLL	CID
2	7810	20190807_KM_1_NCE29_mz1.raw	TVPL	4	64	4	429.271	1	31.66	86100000	428.264	0.3			48 30 88 92	TVPL	CID
1	1414	20191001_EN1_8__10ug.raw	YGL	3	64	3	352.186	1	4.08	5610000	351.179	-1.5			69 48 75	YGL	CID
2	3683	20190807_KM_1_NCE29_mz1.raw	LTQAGERLA	9	64	9	479.77	2	17.7	14200000	957.524	0.5			92 87 81 32 24 88 43 44 86	LTQAGERLA	CID
1	2566	20191001_EN1_8__10ug.raw	VME	3	64	3	378.169	1	6.93	1910000	377.162	-1.1			68 41 83	VME	CID
2	10293	20190807_KM_1_NCE29_mz1.raw	YSLEL	5	64	5	624.324	1	41.04	6420000	623.317	0.3			35 38 55 96 97	YSLEL	CID
2	8278	20190807_KM_1_NCE29_mz1.raw	EVLPT	5	64	5	558.313	1	33.36	3940000	557.306	-0.2			69 57 91 50 54	EVLPT	CID
2	7456	20190807_KM_1_NCE29_mz1.raw	TVGLPPEDPL	10	64	10	519.279	2	30.39	3590000	1036.54	0.1	F1N9R6		35 28 38 77 78 50 62 93 87 95	TVGLPPEDPL	CID
2	3910	20190807_KM_1_NCE29_mz1.raw	ESFGA	5	64	5	510.22	1	18.49	2350000	509.212	0.6			56 44 57 82 81	ESFGA	CID
2	5217	20190807_KM_1_NCE29_mz1.raw	DAKLDV	6	64	6	660.356	1	22.81	33500000	659.349	-0.1	F1NFL6:P02845:A0A1D5PV37		41 37 66 80 80 79	DAKLDV	CID
1	2579	20191001_EN1_8__10ug.raw	LAT	3	64	3	304.186	1	6.95	4490000	303.179	-1			71 51 69	LAT	CID
2	8820	20190807_KM_1_NCE29_mz1.raw	LDAVEV	6	64	6	645.345	1	35.35	5430000	644.338	0.1			43 49 46 60 93 94	LDAVEV	CID
2	10000	20190807_KM_1_NCE29_mz1.raw	LVLM	4	64	4	475.295	1	39.84	1080000	474.288	-0.1			30 41 96 89	LVLM	CID
2	6711	20190807_KM_1_NCE29_mz1.raw	CYCDV	5	64	5	602.194	1	27.79	7860000	601.188	-0.6			23 43 62 98 94	CYCDV	CID
2	5023	20190807_KM_1_NCE29_mz1.raw	TGVSAMKLL	9	64	9	460.268	2	22.18	23600000	918.521	-0.1	A0A1D5PWZ1:A0A1D5PDH9:F1NKL4		74 59 51 34 32 37 93 97 99	TGVSAMKLL	CID
1	1235	20191001_EN1_8__10ug.raw	VCPF	4	64	4	465.216	1	3.65	12900000	464.209	-1.3			44 29 90 93	VCPF	CID
2	4932	20190807_KM_1_NCE29_mz1.raw	KLLVKVP	7	64	7	398.786	2	21.89	8000000	795.558	-0.1	A0A1D5P9K1:A0A1L1RNE7:F1NLP0:E1C8P7		59 50 43 32 84 90 91	KLLVKVP	CID
2	8641	20190807_KM_1_NCE29_mz1.raw	ALLM	4	64	4	447.264	1	34.7	12200000	446.256	0.3			50 33 92 80	ALLM	CID
2	9545	20190807_KM_1_NCE29_mz1.raw	LGLEPTLGLCGL	12	64	12	1185.65	1	38.11	2280000	1184.65	-3.4	F1NNK1:F1NDQ8:A0A1D5PG17		32 26 44 51 29 43 91 92 95 84 87 95	LGLEPTLGLCGL	CID
1	1234	20191001_EN1_8__10ug.raw	LLT	3	64	3	346.233	1	3.65	9340000	345.226	-1.9			69 52 69	LLT	CID
1	1126	20191001_EN1_8__10ug.raw	FLAPV	5	64	5	546.328	1	3.46	1150000	545.321	-1			56 66 91 52 54	FLAPV	CID
2	10808	20190807_KM_1_NCE29_mz1.raw	ESLDDHWVPS	10	64	10	592.764	2	43.23	3130000	1183.51	-1.6			54 39 85 55 48 27 66 76 93 95	ESLDDHWVPS	CID
2	8253	20190807_KM_1_NCE29_mz1.raw	FMLNG	5	64	5	581.275	1	33.26	7410000	580.268	0.1			66 54 96 56 48	FMLNG	CID
2	6697	20190807_KM_1_NCE29_mz1.raw	LLY	3	64	3	408.249	1	27.75	3340000	407.242	-0.4			69 54 69	LLY	CID
2	11219	20190807_KM_1_NCE29_mz1.raw	LLW	3	64	3	431.266	1	45.06	622000	430.258	0.9			67 56 68	LLW	CID
2	10389	20190807_KM_1_NCE29_mz1.raw	TEEFVPF	7	64	7	868.409	1	41.43	934000	867.401	-0.2			46 62 69 44 44 89 94	TEEFVPF	CID
2	10145	20190807_KM_1_NCE29_mz1.raw	LLVVA	5	64	5	514.36	1	40.44	1980000	513.353	0.5			66 79 93 45 38	LLVVA	CID
2	11137	20190807_KM_1_NCE29_mz1.raw	LVLPDV	6	64	6	655.403	1	44.67	799000	654.395	1			26 59 78 91 65 66	LVLPDV	CID
2	7305	20190807_KM_1_NCE29_mz1.raw	EFLQRLQ	7	64	7	467.261	2	29.86	12000000	932.508	0.2	F1NQR9:A0A1D5PTH7:A0A1D5PE85:A0A1D5NWB7:E1BW33		87 69 86 65 26 30 84	EFLQRLQ	CID
1	1390	20191001_EN1_8__10ug.raw	LGAV	4	64	4	359.229	1	4.03	8970000	358.222	-0.6			54 27 87 89	LGAV	CID
2	5209	20190807_KM_1_NCE29_mz1.raw	MHDLPVN	7	64	7	413.2	2	22.78	1430000	824.385	-0.8			24 28 75 69 80 82 89	MHDLPVN	CID
2	10647	20190807_KM_1_NCE29_mz1.raw	LFL	3	64	3	392.254	1	42.53		391.247	-0.2			69 49 74	LFL	CID
2	3981	20190807_KM_1_NCE29_mz1.raw	TRMET	5	64	5	637.297	1	18.74	1590000	636.29	-0.6			46 49 89 76 59	TRMET	CID
2	3955	20190807_KM_1_NCE29_mz1.raw	TRVVGPE	7	64	7	379.214	2	18.65	26700000	756.413	-0.4			39 23 46 78 77 83 100	TRVVGPE	CID
2	6221	20190807_KM_1_NCE29_mz1.raw	TGVRYAGEL	9	64	9	483.256	2	26.1	4460000	964.498	-0.3			83 67 60 33 31 44 65 93 100	TGVRYAGEL	CID
2	5705	20190807_KM_1_NCE29_mz1.raw	GLVVPQ	6	64	6	612.371	1	24.36	1420000	611.364	-0.6			24 35 54 82 95 93	GLVVPQ	CID
2	10123	20190807_KM_1_NCE29_mz1.raw	VGAFSPL	7	64	7	690.382	1	40.35	35200000	689.375	0.2			37 31 61 86 97 60 76	VGAFSPL	CID
2	11792	20190807_KM_1_NCE29_mz1.raw	FSLPEL	6	64	6	705.382	1	47.76	8600000	704.375	0.7	F1NV02:Q5ZHZ1		28 37 72 93 75 77	FSLPEL	CID
1	4537	20191001_EN1_8__10ug.raw	LVK	3	64	3	180.136	2	11.74	15700000	358.258	-0.8			70 49 72	LVK	CID
1	772	20191001_EN1_8__10ug.raw	AGPSP	5	64	5	428.214	1	2.69	2980000	427.207	-0.5			95 89 49 45 40	AGPSP	CID
2	2943	20190807_KM_1_NCE29_mz1.raw	TDVSSRVGA	9	64	9	446.23	2	15.09	5820000	890.446	-0.5	F1NFL6:P02845:A0A1D5PV37		50 68 97 97 88 41 28 38 67	TDVSSRVGA	CID
2	4212	20190807_KM_1_NCE29_mz1.raw	ENDQMSARTTVVP	13	64	13	483.231	3	19.52	1530000	1446.68	-3.7	R4GL51:E1C7N5:F1NHE5		45 21 31 21 20 92 93 65 72 83 90 99 98	ENDQMSARTTVVP	CID
2	2318	20190807_KM_1_NCE29_mz1.raw	TLKSEEKTCP	10	64	10	568.286	2	12.78	2440000	1134.56	-0.7	O73590		61 57 56 55 84 33 22 82 91 94	TLKSEEKTCP	CID
2	9844	20190807_KM_1_NCE29_mz1.raw	AAVLL	5	64	5	486.329	1	39.24		485.321	0.2			24 31 63 100 100	AAVLL	CID
1	4713	20191001_EN1_8__10ug.raw	HAVVA	5	64	5	496.288	1	12.12	1140000	495.281	-0.5			43 65 79 70 61	HAVVA	CID
2	8824	20190807_KM_1_NCE29_mz1.raw	ALSKTYGPA	9	64	9	454.247	2	35.36	7630000	906.481	-2.4	F1NQR9:A0A1D5PTH7		61 66 93 44 29 33 80 75 90	ALSKTYGPA	CID
2	7254	20190807_KM_1_NCE29_mz1.raw	GVATPL	6	64	6	557.33	1	29.67	229000000	556.322	0.4			25 33 44 92 92 97	GVATPL	CID
2	5889	20190807_KM_1_NCE29_mz1.raw	LLAP	4	64	4	413.276	1	24.97	18800000	412.269	-0.3			82 63 63 45	LLAP	CID
2	10896	20190807_KM_1_NCE29_mz1.raw	MVVEW	5	64	5	663.318	1	43.61	536000	662.31	1			28 49 62 82 96	MVVEW	CID
2	10373	20190807_KM_1_NCE29_mz1.raw	LSPDLV	6	64	6	643.366	1	41.37	839000	642.359	0			46 52 74 80 60 68	LSPDLV	CID
2	5782	20190807_KM_1_NCE29_mz1.raw	YSLRNSVQ	8	64	8	483.754	2	24.61	7980000	965.493	-0.3			96 93 90 32 27 26 63 82	YSLRNSVQ	CID
2	9300	20190807_KM_1_NCE29_mz1.raw	DLGVLM	6	64	6	647.343	1	37.17	825000	646.336	0			43 39 51 67 93 90	DLGVLM	CID
2	5472	20190807_KM_1_NCE29_mz1.raw	YTEGRVGSL	9	64	9	491.254	2	23.57	6590000	980.493	0			97 97 97 34 29 41 46 40 90	YTEGRVGSL	CID
2	2099	20190807_KM_1_NCE29_mz1.raw	RVTEQETPPVQ	11	63	11	428.56	3	11.94	1460000	1282.65	4.5	P01012		41 45 59 69 45 59 52 54 91 92 92	RVTEQETPPVQ	CID
2	6320	20190807_KM_1_NCE29_mz1.raw	DPVGGTPMQN	10	63	10	508.229	2	26.45	5110000	1014.44	0.5			62 49 63 31 21 38 95 93 92 93	DPVGGTPMQN	CID
2	7316	20190807_KM_1_NCE29_mz1.raw	SVVGVVDL	8	63	8	394.232	2	29.9	47500000	786.449	0			40 33 39 43 73 85 98 99	SVVGVVDL	CID
1	978	20191001_EN1_8__10ug.raw	LVLM	4	63	4	475.294	1	3.17	1260000	474.288	-1.2			33 40 94 86	LVLM	CID
2	5220	20190807_KM_1_NCE29_mz1.raw	GPRFP	5	63	5	573.314	1	22.81	8280000	572.307	-0.3			90 90 86 29 24	GPRFP	CID
2	5381	20190807_KM_1_NCE29_mz1.raw	TSEVKLV	7	63	7	388.231	2	23.29	22100000	774.449	-1.1			56 41 60 41 51 96 98	TSEVKLV	CID
2	3710	20190807_KM_1_NCE29_mz1.raw	TVGLGPK	7	63	7	671.409	1	17.79	7790000	670.401	0	F1NAQ8		27 27 34 66 96 98 99	TVGLGPK	CID
2	8186	20190807_KM_1_NCE29_mz1.raw	LFMSG	5	63	5	554.264	1	33.03	585000	553.257	0.1			76 72 85 46 39	LFMSG	CID
1	4292	20191001_EN1_8__10ug.raw	APGAHLEPL	9	63	9	452.748	2	11.27	16100000	903.481	-1			31 27 37 51 46 86 96 98 99	APGAHLEPL	CID
2	3957	20190807_KM_1_NCE29_mz1.raw	ADNYEKL	7	63	7	426.708	2	18.65	12200000	851.403	-0.8			29 39 41 65 95 84 92	ADNYEKL	CID
2	4030	20190807_KM_1_NCE29_mz1.raw	RTMMP	5	63	5	635.3	1	18.9	23900000	634.293	-0.1			44 55 92 63 63	RTMMP	CID
2	7706	20190807_KM_1_NCE29_mz1.raw	LLQM	4	63	4	504.285	1	31.29	6420000	503.278	0.3			60 33 84 77	LLQM	CID
1	4810	20191001_EN1_8__10ug.raw	RYMPT	5	63	5	334.165	2	12.33	483000	666.316	-1.9			37 41 48 96 97	RYMPT	CID
1	2615	20191001_EN1_8__10ug.raw	VVPS	4	63	4	401.239	1	7.02	1100000	400.232	-1.4			62 49 70 72	VVPS	CID
2	8994	20190807_KM_1_NCE29_mz1.raw	QLW	3	63	3	446.24	1	36	810000	445.233	0.7			66 54 71	QLW	CID
2	11683	20190807_KM_1_NCE29_mz1.raw	ELLPLP	6	63	6	681.418	1	47.27	576000	680.411	-0.4	A0A1D5PLG6:F1NNK1		44 54 74 93 56 57	ELLPLP	CID
2	10386	20190807_KM_1_NCE29_mz1.raw	TLLEKGPLPL	10	63	10	540.837	2	41.42	7900000	1079.66	0.4	A0A1D5P9K1:A0A1L1RT64		51 62 63 61 33 25 41 97 98 99	TLLEKGPLPL	CID
2	3215	20190807_KM_1_NCE29_mz1.raw	QDGGGAG	7	63	7	561.226	1	16.1	934000	560.219	-1.1			24 50 76 73 90 57 72	QDGGGAG	CID
2	5207	20190807_KM_1_NCE29_mz1.raw	LDM	3	63	3	378.169	1	22.77	12300000	377.162	0			69 65 56	LDM	CID
2	6825	20190807_KM_1_NCE29_mz1.raw	TMQFLK	6	63	6	384.21	2	28.19	3860000	766.405	-0.1			61 21 38 63 97 99	TMQFLK	CID
2	6004	20190807_KM_1_NCE29_mz1.raw	EVNKLLDQ	8	63	8	479.764	2	25.36	28900000	957.513	0.1	F1NQ57		63 45 44 38 52 79 94 90	EVNKLLDQ	CID
2	5426	20190807_KM_1_NCE29_mz1.raw	TVGPKLAVE	9	63	9	457.271	2	23.44	10700000	912.528	-0.3			55 45 43 51 68 57 56 95 98	TVGPKLAVE	CID
2	4423	20190807_KM_1_NCE29_mz1.raw	TPCLRPR	7	63	7	421.735	2	20.23	10200000	841.459	-4.4	E1C067		50 37 37 38 85 97 99	TPCLRPR	CID
2	9779	20190807_KM_1_NCE29_mz1.raw	LPDEVEK	7	63	7	829.429	1	38.98	145000000	828.423	-1			68 56 85 84 60 45 43	LPDEVEK	CID
2	9092	20190807_KM_1_NCE29_mz1.raw	DVPF	4	63	4	477.235	1	36.38	2220000	476.227	0.3			56 26 82 89	DVPF	CID
2	8636	20190807_KM_1_NCE29_mz1.raw	TLETL	5	63	5	576.324	1	34.68	1340000	575.317	0.7			29 40 61 92 93	TLETL	CID
2	7879	20190807_KM_1_NCE29_mz1.raw	LFQEV	5	63	5	635.34	1	31.9	1450000	634.333	0.5			41 37 48 95 95	LFQEV	CID
2	6673	20190807_KM_1_NCE29_mz1.raw	VLVP	4	63	4	427.292	1	27.67	4240000	426.284	0.2			28 41 93 90	VLVP	CID
2	5468	20190807_KM_1_NCE29_mz1.raw	PLY	3	63	3	392.218	1	23.56	12300000	391.211	-0.3			61 55 72	PLY	CID
2	4086	20190807_KM_1_NCE29_mz1.raw	ESVDMQ	6	63	6	708.287	1	19.1	4230000	707.28	-0.2			48 37 49 66 87 93	ESVDMQ	CID
2	7940	20190807_KM_1_NCE29_mz1.raw	KGDVVWYPEQ	10	63	10	610.801	2	32.12	9240000	1219.59	0.3			45 37 59 60 68 45 44 86 95 93	KGDVVWYPEQ	CID
2	7123	20190807_KM_1_NCE29_mz1.raw	LLM	3	63	3	376.226	1	29.19	40100000	375.219	-0.5			71 61 56	LLM	CID
2	3676	20190807_KM_1_NCE29_mz1.raw	LVQPSQ	6	63	6	671.372	1	17.68	513000	670.365	-0.5			33 30 39 92 94 90	LVQPSQ	CID
2	9254	20190807_KM_1_NCE29_mz1.raw	TVLLPDE	7	63	7	786.424	1	36.98	1520000	785.417	-0.2	P01012:P01014:E1BTF4:A0A1D5PI58:A0A1D5P531:F1NU67:E1C3Q4		26 35 73 81 90 61 74	TVLLPDE	CID
2	5643	20190807_KM_1_NCE29_mz1.raw	TAACHWFA	8	63	8	453.701	2	24.14	5980000	905.385	2.3			71 59 60 46 24 72 83 90	TAACHWFA	CID
2	6219	20190807_KM_1_NCE29_mz1.raw	LNLE	4	63	4	488.271	1	26.1	62100000	487.264	-0.2			31 26 98 98	LNLE	CID
2	5676	20190807_KM_1_NCE29_mz1.raw	VLY	3	63	3	394.233	1	24.26	8770000	393.226	-0.7			67 52 69	VLY	CID
1	2896	20191001_EN1_8__10ug.raw	WVES	4	63	4	520.239	1	7.69	2720000	519.233	-1.6			56 37 71 88	WVES	CID
1	4796	20191001_EN1_8__10ug.raw	VAH	3	63	3	326.182	1	12.3	2390000	325.175	-1.3			70 61 57	VAH	CID
2	6593	20190807_KM_1_NCE29_mz1.raw	VSLV	4	63	4	417.271	1	27.38	1870000	416.264	-0.3			46 30 88 88	VSLV	CID
2	3783	20190807_KM_1_NCE29_mz1.raw	KDEASPP	7	63	7	743.357	1	18.02	1700000	742.35	0			22 31 40 52 98 99 99	KDEASPP	CID
2	5907	20190807_KM_1_NCE29_mz1.raw	KSEVTLP	7	63	7	773.439	1	25.03	2610000	772.433	-1			40 32 57 68 97 76 70	KSEVTLP	CID
1	4049	20191001_EN1_8__10ug.raw	LKLL	4	63	4	243.686	2	10.73	3210000	485.358	0.1			67 26 66 93	LKLL	CID
2	4787	20190807_KM_1_NCE29_mz1.raw	EVSQTDAVLRN	11	63	11	616.317	2	21.42	19000000	1230.62	-0.2	A0A1D5PE85:A0A1D5NWB7:E1BW33		50 45 96 95 98 97 32 30 79 27 44	EVSQTDAVLRN	CID
2	8534	20190807_KM_1_NCE29_mz1.raw	YPF	3	63	3	426.202	1	34.3	14500000	425.195	0.3			70 45 73	YPF	CID
2	2978	20190807_KM_1_NCE29_mz1.raw	LGKAGV	6	63	6	544.345	1	15.22	4760000	543.338	-0.5	F1NFL6:P02845:A0A1D5PV37:F1NVV0		74 71 49 56 55 72	LGKAGV	CID
2	10974	20190807_KM_1_NCE29_mz1.raw	LQSPLW	6	63	6	743.409	1	43.96	6640000	742.401	0.5	F1NFL6		30 28 37 86 99 99	LQSPLW	CID
1	1545	20191001_EN1_8__10ug.raw	SPL	3	63	3	316.186	1	4.32	9960000	315.179	-1.3			69 44 75	SPL	CID
2	6710	20190807_KM_1_NCE29_mz1.raw	LEKCFEL	7	63	7	441.224	2	27.79	5380000	880.436	-4.2			96 95 39 24 28 63 95	LEKCFEL	CID
2	6176	20190807_KM_1_NCE29_mz1.raw	PDAAAVLA	8	63	8	727.398	1	25.95	7820000	726.391	-0.2			38 61 82 95 86 51 37 52	PDAAAVLA	CID
2	9174	20190807_KM_1_NCE29_mz1.raw	LVLPDE	6	63	6	685.376	1	36.7		684.369	-0.2			24 52 73 90 62 75	LVLPDE	CID
1	690	20191001_EN1_8__10ug.raw	EGLGA	5	63	5	446.224	1	2.48	42800000	445.217	-1.1			43 31 65 90 85	EGLGA	CID
2	4072	20190807_KM_1_NCE29_mz1.raw	AVDLKT	6	63	6	646.377	1	19.05	6870000	645.37	0.3			20 21 60 99 90 89	AVDLKT	CID
2	5815	20190807_KM_1_NCE29_mz1.raw	LPY	3	63	3	392.218	1	24.73	18800000	391.211	-0.6			72 45 71	LPY	CID
2	9295	20190807_KM_1_NCE29_mz1.raw	PESYLP	6	63	6	705.345	1	37.15		704.338	-0.5			25 49 52 67 93 90	PESYLP	CID
2	9147	20190807_KM_1_NCE29_mz1.raw	LPF	3	63	3	376.223	1	36.59	119000000	375.216	-1.4			73 45 69	LPF	CID
2	8295	20190807_KM_1_NCE29_mz1.raw	TVSSFAPH	8	63	8	423.213	2	33.43	1400000	844.408	3.2			39 39 43 38 73 86 92 93	TVSSFAPH	CID
2	8743	20190807_KM_1_NCE29_mz1.raw	LRVFP	5	63	5	631.393	1	35.09	5380000	630.385	-0.1			56 68 97 55 37	LRVFP	CID
2	8305	20190807_KM_1_NCE29_mz1.raw	VAWPT	5	63	5	573.303	1	33.47	2950000	572.296	-0.2			43 51 91 65 62	VAWPT	CID
2	9561	20190807_KM_1_NCE29_mz1.raw	LVLM	4	63	4	475.295	1	38.17	16300000	474.288	-0.3			32 38 95 86	LVLM	CID
2	6198	20190807_KM_1_NCE29_mz1.raw	KFWPAD	6	63	6	382.192	2	26.02	11500000	762.37	-0.1			32 31 41 86 89 96	KFWPAD	CID
2	7107	20190807_KM_1_NCE29_mz1.raw	TGDALDL	7	63	7	704.346	1	29.13	1350000	703.339	-0.5			44 34 63 57 54 91 93	TGDALDL	CID
1	3271	20191001_EN1_8__10ug.raw	LQT	3	63	3	361.208	1	8.54	3480000	360.201	-1.3			70 44 74	LQT	CID
2	8541	20190807_KM_1_NCE29_mz1.raw	SMPF	4	63	4	481.212	1	34.32	10100000	480.204	1.2			62 18 84 87	SMPF	CID
2	7746	20190807_KM_1_NCE29_mz1.raw	LLM	3	62	3	376.226	1	31.44	25100000	375.219	0.1			70 60 57	LLM	CID
2	3869	20190807_KM_1_NCE29_mz1.raw	LEEMCNTQGLTRN	13	62	13	503.566	3	18.33	5050000	1507.68	0.1			95 97 97 20 22 33 85 24 22 89 79 70 82	LEEMCNTQGLTRN	CID
2	2920	20190807_KM_1_NCE29_mz1.raw	TGHSSLGKAGV	11	62	11	507.272	2	15	2580000	1012.53	0.3	F1NFL6:P02845:A0A1D5PV37:F1P3R3:A0A1D5P7P2:F1NVV0:F1N9N8		35 15 10 29 54 68 86 95 98 99 99	TGHSSLGKAGV	CID
2	5880	20190807_KM_1_NCE29_mz1.raw	VGDLVN	6	62	6	616.33	1	24.93	17500000	615.323	0.1			39 33 57 61 92 92	VGDLVN	CID
2	7016	20190807_KM_1_NCE29_mz1.raw	EGLGAA	6	62	6	517.262	1	28.83	129000000	516.254	1	E1C245:A0A1D5PRV1:A0A1D5PAS4:A0A1D5PV03:A0A1D5Q000:A0A1L1RX00		29 18 51 86 95 96	EGLGAA	CID
1	4352	20191001_EN1_8__10ug.raw	HTLLPA	6	62	6	651.382	1	11.39	549000	650.375	-1.1			45 82 99 66 31 54	HTLLPA	CID
2	9446	20190807_KM_1_NCE29_mz1.raw	SVVEW	5	62	5	619.309	1	37.75	2520000	618.301	0.7			39 43 57 79 96	SVVEW	CID
1	1220	20191001_EN1_8__10ug.raw	LAP	3	62	3	300.191	1	3.63	12600000	299.185	-1.3			71 49 67	LAP	CID
2	5102	20190807_KM_1_NCE29_mz1.raw	DSLTGANECHSQ	12	62	12	631.262	2	22.45	5070000	1260.5	3.8	P01014:E1BTF4:F1NWW5		52 46 80 99 98 95 32 32 20 18 89 91	DSLTGANECHSQ	CID
1	923	20191001_EN1_8__10ug.raw	LLF	3	62	3	392.253	1	3.07	8740000	391.247	-2.2			68 52 68	LLF	CID
2	7377	20190807_KM_1_NCE29_mz1.raw	EADELVLS	8	62	8	875.436	1	30.11	2390000	874.428	0.1			52 40 66 70 56 46 79 90	EADELVLS	CID
1	3332	20191001_EN1_8__10ug.raw	TLDT	4	62	4	449.224	1	8.69	990000	448.217	-0.8			55 35 72 86	TLDT	CID
2	6466	20190807_KM_1_NCE29_mz1.raw	VDPNKTLLYS	10	62	10	575.312	2	26.96	6410000	1148.61	2.3	A0A1L1S090		33 34 27 46 63 69 79 82 95 96	VDPNKTLLYS	CID
2	11656	20190807_KM_1_NCE29_mz1.raw	FLLM	4	62	4	523.295	1	47.16	724000	522.288	0.7			56 32 89 73	FLLM	CID
1	3581	20191001_EN1_8__10ug.raw	QPS	3	62	3	331.161	1	9.36	1180000	330.154	-0.7			69 48 69	QPS	CID
2	2304	20190807_KM_1_NCE29_mz1.raw	TAASGNCDVLLHPK	14	62	14	475.908	3	12.74	746000	1424.71	-4.1	E1BZI5:A0A1D5P981		31 31 43 57 38 25 21 40 95 99 100 99 99 99	TAASGNCDVLLHPK	CID
2	10178	20190807_KM_1_NCE29_mz1.raw	RLLPF	5	62	5	645.408	1	40.58	1400000	644.401	-0.3			48 79 93 49 43	RLLPF	CID
2	11026	20190807_KM_1_NCE29_mz1.raw	LVLLPDE	7	62	7	798.46	1	44.18	16000000	797.453	-0.4	P01012:P01014:E1BTF4:A0A1D5PI58:A0A1D5P531:F1NU67:E1C3Q4		19 32 70 82 92 66 77	LVLLPDE	CID
2	3824	20190807_KM_1_NCE29_mz1.raw	VFR	3	62	3	421.256	1	18.17	6050000	420.248	-0.4			68 50 68	VFR	CID
2	4023	20190807_KM_1_NCE29_mz1.raw	RELL	4	62	4	530.33	1	18.87	8590000	529.322	-0.3			39 35 85 90	RELL	CID
1	1472	20191001_EN1_8__10ug.raw	LLQ	3	62	3	373.244	1	4.18	2990000	372.237	-2.4			71 49 67	LLQ	CID
2	5695	20190807_KM_1_NCE29_mz1.raw	QELY	4	62	4	552.267	1	24.33	1870000	551.259	0.5			34 39 85 92	QELY	CID
2	9996	20190807_KM_1_NCE29_mz1.raw	MQLTL	5	62	5	605.333	1	39.82	4220000	604.325	0			15 37 73 95 92	MQLTL	CID
1	1416	20191001_EN1_8__10ug.raw	EL	2	62	2	261.144	1	4.08	21600000	260.137	-1.7			65 60	EL	CID
2	8633	20190807_KM_1_NCE29_mz1.raw	TFECYVPC	8	62	8	481.194	2	34.67	2960000	960.372	1.3			75 63 73 48 43 41 68 88	TFECYVPC	CID
2	7995	20190807_KM_1_NCE29_mz1.raw	DSTLAPVN	8	62	8	816.41	1	32.32	5620000	815.403	0			40 38 68 92 99 88 26 48	DSTLAPVN	CID
1	1052	20191001_EN1_8__10ug.raw	VVV	3	62	3	316.223	1	3.31	26300000	315.216	-1.8			68 49 70	VVV	CID
2	6746	20190807_KM_1_NCE29_mz1.raw	YLV	3	62	3	394.234	1	27.92	6040000	393.226	-0.2			66 52 69	YLV	CID
2	11082	20190807_KM_1_NCE29_mz1.raw	LFEL	4	62	4	521.297	1	44.42	1240000	520.29	0.6			48 27 79 97	LFEL	CID
2	1935	20190807_KM_1_NCE29_mz1.raw	KECCGWTPLEK	11	62	11	431.871	3	11.27	1770000	1292.59	1.1			40 54 44 28 20 26 85 96 98 98 97	KECCGWTPLEK	CID
1	1077	20191001_EN1_8__10ug.raw	LVPM	4	62	4	459.263	1	3.36	6200000	458.256	-1.9			50 31 86 82	LVPM	CID
2	8523	20190807_KM_1_NCE29_mz1.raw	LVLP	4	62	4	441.307	1	34.26	20500000	440.3	0.2			30 38 95 87	LVLP	CID
2	7181	20190807_KM_1_NCE29_mz1.raw	YLV	3	62	3	394.234	1	29.38	3220000	393.226	0.5			63 56 67	YLV	CID
2	3209	20190807_KM_1_NCE29_mz1.raw	YQVS	4	62	4	496.241	1	16.07	1840000	495.233	1.1			44 26 90 89	YQVS	CID
1	957	20191001_EN1_8__10ug.raw	VLM	3	62	3	362.21	1	3.13	53500000	361.204	-2.2			70 56 61	VLM	CID
1	983	20191001_EN1_8__10ug.raw	LVVV	4	62	4	429.307	1	3.17	1420000	428.3	-0.9			56 37 79 77	LVVV	CID
2	5236	20190807_KM_1_NCE29_mz1.raw	YFDG	4	62	4	501.198	1	22.86	4500000	500.191	0.2			89 65 56 40	YFDG	CID
2	11032	20190807_KM_1_NCE29_mz1.raw	FQVDF	5	62	5	655.308	1	44.2	1260000	654.301	-1			30 34 59 96 93	FQVDF	CID
2	10535	20190807_KM_1_NCE29_mz1.raw	YTVLL	5	62	5	608.365	1	42.04	1320000	607.358	0.2			40 44 63 82 81	YTVLL	CID
2	7427	20190807_KM_1_NCE29_mz1.raw	WNV	3	62	3	418.208	1	30.3	20800000	417.201	-0.2			67 49 70	WNV	CID
2	6700	20190807_KM_1_NCE29_mz1.raw	FQV	3	62	3	393.213	1	27.76	3240000	392.206	-0.7			67 50 70	FQV	CID
2	8767	20190807_KM_1_NCE29_mz1.raw	VCPF	4	62	4	465.217	1	35.17	1640000000	464.209	0			41 27 89 92	VCPF	CID
2	5096	20190807_KM_1_NCE29_mz1.raw	AAVPP	5	62	5	454.266	1	22.44	2220000	453.259	-0.2			31 33 75 83 89	AAVPP	CID
1	4643	20191001_EN1_8__10ug.raw	FRVAS	5	62	5	290.166	2	11.97	4480000	578.318	-1.4			86 44 43 50 88	FRVAS	CID
2	8049	20190807_KM_1_NCE29_mz1.raw	LSPFS	5	62	5	550.287	1	32.51	5120000	549.28	-0.5			44 46 92 65 62	LSPFS	CID
2	4425	20190807_KM_1_NCE29_mz1.raw	TSCDDGTPLE	10	62	10	519.208	2	20.24	6620000	1036.4	0.6			79 61 48 40 31 23 46 95 98 99	TSCDDGTPLE	CID
2	7817	20190807_KM_1_NCE29_mz1.raw	TGSAMLLGPQ	10	62	10	487.752	2	31.68	1870000	973.49	0.3			33 28 39 45 33 62 95 96 95 94	TGSAMLLGPQ	CID
2	5603	20190807_KM_1_NCE29_mz1.raw	WSP	3	62	3	389.182	1	24.02	22500000	388.175	-1.1			66 56 63	WSP	CID
1	1151	20191001_EN1_8__10ug.raw	MPF	3	62	3	394.179	1	3.51	46900000	393.172	-2			59 50 77	MPF	CID
2	8826	20190807_KM_1_NCE29_mz1.raw	YEAYLV	6	62	6	379.192	2	35.37	3620000	756.369	-0.5			33 45 45 68 85 98	YEAYLV	CID
2	9660	20190807_KM_1_NCE29_mz1.raw	LPDCGHPL	8	62	8	426.209	2	38.53		850.401	4.2			93 83 94 39 21 18 51 97	LPDCGHPL	CID
2	5542	20190807_KM_1_NCE29_mz1.raw	QGLGGTV	7	62	7	631.34	1	23.81	3070000	630.334	-1.4			34 41 63 50 54 93 96	QGLGGTV	CID
1	895	20191001_EN1_8__10ug.raw	LL	2	62	2	245.186	1	3.01	290000000	244.179	-1			61 63	LL	CID
1	1072	20191001_EN1_8__10ug.raw	LLAV	4	62	4	415.291	1	3.35	2300000	414.284	-1.3			86 67 54 40	LLAV	CID
2	6631	20190807_KM_1_NCE29_mz1.raw	TVGEHFLEA	9	62	9	501.748	2	27.52	4490000	1001.48	0.6			35 31 30 54 43 79 91 98 97	TVGEHFLEA	CID
2	8486	20190807_KM_1_NCE29_mz1.raw	YLL	3	62	3	408.249	1	34.12	1630000	407.242	-0.3			65 49 72	YLL	CID
2	2723	20190807_KM_1_NCE29_mz1.raw	KAFDNTSAAP	10	62	10	511.253	2	14.26	6080000	1020.49	3.4			45 35 45 71 79 43 45 84 83 89	KAFDNTSAAP	CID
2	8784	20190807_KM_1_NCE29_mz1.raw	KGDGLLGFAHHAMPF	15	62	15	799.4	2	35.23	4110000	1596.79	-1.2	F1P3H8		69 48 63 30 48 80 82 76 49 31 45 72 62 82 92	KGDGLLGFAHHAMPF	CID
2	6510	20190807_KM_1_NCE29_mz1.raw	LYV	3	62	3	394.234	1	27.12	2500000	393.226	0			69 46 70	LYV	CID
2	5810	20190807_KM_1_NCE29_mz1.raw	AGLRENSPPL	10	62	10	527.288	2	24.71	49500000	1052.56	-0.3			30 28 45 44 89 35 54 98 98 99	AGLRENSPPL	CID
2	7724	20190807_KM_1_NCE29_mz1.raw	TVEQW	5	62	5	662.314	1	31.36	1730000	661.307	0.2			43 38 56 85 88	TVEQW	CID
2	5879	20190807_KM_1_NCE29_mz1.raw	GTSASVPV	8	62	8	717.377	1	24.93	145000000	716.37	-0.4	A0A1D5NXB5:E1C5J4		18 32 61 62 72 97 70 82	GTSASVPV	CID
2	4187	20190807_KM_1_NCE29_mz1.raw	KGLAFKEPAAP	11	62	11	564.822	2	19.45	1920000	1127.63	-3.2	F1NX22:A0A1L1RPW4:P13944:F1NZP1		56 30 43 40 48 49 74 94 79 73 95	KGLAFKEPAAP	CID
2	10033	20190807_KM_1_NCE29_mz1.raw	FLSPVT	6	62	6	663.371	1	39.97	2410000	662.364	-0.2			37 46 63 92 66 68	FLSPVT	CID
2	6674	20190807_KM_1_NCE29_mz1.raw	RLP	3	62	3	385.256	1	27.67	2010000	384.248	-0.2			63 57 65	RLP	CID
2	4060	20190807_KM_1_NCE29_mz1.raw	TTASCGNPPHAS	12	62	12	571.748	2	19	1990000	1141.48	-1.1			71 67 75 66 34 18 21 30 92 88 88 93	TTASCGNPPHAS	CID
2	8084	20190807_KM_1_NCE29_mz1.raw	LLEV	4	62	4	473.297	1	32.63	7740000	472.29	-0.4			48 29 89 82	LLEV	CID
2	10589	20190807_KM_1_NCE29_mz1.raw	TVLF	4	62	4	479.286	1	42.26	558000	478.279	0			39 27 91 91	TVLF	CID
2	8228	20190807_KM_1_NCE29_mz1.raw	MANLDHEDL	9	62	9	529.234	2	33.18	24200000	1056.45	-2	A0A1D5P4M0:F1NXZ3:A0A1D5PJF9:A0A1D5P2W6:F1NXZ5		54 70 78 62 34 12 52 95 97	MANLDHEDL	CID
2	6444	20190807_KM_1_NCE29_mz1.raw	TLVE	4	62	4	461.261	1	26.88	2940000	460.253	0.3			55 29 78 86	TLVE	CID
2	11797	20190807_KM_1_NCE29_mz1.raw	ALGLLL	6	62	6	599.413	1	47.78	2970000	598.405	0.2	A0A1D5PJY0:R4GFY3:F1P204:Q5F364:A0A1D5P0M3:A0A1D5PAT0		17 24 39 94 99 99	ALGLLL	CID
2	10345	20190807_KM_1_NCE29_mz1.raw	QFTPF	5	62	5	639.313	1	41.26	81500000	638.306	-0.2			32 45 95 69 67	QFTPF	CID
1	1604	20191001_EN1_8__10ug.raw	AAGPSP	6	62	6	499.25	1	4.43	499000	498.244	-1.3			51 63 93 52 49 60	AAGPSP	CID
2	5642	20190807_KM_1_NCE29_mz1.raw	TGSSEVLPQ	9	62	9	459.232	2	24.13	3920000	916.45	-0.2	A0A1D5PB87:A0A1D5PZP9:A0A1D5P923:A0A1D5P8U5:F1NAH4:A0A1D5PYN6:A0A1D5PE58		55 46 56 49 50 39 89 81 89	TGSSEVLPQ	CID
2	9308	20190807_KM_1_NCE29_mz1.raw	LVQPF	5	62	5	603.35	1	37.2	19900000	602.343	-0.2			40 35 46 93 94	LVQPF	CID
2	4613	20190807_KM_1_NCE29_mz1.raw	KLESPL	6	62	6	686.407	1	20.85	813000	685.401	-2.6			40 41 67 95 55 71	KLESPL	CID
2	2148	20190807_KM_1_NCE29_mz1.raw	KETDCGSSPLEKT	13	62	13	465.553	3	12.13	32600000	1393.64	-0.9	F1NIW7		30 44 44 54 29 21 33 61 93 96 99 98 99	KETDCGSSPLEKT	CID
2	5968	20190807_KM_1_NCE29_mz1.raw	QYMPSG	6	62	6	682.286	1	25.24	2830000	681.279	-0.1			24 38 93 93 57 66	QYMPSG	CID
1	1214	20191001_EN1_8__10ug.raw	VPKY	4	62	4	506.295	1	3.62	3050000	505.29	-4.1			95 71 41 39	VPKY	CID
2	7650	20190807_KM_1_NCE29_mz1.raw	ARDDGGKVEDSHPS	14	62	14	735.335	2	31.08	2930000	1468.65	0.8			32 37 95 95 48 44 89 51 77 98 91 16 24 69	ARDDGGKVEDSHPS	CID
2	5994	20190807_KM_1_NCE29_mz1.raw	FLE	3	61	3	408.213	1	25.33	5760000	407.206	-0.4			61 45 79	FLE	CID
1	4442	20191001_EN1_8__10ug.raw	LLR	3	61	3	201.147	2	11.56	6600000	400.28	-0.8			66 52 66	LLR	CID
1	4456	20191001_EN1_8__10ug.raw	FRGL	4	61	4	246.65	2	11.59	5330000	491.286	-0.5			95 74 35 41	FRGL	CID
2	5503	20190807_KM_1_NCE29_mz1.raw	YVV	3	61	3	380.218	1	23.67	4910000	379.211	-0.4			66 49 70	YVV	CID
2	9054	20190807_KM_1_NCE29_mz1.raw	FAVAV	5	61	5	506.298	1	36.23	4680000	505.29	0.3			34 39 48 94 93	FAVAV	CID
1	2635	20191001_EN1_8__10ug.raw	AGV	3	61	3	246.145	1	7.07	3760000	245.137	-0.7			68 46 70	AGV	CID
2	6810	20190807_KM_1_NCE29_mz1.raw	LAPL	4	61	4	413.276	1	28.14	1410000	412.269	-0.3			86 70 39 51	LAPL	CID
1	802	20191001_EN1_8__10ug.raw	AAGPPS	6	61	6	499.25	1	2.77	439000	498.244	-1.9			61 71 95 51 35 55	AAGPPS	CID
2	11112	20190807_KM_1_NCE29_mz1.raw	DLLLPA	6	61	6	641.388	1	44.55	2670000	640.38	0.9	F1NXP9		34 35 66 95 61 76	DLLLPA	CID
2	4716	20190807_KM_1_NCE29_mz1.raw	TPETEFYCCPTETEE	15	61	15	889.845	2	21.18	2220000	1777.67	3.6	F1NV02		51 33 63 55 46 21 19 24 51 90 89 93 91 97 99	TPETEFYCCPTETEE	CID
2	6096	20190807_KM_1_NCE29_mz1.raw	LSSCCNNYVV	10	61	10	551.238	2	25.67	4840000	1100.46	-1.7			94 93 95 51 24 20 21 35 84 99	LSSCCNNYVV	CID
1	1065	20191001_EN1_8__10ug.raw	MPF	3	61	3	394.179	1	3.33	46900000	393.172	-2.1			59 50 76	MPF	CID
2	3412	20190807_KM_1_NCE29_mz1.raw	KNDLRPL	7	61	7	428.256	2	16.78	45000000	854.497	-0.2	F1NWW5:A0A1D5P4M0:F1NXZ3:A0A1D5PJF9:A0A1D5P2W6:F1NXZ5		34 32 94 95 89 31 54	KNDLRPL	CID
2	6847	20190807_KM_1_NCE29_mz1.raw	FGQPV	5	61	5	547.288	1	28.28	982000	546.28	0.4			48 38 45 88 89	FGQPV	CID
1	2607	20191001_EN1_8__10ug.raw	GVEGL	5	61	5	474.255	1	7.01	614000	473.248	-1			29 37 62 89 91	GVEGL	CID
2	2897	20190807_KM_1_NCE29_mz1.raw	NLAVR	5	61	5	572.352	1	14.92	1250000	571.344	0.5			82 52 39 43 90	NLAVR	CID
2	5202	20190807_KM_1_NCE29_mz1.raw	TYPSA	5	61	5	538.25	1	22.76	1150000	537.244	-0.6			61 52 45 79 69	TYPSA	CID
2	9340	20190807_KM_1_NCE29_mz1.raw	DLLLPDE	7	61	7	814.419	1	37.32	1390000	813.412	-0.2	H9L3K3:E1C5B0		32 32 66 78 89 59 73	DLLLPDE	CID
2	2026	20190807_KM_1_NCE29_mz1.raw	KETCCGWPLEKT	12	61	12	465.554	3	11.63	32600000	1393.64	1.8			48 52 45 37 26 20 35 91 95 98 95 97	KETCCGWPLEKT	CID
1	2633	20191001_EN1_8__10ug.raw	MGLTDV	6	61	6	635.306	1	7.06	3880000	634.3	-1.2	P01012		28 39 69 89 73 71	MGLTDV	CID
2	10036	20190807_KM_1_NCE29_mz1.raw	VTLENL	6	61	6	688.388	1	39.99	3990000	687.38	-0.2	F1NSL6		30 37 55 66 88 93	VTLENL	CID
2	8856	20190807_KM_1_NCE29_mz1.raw	FLV	3	61	3	378.239	1	35.48	20600000	377.231	-0.3			66 54 63	FLV	CID
2	8556	20190807_KM_1_NCE29_mz1.raw	CVPFT	5	61	5	566.265	1	34.38	1000000	565.257	0.7			38 45 90 71 62	CVPFT	CID
1	2341	20191001_EN1_8__10ug.raw	MGEL	4	61	4	449.206	1	6.4	1470000	448.199	-1.7			38 31 80 96	MGEL	CID
2	5154	20190807_KM_1_NCE29_mz1.raw	ESPTDEQPDPTT	12	61	12	658.778	2	22.61	1160000	1315.54	-0.1	Q9PU36		49 34 43 54 59 52 45 73 73 59 98 99	ESPTDEQPDPTT	CID
2	11780	20190807_KM_1_NCE29_mz1.raw	LVLPDCCFGL	10	61	10	540.269	2	47.72	1830000	1078.52	3.5			92 94 95 41 44 24 21 25 82 96	LVLPDCCFGL	CID
2	4167	20190807_KM_1_NCE29_mz1.raw	LVASGAGNAKLN	12	61	12	557.814	2	19.37	6600000	1113.61	-0.7	A0A1D5NU16:E1BZI6:P21872:A0A547		75 75 98 97 50 37 29 32 34 37 82 90	LVASGAGNAKLN	CID
2	2880	20190807_KM_1_NCE29_mz1.raw	TLTASLCKYQ	10	61	10	564.294	2	14.85	2110000	1126.57	3.8			49 87 94 92 77 26 19 20 68 82	TLTASLCKYQ	CID
2	3668	20190807_KM_1_NCE29_mz1.raw	KLLSQA	6	61	6	659.409	1	17.64	1390000	658.401	-0.1			40 67 79 91 37 54	KLLSQA	CID
1	4394	20191001_EN1_8__10ug.raw	RFAP	4	61	4	490.277	1	11.47	3360000	489.27	-1			79 48 66 51	RFAP	CID
2	8423	20190807_KM_1_NCE29_mz1.raw	YQSTLL	6	61	6	724.388	1	33.89	32400000	723.38	0.4	F1NV02		29 30 56 77 85 90	YQSTLL	CID
2	8110	20190807_KM_1_NCE29_mz1.raw	LAGPALD	7	61	7	656.361	1	32.73	5980000	655.354	-0.3			37 41 54 92 90 48 68	LAGPALD	CID
1	4505	20191001_EN1_8__10ug.raw	LPR	3	61	3	385.255	1	11.68	4010000	384.248	-2.1			72 41 71	LPR	CID
2	11089	20190807_KM_1_NCE29_mz1.raw	GLGLPGSL	8	61	8	713.42	1	44.45	28600000	712.412	0.6	O73590		28 41 56 98 95 86 32 54	GLGLPGSL	CID
1	4478	20191001_EN1_8__10ug.raw	ALHFR	5	61	5	322.187	2	11.63		642.36	-1.1			23 40 45 99 99	ALHFR	CID
2	2575	20190807_KM_1_NCE29_mz1.raw	MSGGAPDSMPRKQ	13	61	13	454.548	3	13.71	7160000	1360.62	-0.7	F1NFL6:P02845:A0A1D5PV37		20 34 37 34 48 94 98 96 95 84 35 33 86	MSGGAPDSMPRKQ	CID
2	8971	20190807_KM_1_NCE29_mz1.raw	LTPAFE	6	61	6	677.35	1	35.91	1950000	676.343	-0.7			49 44 40 48 90 97	LTPAFE	CID
2	9969	20190807_KM_1_NCE29_mz1.raw	LVDAFK	6	61	6	692.398	1	39.71	680000	691.39	-0.1			91 91 93 28 22 41	LVDAFK	CID
1	2737	20191001_EN1_8__10ug.raw	LNGEL	5	61	5	545.292	1	7.31	1110000	544.286	-0.9			34 37 59 82 95	LNGEL	CID
1	4709	20191001_EN1_8__10ug.raw	GAK	3	61	3	275.171	1	12.11		274.164	-1.6			60 50 73	GAK	CID
1	4154	20191001_EN1_8__10ug.raw	ADPVLLH	7	61	7	382.718	2	10.98	3490000	763.423	-1.2			25 35 29 48 95 99 97	ADPVLLH	CID
2	9892	20190807_KM_1_NCE29_mz1.raw	LVDDSD	6	61	6	663.284	1	39.42	4090000	662.276	2.1			62 60 73 48 30 93	LVDDSD	CID
2	4838	20190807_KM_1_NCE29_mz1.raw	HLLV	4	61	4	481.313	1	21.58	27000000	480.306	-0.3			31 52 82 79	HLLV	CID
2	3723	20190807_KM_1_NCE29_mz1.raw	HLGACCFPH	9	61	9	492.713	2	17.84	32700000	983.411	0.6			39 50 34 40 59 65 90 86 85	HLGACCFPH	CID
2	8013	20190807_KM_1_NCE29_mz1.raw	TLNPVPE	7	61	7	385.208	2	32.39	3040000	768.402	0			67 62 51 34 39 79 95	TLNPVPE	CID
2	5616	20190807_KM_1_NCE29_mz1.raw	MDR	3	61	3	421.186	1	24.07	1460000	420.179	-0.8			50 66 68	MDR	CID
2	8810	20190807_KM_1_NCE29_mz1.raw	QLSMFVSPF	9	61	9	1055.52	1	35.32	9040000	1054.52	-0.5			38 56 65 27 32 44 94 94 97	QLSMFVSPF	CID
2	10430	20190807_KM_1_NCE29_mz1.raw	ELQVLP	6	61	6	698.408	1	41.6		697.401	-0.2	A0A1D5PXU5:A0A1D5PK09:E1C0J9		43 34 40 60 95 94	ELQVLP	CID
2	9743	20190807_KM_1_NCE29_mz1.raw	WLLEEDEMPPS	11	61	11	673.305	2	38.84	9770000	1344.59	2.8	A0A1D5P4D1:F1NZP1		99 100 100 100 100 66 35 12 12 12 38	WLLEEDEMPPS	CID
1	4504	20191001_EN1_8__10ug.raw	ERYPL	5	61	5	339.184	2	11.68	4010000	676.354	-1.2			50 37 61 75 81	ERYPL	CID
2	9199	20190807_KM_1_NCE29_mz1.raw	KPVWELKVPS	10	61	10	394.9	3	36.78	5780000	1181.68	-1.2			45 20 34 46 51 44 88 94 92 95	KPVWELKVPS	CID
1	4652	20191001_EN1_8__10ug.raw	MPR	3	61	3	403.212	1	11.99	2430000	402.205	-0.8			56 54 72	MPR	CID
2	4274	20190807_KM_1_NCE29_mz1.raw	LVASQSPAFAALGQ	14	61	14	680.365	2	19.72	4250000	1358.72	-3.6			68 71 98 95 93 96 74 61 37 23 19 21 17 80	LVASQSPAFAALGQ	CID
2	9460	20190807_KM_1_NCE29_mz1.raw	TGSSCYEL	8	61	8	430.179	2	37.81	3180000	858.343	1.2			99 95 79 45 23 23 41 81	TGSSCYEL	CID
2	6682	20190807_KM_1_NCE29_mz1.raw	VGAPFE	6	61	6	619.308	1	27.7	5390000	618.301	-0.6			23 24 38 90 94 96	VGAPFE	CID
2	9058	20190807_KM_1_NCE29_mz1.raw	KPVMTVKPVPS	11	61	11	394.901	3	36.25	5780000	1181.68	-2.5			49 34 43 23 35 46 86 87 86 85 94	KPVMTVKPVPS	CID
1	936	20191001_EN1_8__10ug.raw	LLLP	4	61	4	455.322	1	3.09	2410000	454.315	-2.1			38 74 77 54	LLLP	CID
1	984	20191001_EN1_8__10ug.raw	APLL	4	61	4	413.275	1	3.18	3090000	412.269	-1.5			44 31 83 85	APLL	CID
2	7169	20190807_KM_1_NCE29_mz1.raw	NFDEY	5	61	5	687.262	1	29.35	1430000	686.255	-0.1			29 32 62 86 96	NFDEY	CID
1	4355	20191001_EN1_8__10ug.raw	AVLR	4	61	4	229.658	2	11.39	2370000	457.301	-0.5			35 26 92 90	AVLR	CID
2	11768	20190807_KM_1_NCE29_mz1.raw	QLYLLP	6	61	6	746.446	1	47.68	2740000	745.437	1.6			25 32 52 97 82 77	QLYLLP	CID
1	4743	20191001_EN1_8__10ug.raw	SPFSPK	6	61	6	331.68	2	12.19	1190000	661.343	3.7			27 21 37 89 94 99	SPFSPK	CID
2	7548	20190807_KM_1_NCE29_mz1.raw	SFVGV	5	61	5	508.274	1	30.7	2480000	507.269	-4.5			93 51 44 35 81	SFVGV	CID
1	1560	20191001_EN1_8__10ug.raw	FE	2	61	2	295.128	1	4.35	7500000	294.122	-1.4			52 69	FE	CID
2	5863	20190807_KM_1_NCE29_mz1.raw	YANGPQ	6	61	6	649.294	1	24.88	1020000	648.287	0.3			88 31 32 37 88 90	YANGPQ	CID
2	6174	20190807_KM_1_NCE29_mz1.raw	VASSLPGA	8	61	8	701.383	1	25.94	2540000	700.375	-0.1	A0A1D5PB87:E1C0S4:A0A1D5NW33		43 40 56 65 95 87 39 61	VASSLPGA	CID
2	5185	20190807_KM_1_NCE29_mz1.raw	DAPQL	5	61	5	543.277	1	22.71	12200000	542.27	0.2			99 96 38 31 40	DAPQL	CID
2	8645	20190807_KM_1_NCE29_mz1.raw	THEDALQLLP	10	61	10	568.801	2	34.71	5170000	1135.59	-0.1	F1NYE2:E1BUD4:A0A1D5P1C7:R4GF68:E1BUP8		51 28 66 55 41 49 54 82 92 88	THEDALQLLP	CID
2	5853	20190807_KM_1_NCE29_mz1.raw	LGALD	5	61	5	488.271	1	24.85	20200000	487.264	-0.1			39 35 48 89 92	LGALD	CID
2	11285	20190807_KM_1_NCE29_mz1.raw	LPELL	5	61	5	584.366	1	45.37	1780000	583.358	0.8			91 31 55 56 70	LPELL	CID
1	1553	20191001_EN1_8__10ug.raw	PE	2	61	2	245.113	1	4.33	59100000	244.106	-1			49 72	PE	CID
2	10058	20190807_KM_1_NCE29_mz1.raw	ALLQPL	6	61	6	654.419	1	40.08	880000	653.411	0.3			44 48 49 41 87 95	ALLQPL	CID
2	10598	20190807_KM_1_NCE29_mz1.raw	YQLSPF	6	60	6	377.692	2	42.3	867000	753.37	-0.1	F1NFL6:P02845:A0A1D5PV37		31 33 55 60 91 95	YQLSPF	CID
2	8861	20190807_KM_1_NCE29_mz1.raw	TPGLAPDPL	9	60	9	440.743	2	35.49	2800000	879.47	0.5			52 33 28 32 34 79 93 95 98	TPGLAPDPL	CID
2	8234	20190807_KM_1_NCE29_mz1.raw	LFV	3	60	3	378.239	1	33.2	1860000	377.231	-0.3			69 48 65	LFV	CID
2	9567	20190807_KM_1_NCE29_mz1.raw	QLLLAP	6	60	6	654.418	1	38.19	2870000	653.411	-1	E1BZT1:A0A1D5PJ85		22 35 72 96 68 69	QLLLAP	CID
1	4922	20191001_EN1_8__10ug.raw	LDGLR	5	60	5	287.171	2	12.58	2160000	572.328	-1.4			78 38 29 71 86	LDGLR	CID
2	5393	20190807_KM_1_NCE29_mz1.raw	TSELKVV	7	60	7	775.456	1	23.33	3310000	774.449	-0.5			45 46 77 65 46 49 95	TSELKVV	CID
2	3220	20190807_KM_1_NCE29_mz1.raw	GTVSSAE	7	60	7	650.299	1	16.11	8810000	649.292	-0.6			21 24 39 69 77 97 99	GTVSSAE	CID
2	9891	20190807_KM_1_NCE29_mz1.raw	WNVPV	5	60	5	614.33	1	39.41	16400000	613.322	0.6			30 44 96 67 65	WNVPV	CID
2	9436	20190807_KM_1_NCE29_mz1.raw	VDLPPDGPAQQ	11	60	11	568.782	2	37.72	4310000	1135.55	-1.2			96 98 99 85 51 46 28 24 24 27 85	VDLPPDGPAQQ	CID
2	5165	20190807_KM_1_NCE29_mz1.raw	LRNV	4	60	4	501.314	1	22.65	5840000	500.307	-0.2			93 61 43 45	LRNV	CID
2	5476	20190807_KM_1_NCE29_mz1.raw	ENLDMGQDPTD	11	60	11	617.746	2	23.58	4370000	1233.48	-2.8			56 41 60 51 20 29 51 79 92 90 94	ENLDMGQDPTD	CID
2	6558	20190807_KM_1_NCE29_mz1.raw	LHVPL	5	60	5	578.366	1	27.27	1170000	577.359	0.4			88 33 60 55 65	LHVPL	CID
2	3284	20190807_KM_1_NCE29_mz1.raw	THNLGKVAYWN	11	60	11	651.831	2	16.35	3800000	1301.65	-3.2			35 18 33 32 27 45 95 95 93 95 95	THNLGKVAYWN	CID
1	2609	20191001_EN1_8__10ug.raw	LVN	3	60	3	345.213	1	7.01	1590000	344.206	-0.9			68 40 72	LVN	CID
2	10752	20190807_KM_1_NCE29_mz1.raw	GLVLL	5	60	5	514.36	1	43	2080000	513.353	0.1			21 30 55 98 99	GLVLL	CID
1	4447	20191001_EN1_8__10ug.raw	LVK	3	60	3	180.136	2	11.57	15700000	358.258	-0.4			67 44 70	LVK	CID
1	4570	20191001_EN1_8__10ug.raw	MPR	3	60	3	403.211	1	11.81	2430000	402.205	-2.5			56 52 72	MPR	CID
2	10870	20190807_KM_1_NCE29_mz1.raw	PLLYT	5	60	5	606.347	1	43.49	957000	605.342	-3.8			94 93 48 32 35	PLLYT	CID
2	9184	20190807_KM_1_NCE29_mz1.raw	AADFLLA	7	60	7	720.39	1	36.73	72500000	719.385	-3.4			98 94 95 34 29 28 46	AADFLLA	CID
2	8963	20190807_KM_1_NCE29_mz1.raw	MVLM	4	60	4	493.251	1	35.88	2870000	492.244	-0.8			39 31 92 79	MVLM	CID
2	4845	20190807_KM_1_NCE29_mz1.raw	TLMGGT	6	60	6	579.279	1	21.6	3170000	578.273	-2.6			62 66 59 86 38 50	TLMGGT	CID
1	1771	20191001_EN1_8__10ug.raw	VME	3	60	3	378.169	1	4.87	6430000	377.162	-0.7			66 40 74	VME	CID
2	4147	20190807_KM_1_NCE29_mz1.raw	LYEA	4	60	4	495.245	1	19.31	28700000	494.238	-0.3			51 25 90 74	LYEA	CID
1	2432	20191001_EN1_8__10ug.raw	EL	2	60	2	261.144	1	6.62	2110000	260.137	-1			63 56	EL	CID
2	9042	20190807_KM_1_NCE29_mz1.raw	YAEGKSSSCFL	11	60	11	397.85	3	36.19	3700000	1190.53	0.5			92 90 95 38 39 40 38 33 32 70 94	YAEGKSSSCFL	CID
2	6831	20190807_KM_1_NCE29_mz1.raw	TGVSAMSMKLL	11	60	11	379.872	3	28.22	1850000	1136.59	-0.1			56 45 49 35 31 23 61 74 91 96 99	TGVSAMSMKLL	CID
2	3684	20190807_KM_1_NCE29_mz1.raw	TVPKEGAPAH	10	60	10	503.769	2	17.7	3110000	1005.52	-0.1			51 54 94 95 93 41 32 23 37 82	TVPKEGAPAH	CID
2	3418	20190807_KM_1_NCE29_mz1.raw	TSSGGVM	7	60	7	638.281	1	16.8	2380000	637.274	-0.3	F1NH33		56 57 62 50 60 69 66	TSSGGVM	CID
1	1099	20191001_EN1_8__10ug.raw	PAL	3	60	3	300.192	1	3.4	12600000	299.185	-1			59 46 75	PAL	CID
2	9102	20190807_KM_1_NCE29_mz1.raw	KFDEDHNSDPF	11	60	11	675.786	2	36.42	1850000	1349.55	3.8			54 55 95 98 95 14 20 24 49 71 87	KFDEDHNSDPF	CID
2	9391	20190807_KM_1_NCE29_mz1.raw	AWL	3	60	3	389.219	1	37.52	714000	388.211	0.5			63 54 62	AWL	CID
1	2646	20191001_EN1_8__10ug.raw	MSM	3	60	3	368.13	1	7.09	881000	367.124	-1.6			56 62 61	MSM	CID
2	9955	20190807_KM_1_NCE29_mz1.raw	TSLRAAKSE	9	60	9	481.769	2	39.67	1560000	961.519	4.2	A0A1L1RMF7		85 67 56 33 27 33 46 94 98	TSLRAAKSE	CID
1	2363	20191001_EN1_8__10ug.raw	EL	2	60	2	261.144	1	6.45	2110000	260.137	-1.7			63 56	EL	CID
2	8360	20190807_KM_1_NCE29_mz1.raw	YPF	3	60	3	426.202	1	33.66	14500000	425.195	0			67 43 70	YPF	CID
2	3681	20190807_KM_1_NCE29_mz1.raw	VAEVPPGVT	9	60	9	434.742	2	17.69	13900000	867.47	-0.4	A0A1D5NUW2:P87498:A0A1D5NXS3:A0A1D5PHG4		29 31 61 70 95 83 40 40 90	VAEVPPGVT	CID
2	1942	20190807_KM_1_NCE29_mz1.raw	TGRVLKV	7	60	7	386.755	2	11.3	18000000	771.497	-2	A0A1D5PQF5:A0A1D5PY27:A0A1D5PWR7:A0A1D5NYH4		41 23 30 49 81 98 98	TGRVLKV	CID
2	11474	20190807_KM_1_NCE29_mz1.raw	LQLLL	5	60	5	599.414	1	46.32	25700000	598.405	1.7			28 28 59 87 99	LQLLL	CID
2	5850	20190807_KM_1_NCE29_mz1.raw	DVAGNGL	7	60	7	645.32	1	24.84	7390000	644.313	0.1			69 55 59 41 33 74 87	DVAGNGL	CID
2	8214	20190807_KM_1_NCE29_mz1.raw	SLLL	4	60	4	445.302	1	33.13	3080000	444.295	0			34 25 89 92	SLLL	CID
2	9282	20190807_KM_1_NCE29_mz1.raw	LANLL	5	60	5	543.35	1	37.09	3670000	542.343	0			33 27 43 98 99	LANLL	CID
1	3224	20191001_EN1_8__10ug.raw	AD	2	60	2	205.082	1	8.43	570000	204.075	-0.7			51 68	AD	CID
2	3474	20190807_KM_1_NCE29_mz1.raw	AQQRA	5	60	5	573.311	1	17	726000	572.303	0.4			74 70 71 39 45	AQQRA	CID
2	8806	20190807_KM_1_NCE29_mz1.raw	FLM	3	60	3	410.21	1	35.31	14000000	409.204	-0.9			67 55 57	FLM	CID
2	6811	20190807_KM_1_NCE29_mz1.raw	LAGREWE	7	60	7	430.717	2	28.14	4810000	859.419	0.1			28 23 34 67 87 81 98	LAGREWE	CID
2	3621	20190807_KM_1_NCE29_mz1.raw	TAARFPTN	8	60	8	439.23	2	17.48	19400000	876.445	0			46 43 46 39 48 81 83 93	TAARFPTN	CID
2	10115	20190807_KM_1_NCE29_mz1.raw	LGVEDL	6	60	6	645.346	1	40.31	52400000	644.338	0.5	A0A1D5NUY5:A0A1D5P797:A0A1D5PJY1		35 30 41 62 94 96	LGVEDL	CID
1	3131	20191001_EN1_8__10ug.raw	TVAS	4	60	4	377.203	1	8.21	4060000	376.196	-1			41 26 82 89	TVAS	CID
1	1175	20191001_EN1_8__10ug.raw	WVYPP	5	60	5	661.336	1	3.55	1970000	660.327	2.8			73 66 61 50 48	WVYPP	CID
1	974	20191001_EN1_8__10ug.raw	PFM	3	60	3	394.179	1	3.16	2060000	393.172	-0.8			63 54 61	PFM	CID
2	11119	20190807_KM_1_NCE29_mz1.raw	LLVLPDA	7	60	7	740.456	1	44.58	1280000	739.448	0.8	P02659		48 50 63 67 86 50 52	LLVLPDA	CID
1	3033	20191001_EN1_8__10ug.raw	VLQPS	5	60	5	543.314	1	7.99	7180000	542.306	-0.1			33 38 46 92 89	VLQPS	CID
2	9493	20190807_KM_1_NCE29_mz1.raw	EGMDVLCCFNL	11	60	11	622.26	2	37.92	1560000	1242.51	-2.9			66 50 67 98 99 86 49 22 15 18 87	EGMDVLCCFNL	CID
2	5675	20190807_KM_1_NCE29_mz1.raw	EHALMP	6	60	6	697.333	1	24.26	768000	696.327	-1.1			55 38 81 80 44 59	EHALMP	CID
1	4109	20191001_EN1_8__10ug.raw	LRVPL	5	60	5	597.408	1	10.87	1890000	596.401	0			82 43 54 55 65	LRVPL	CID
2	5164	20190807_KM_1_NCE29_mz1.raw	ELECCGENKLQ	11	60	11	633.279	2	22.65	47700000	1264.54	0.4	E1BXV5:A0A1L1RY03:A0A1D5PS68:A0A1D5PQ58:A0A1D5P4P9:E1C8N4		77 61 94 63 28 15 32 30 81 86 88	ELECCGENKLQ	CID
2	10016	20190807_KM_1_NCE29_mz1.raw	VLLPDAA	7	59	7	698.408	1	39.9		697.401	-0.3			37 69 85 90 46 33 56	VLLPDAA	CID
2	2537	20190807_KM_1_NCE29_mz1.raw	APGVGAAVSPRAGQ	14	59	14	413.226	3	13.57	4240000	1236.66	-0.4	P02659:A0A1D5PTG3		39 38 65 80 50 49 76 100 100 95 31 18 16 80	APGVGAAVSPRAGQ	CID
2	11428	20190807_KM_1_NCE29_mz1.raw	LLLPV	5	59	5	554.392	1	46.09	1650000	553.384	1.9			37 83 92 39 46	LLLPV	CID
1	1004	20191001_EN1_8__10ug.raw	VLPLLP	6	59	6	651.443	1	3.21	2880000	650.437	-1.8			46 56 66 73 60 55	VLPLLP	CID
2	3137	20190807_KM_1_NCE29_mz1.raw	VVVREP	6	59	6	698.419	1	15.82	10200000	697.412	-0.4	A0A1D5PIQ9		62 61 66 55 60 52	VVVREP	CID
2	6486	20190807_KM_1_NCE29_mz1.raw	ELLKQLQ	7	59	7	436.268	2	27.03	2540000	870.518	4.1	F1NV02:A0A1D5NUW2:P87498:A0A1L1RKS2:P12276:E1BZI5:A0A1D5P2P4:E1BVC5:Q5ZMJ7:E1BZK0:A0A1D5PVB8:A0A1D5PUA4:A0A1D5NXS3:A0A1D5PHG4:A0A1D5PGD5:F1P2F0:P15989:A0A1D5PM46:A0A1D5PCW5:F1NGI4:H9KZX6:E1C0Q6:F1NY18:F1N9Y1:A0A1D5PND3:F1NT47:R4GF37:E1BQS3:A0A1D5PSD3		69 51 79 25 27 79 84	ELLKQLQ	CID
2	9315	20190807_KM_1_NCE29_mz1.raw	LPF	3	59	3	376.223	1	37.22	119000000	375.216	-0.4			71 43 65	LPF	CID
2	10206	20190807_KM_1_NCE29_mz1.raw	LNDFYGMLTT	10	59	10	587.773	2	40.69	3330000	1173.54	-4.9			62 78 93 96 87 18 8 18 39 95	LNDFYGMLTT	CID
2	8086	20190807_KM_1_NCE29_mz1.raw	QLQLLNTSNP	10	59	10	564.305	2	32.64	1370000	1126.6	-1.9	F1P172:A0A1D5P1U1:F1NRP8:A0A1D5P0Y6:A0A1D5P3F1:A0A1D5PT41:E1BYQ6:A0A1D5NWC3		69 48 34 40 44 37 49 93 89 91	QLQLLNTSNP	CID
2	4372	20190807_KM_1_NCE29_mz1.raw	TASSDLGSSV	10	59	10	462.22	2	20.05	4170000	922.424	0.4	F1NV58:R4GHN7:A0A1D5PJM6		59 38 43 32 39 51 51 92 93 94	TASSDLGSSV	CID
2	2549	20190807_KM_1_NCE29_mz1.raw	LRVEG	5	59	5	573.335	1	13.61	5790000	572.328	-0.4			59 49 57 71 60	LRVEG	CID
2	6540	20190807_KM_1_NCE29_mz1.raw	FSPSLS	6	59	6	637.319	1	27.21	40000000	636.312	-0.5			39 44 90 88 40 54	FSPSLS	CID
2	9572	20190807_KM_1_NCE29_mz1.raw	DPEVLLVSG	9	59	9	464.753	2	38.2	89700000	927.491	-0.3	A0A1D5PUA4		49 32 67 56 56 51 49 86 87	DPEVLLVSG	CID
2	8191	20190807_KM_1_NCE29_mz1.raw	LREPLLA	7	59	7	406.255	2	33.05	2070000	810.496	0.1	A0A1D5P9K1		28 22 43 43 84 99 99	LREPLLA	CID
1	4492	20191001_EN1_8__10ug.raw	RFPA	4	59	4	490.277	1	11.65	3360000	489.27	-1.1			76 45 57 59	RFPA	CID
2	10413	20190807_KM_1_NCE29_mz1.raw	FNLLE	5	59	5	635.34	1	41.52	863000	634.333	-0.3			34 34 52 88 87	FNLLE	CID
2	6073	20190807_KM_1_NCE29_mz1.raw	FADV	4	59	4	451.219	1	25.6	2010000	450.211	0.3			44 22 88 83	FADV	CID
1	1469	20191001_EN1_8__10ug.raw	LLAS	4	59	4	403.254	1	4.17	6370000	402.248	-2.2			90 60 49 38	LLAS	CID
2	6628	20190807_KM_1_NCE29_mz1.raw	FYP	3	59	3	426.202	1	27.51	4540000	425.195	0.2			66 49 63	FYP	CID
2	5291	20190807_KM_1_NCE29_mz1.raw	APAHLPTVGMCPGLDPK	17	59	17	426.719	4	23.02	9640000	1702.85	-4.5			22 29 55 55 78 57 41 51 37 29 68 85 63 66 86 89 96	APAHLPTVGMCPGLDPK	CID
2	6851	20190807_KM_1_NCE29_mz1.raw	LRVEGL	6	59	6	686.419	1	28.29	6930000	685.412	0	F1NFL6:P02845:A0A1D5PV37:A0A1D5P647		95 37 40 52 41 91	LRVEGL	CID
2	8568	20190807_KM_1_NCE29_mz1.raw	TPHSGAEEP	9	59	9	462.709	2	34.43	8540000	923.398	4.3			99 96 46 39 27 67 57 52 50	TPHSGAEEP	CID
2	6270	20190807_KM_1_NCE29_mz1.raw	KLHFEPLEQ	9	59	9	570.807	2	26.28	3150000	1139.6	0.8			37 45 44 72 74 51 65 60 86	KLHFEPLEQ	CID
2	4743	20190807_KM_1_NCE29_mz1.raw	LQM	3	59	3	391.201	1	21.26	23500000	390.194	-0.3			69 52 56	LQM	CID
2	9926	20190807_KM_1_NCE29_mz1.raw	FLQL	4	59	4	520.313	1	39.56	1870000	519.306	0.3			44 27 82 84	FLQL	CID
2	10172	20190807_KM_1_NCE29_mz1.raw	QLVLP	5	59	5	569.366	1	40.55		568.359	0.2			22 39 95 79 61	QLVLP	CID
2	3974	20190807_KM_1_NCE29_mz1.raw	EAGLGRDNYLSP	12	59	12	646.318	2	18.71	4310000	1290.62	0.3			50 34 41 60 48 45 59 35 45 97 98 98	EAGLGRDNYLSP	CID
2	11808	20190807_KM_1_NCE29_mz1.raw	MPRYT	5	59	5	667.325	1	47.8	11000000	666.316	2.2			96 90 39 32 38	MPRYT	CID
2	7493	20190807_KM_1_NCE29_mz1.raw	SGAPDVPM	8	59	8	387.178	2	30.52	2370000	772.342	-0.2	F1NFL6:P02845:A0A1D5PV37		49 39 50 38 54 55 93 95	SGAPDVPM	CID
2	5045	20190807_KM_1_NCE29_mz1.raw	VYGL	4	59	4	451.255	1	22.27	842000	450.248	-0.3			50 25 78 84	VYGL	CID
2	3634	20190807_KM_1_NCE29_mz1.raw	VSEFCCS	7	59	7	387.642	2	17.52	1950000	773.272	-4.8			91 86 51 28 27 39 91	VSEFCCS	CID
2	8301	20190807_KM_1_NCE29_mz1.raw	EVLLDAG	7	59	7	716.382	1	33.45	6760000	715.375	-1	A0A1D5NU96:F1NAQ8:A0A1D5PA80:Q5F3F3		45 38 71 86 93 34 46	EVLLDAG	CID
1	2574	20191001_EN1_8__10ug.raw	VDFNY	5	59	5	657.289	1	6.94	649000	656.281	1.1			90 94 51 29 30	VDFNY	CID
2	9562	20190807_KM_1_NCE29_mz1.raw	AAPDTYVAA	9	59	9	439.718	2	38.17	2660000	877.418	4.3			98 95 39 40 28 32 35 77 86	AAPDTYVAA	CID
1	4443	20191001_EN1_8__10ug.raw	KGDTLFYT	8	59	8	472.74	2	11.56	2310000	943.465	-0.5			50 41 69 55 59 51 82 65	KGDTLFYT	CID
2	5242	20190807_KM_1_NCE29_mz1.raw	FGELEH	6	59	6	731.337	1	22.88	969000	730.329	1.2			27 25 56 63 95 88	FGELEH	CID
2	9353	20190807_KM_1_NCE29_mz1.raw	FLLTT	5	59	5	594.35	1	37.37	1040000	593.342	1			35 50 66 74 70	FLLTT	CID
2	9742	20190807_KM_1_NCE29_mz1.raw	LLQDHQE	7	59	7	441.72	2	38.84	6830000	881.424	1.8			92 85 82 31 11 24 89	LLQDHQE	CID
2	5985	20190807_KM_1_NCE29_mz1.raw	KLLSAGAV	8	59	8	379.742	2	25.3	28300000	757.47	0.2	F1NFL6:P02845:A0A1L1RXD4:A0A1L1S023:A0A1D5NYG2:A0A1D5PYZ8		62 63 59 35 26 34 95 97	KLLSAGAV	CID
2	9723	20190807_KM_1_NCE29_mz1.raw	SVGEYW	6	59	6	740.325	1	38.77	830000	739.318	0.1			34 33 32 61 96 97	SVGEYW	CID
2	7559	20190807_KM_1_NCE29_mz1.raw	SDTALLPLP	9	59	9	463.763	2	30.75	5780000	925.512	0	F1NYG9:F1NDU4		40 44 26 23 37 72 97 96 97	SDTALLPLP	CID
2	6685	20190807_KM_1_NCE29_mz1.raw	LGDEPTYN	8	59	8	454.703	2	27.71	2760000	907.392	-1.7			90 52 82 95 28 22 20 82	LGDEPTYN	CID
2	5740	20190807_KM_1_NCE29_mz1.raw	LTQM	4	59	4	492.248	1	24.47	13100000	491.241	-0.4			52 24 85 74	LTQM	CID
2	6386	20190807_KM_1_NCE29_mz1.raw	TPAGNFSSSLVK	12	59	12	403.216	3	26.69	6010000	1206.62	0.6			33 12 18 21 52 85 89 73 59 89 84 92	TPAGNFSSSLVK	CID
2	7683	20190807_KM_1_NCE29_mz1.raw	HPAFPEEPL	9	59	9	518.759	2	31.21	2440000	1035.5	0.4			24 34 52 48 46 79 75 82 90	HPAFPEEPL	CID
2	6670	20190807_KM_1_NCE29_mz1.raw	EPYGVAKTVE	10	59	10	546.782	2	27.66	14400000	1091.55	0.2			67 46 72 65 45 30 28 41 96 99	EPYGVAKTVE	CID
2	10379	20190807_KM_1_NCE29_mz1.raw	AYGLPL	6	59	6	633.361	1	41.39	30200000	632.353	0			22 29 55 88 76 85	AYGLPL	CID
2	5498	20190807_KM_1_NCE29_mz1.raw	FSSSAM	6	59	6	629.26	1	23.66	2070000	628.253	-0.3			28 33 54 57 92 92	FSSSAM	CID
2	8630	20190807_KM_1_NCE29_mz1.raw	QLHVPLLD	8	59	8	467.772	2	34.66	7300000	933.528	0			24 35 30 54 55 79 96 98	QLHVPLLD	CID
2	8977	20190807_KM_1_NCE29_mz1.raw	WELA	4	59	4	518.261	1	35.93	27000000	517.254	0.3			38 34 84 79	WELA	CID
1	990	20191001_EN1_8__10ug.raw	VV	2	59	2	217.154	1	3.19	77800000	216.147	-1.5			57 60	VV	CID
1	2368	20191001_EN1_8__10ug.raw	DL	2	59	2	247.128	1	6.46	2470000	246.122	-1.6			61 56	DL	CID
2	4901	20190807_KM_1_NCE29_mz1.raw	LQM	3	59	3	391.201	1	21.79	23500000	390.194	-0.6			70 50 56	LQM	CID
2	6739	20190807_KM_1_NCE29_mz1.raw	ETFVTT	6	59	6	697.341	1	27.9	665000	696.333	0.3			46 39 56 60 71 80	ETFVTT	CID
2	8260	20190807_KM_1_NCE29_mz1.raw	LML	3	59	3	376.226	1	33.3		375.219	0			69 34 73	LML	CID
2	7128	20190807_KM_1_NCE29_mz1.raw	EASSGLSL	8	59	8	763.383	1	29.2	4570000	762.376	-0.4	A0A1D5PDH9		55 41 56 60 35 41 87 94	EASSGLSL	CID
2	8417	20190807_KM_1_NCE29_mz1.raw	TGGLADPPEV	10	59	10	478.24	2	33.88	19300000	954.466	0.4	F1NY74:A0A1D5PY39		52 44 49 40 27 51 94 60 75 95	TGGLADPPEV	CID
1	3449	20191001_EN1_8__10ug.raw	SGA	3	59	3	234.108	1	9	1580000	233.101	-0.2			66 43 67	SGA	CID
2	3858	20190807_KM_1_NCE29_mz1.raw	GHSK	4	59	4	428.225	1	18.3	3940000	427.218	-0.8			91 14 46 85	GHSK	CID
2	7450	20190807_KM_1_NCE29_mz1.raw	NLGEL	5	59	5	545.293	1	30.38	121000000	544.286	0			27 37 55 81 95	NLGEL	CID
2	6448	20190807_KM_1_NCE29_mz1.raw	YLNQCFQ	7	59	7	458.204	2	26.89	5970000	914.396	-1.8			90 84 79 27 24 25 82	YLNQCFQ	CID
2	7955	20190807_KM_1_NCE29_mz1.raw	PDEVLLSG	8	59	8	829.431	1	32.18	11900000	828.423	0.4			40 69 88 83 71 48 29 43	PDEVLLSG	CID
2	7319	20190807_KM_1_NCE29_mz1.raw	SVFRGEPL	8	59	8	452.748	2	29.91		903.481	-0.2			43 37 35 31 41 86 98 99	SVFRGEPL	CID
1	1471	20191001_EN1_8__10ug.raw	FE	2	59	2	295.128	1	4.18	7500000	294.122	-1.7			51 67	FE	CID
1	2512	20191001_EN1_8__10ug.raw	DL	2	59	2	247.129	1	6.8	2470000	246.122	-0.7			61 56	DL	CID
1	1546	20191001_EN1_8__10ug.raw	DL	2	59	2	247.129	1	4.32	5860000	246.122	-1.2			61 56	DL	CID
2	5386	20190807_KM_1_NCE29_mz1.raw	ADLP	4	59	4	415.218	1	23.3	7840000	414.211	-1.1			33 30 89 82	ADLP	CID
2	5622	20190807_KM_1_NCE29_mz1.raw	YQGL	4	59	4	480.245	1	24.09	28800000	479.238	0.1			52 23 62 97	YQGL	CID
1	2613	20191001_EN1_8__10ug.raw	LYQAV	5	59	5	593.329	1	7.02	3120000	592.322	-0.1			35 32 43 92 92	LYQAV	CID
2	8582	20190807_KM_1_NCE29_mz1.raw	TSDLAMPNV	9	59	9	474.229	2	34.48	1800000	946.443	-0.4	F1P257		51 39 54 41 37 30 90 89 96	TSDLAMPNV	CID
1	4369	20191001_EN1_8__10ug.raw	LLVNR	5	59	5	307.702	2	11.42	6100000	613.391	-1.6			98 92 43 30 31	LLVNR	CID
2	1981	20190807_KM_1_NCE29_mz1.raw	RQFHPAA	7	59	7	413.719	2	11.44	2390000	825.425	-1.7			31 27 39 40 94 86 93	RQFHPAA	CID
2	9062	20190807_KM_1_NCE29_mz1.raw	WFEVSQ	6	59	6	795.367	1	36.26	793000	794.36	0.3			63 50 48 28 79 83	WFEVSQ	CID
1	2437	20191001_EN1_8__10ug.raw	DL	2	59	2	247.129	1	6.63	2470000	246.122	-0.7			61 56	DL	CID
2	4881	20190807_KM_1_NCE29_mz1.raw	ATGCCNCFA	9	59	9	445.153	2	21.73	6030000	888.293	-1.4			97 97 94 61 32 22 21 21 80	ATGCCNCFA	CID
1	3572	20191001_EN1_8__10ug.raw	QD	2	58	2	262.103	1	9.33	1030000	261.096	-0.5			50 67	QD	CID
2	5204	20190807_KM_1_NCE29_mz1.raw	GLNM	4	58	4	434.207	1	22.77	14800000	433.2	-0.4			34 23 89 89	GLNM	CID
2	4606	20190807_KM_1_NCE29_mz1.raw	SHLPLVK	7	58	7	397.25	2	20.82	10500000	792.486	-1.1			39 19 44 48 75 92 93	SHLPLVK	CID
2	9749	20190807_KM_1_NCE29_mz1.raw	TLGNVQYPLSPS	12	58	12	1275.66	1	38.86	947000	1274.65	-0.7	O73590		60 55 37 30 37 46 96 66 67 95 48 66	TLGNVQYPLSPS	CID
2	4356	20190807_KM_1_NCE29_mz1.raw	DLVNPA	6	58	6	628.33	1	20	1530000	627.323	0			41 54 78 88 33 56	DLVNPA	CID
1	4386	20191001_EN1_8__10ug.raw	VVRDPL	6	58	6	349.713	2	11.45	4190000	697.412	-1.2			92 80 37 37 21 85	VVRDPL	CID
1	3350	20191001_EN1_8__10ug.raw	LSGN	4	58	4	390.198	1	8.74	1910000	389.191	-1.1			38 24 89 84	LSGN	CID
2	4590	20190807_KM_1_NCE29_mz1.raw	QSDCMSNKDLRLP	13	58	13	753.855	2	20.78	2700000	1505.7	-0.3			26 44 97 41 11 19 70 91 96 94 90 38 44	QSDCMSNKDLRLP	CID
1	4599	20191001_EN1_8__10ug.raw	RLLT	4	58	4	502.334	1	11.87	1050000	501.327	-0.5			52 43 73 66	RLLT	CID
2	9919	20190807_KM_1_NCE29_mz1.raw	LLEL	4	58	4	487.313	1	39.53	1370000	486.305	0.9			32 25 86 91	LLEL	CID
2	5340	20190807_KM_1_NCE29_mz1.raw	DGVTYD	6	58	6	669.272	1	23.17	3600000	668.265	-1.5	A0A1D5NYW0:P01005		43 31 56 71 68 82	DGVTYD	CID
2	7166	20190807_KM_1_NCE29_mz1.raw	TLEALT	6	58	6	647.361	1	29.33	1390000	646.354	-0.3			48 48 67 57 61 69	TLEALT	CID
2	9277	20190807_KM_1_NCE29_mz1.raw	GVDLVNL	7	58	7	729.414	1	37.08		728.407	-0.6	F1NS97:A0A1D5PC47		21 29 57 67 60 85 91	GVDLVNL	CID
2	8700	20190807_KM_1_NCE29_mz1.raw	MAPDMGCYGLA	11	58	11	564.728	2	34.92	1290000	1127.45	-3.1			84 94 95 94 33 26 24 25 21 71 77	MAPDMGCYGLA	CID
2	3200	20190807_KM_1_NCE29_mz1.raw	TSLTGAA	7	58	7	620.325	1	16.03	1190000	619.318	-0.1	A0A1D5PJM6		54 37 51 54 85 52 74	TSLTGAA	CID
2	8734	20190807_KM_1_NCE29_mz1.raw	TGGFSSPEPV	10	58	10	489.231	2	35.06	5280000	976.45	-1.9	F1P4E2		49 39 38 31 27 39 88 92 88 94	TGGFSSPEPV	CID
2	8133	20190807_KM_1_NCE29_mz1.raw	QPMPL	5	58	5	585.307	1	32.82	737000000	584.299	0.2			29 35 92 67 68	QPMPL	CID
2	5334	20190807_KM_1_NCE29_mz1.raw	QDLALDRKAV	10	58	10	376.884	3	23.15	17600000	1127.63	-0.6			13 24 45 66 93 94 43 38 79 89	QDLALDRKAV	CID
2	8859	20190807_KM_1_NCE29_mz1.raw	EPDAKPGAA	9	58	9	855.42	1	35.48	10700000	854.413	-0.9			37 23 54 52 74 90 79 46 68	EPDAKPGAA	CID
2	5382	20190807_KM_1_NCE29_mz1.raw	TEYSPV	6	58	6	695.324	1	23.29	4070000	694.317	-0.5			68 59 39 30 70 85	TEYSPV	CID
2	3825	20190807_KM_1_NCE29_mz1.raw	TEEYGHCSV	9	58	9	512.707	2	18.17	2620000	1023.4	3.1			63 68 68 30 19 16 81 88 92	TEEYGHCSV	CID
1	2638	20191001_EN1_8__10ug.raw	LQ	2	58	2	260.16	1	7.07	2720000	259.153	-1.2			57 59	LQ	CID
2	8051	20190807_KM_1_NCE29_mz1.raw	LTTGLVQ	7	58	7	731.429	1	32.52	4320000	730.423	-0.5	A0A1D5PZG0:A0A1D5NWD3:A0A1D5P0U4:A0A1D5PNR3		68 60 46 28 37 81 87	LTTGLVQ	CID
2	11785	20190807_KM_1_NCE29_mz1.raw	TVDSLPDLV	9	58	9	479.759	2	47.74	2340000	957.502	0.6			49 49 75 68 65 26 32 70 92	TVDSLPDLV	CID
2	6993	20190807_KM_1_NCE29_mz1.raw	PFM	3	58	3	394.179	1	28.75	30700000	393.172	-0.7			61 57 56	PFM	CID
2	7362	20190807_KM_1_NCE29_mz1.raw	TVSSCMNLV	9	58	9	477.225	2	30.05	9260000	952.436	0.6			59 61 75 51 27 15 44 95 97	TVSSCMNLV	CID
2	7943	20190807_KM_1_NCE29_mz1.raw	LPQCAK	6	58	6	659.351	1	32.13	2070000	658.347	-4.9			92 88 74 28 25 43	LPQCAK	CID
2	7083	20190807_KM_1_NCE29_mz1.raw	ALGAPL	6	58	6	541.334	1	29.03	96800000	540.327	-0.5			37 39 34 50 93 97	ALGAPL	CID
2	6845	20190807_KM_1_NCE29_mz1.raw	TVLNTLSH	8	58	8	442.746	2	28.27	1430000	883.476	0.9	F1N9N8		56 46 48 26 26 86 89 89	TVLNTLSH	CID
2	4630	20190807_KM_1_NCE29_mz1.raw	TRPSPLE	7	58	7	400.219	2	20.91	6750000	798.423	-0.4			56 28 30 49 65 82 99	TRPSPLE	CID
2	4686	20190807_KM_1_NCE29_mz1.raw	EHAVSLPM	8	58	8	442.221	2	21.08	2920000	882.427	-0.7			69 37 67 54 38 39 79 85	EHAVSLPM	CID
2	3155	20190807_KM_1_NCE29_mz1.raw	LGGKE	5	58	5	503.282	1	15.87	1020000	502.275	-0.3			93 56 54 39 49	LGGKE	CID
2	6488	20190807_KM_1_NCE29_mz1.raw	LHLAP	5	58	5	550.334	1	27.04	820000	549.327	-0.6			90 54 66 45 35	LHLAP	CID
2	2327	20190807_KM_1_NCE29_mz1.raw	KTECMTARVP	10	58	10	379.193	3	12.81	4990000	1134.55	4.8			40 41 62 37 18 34 82 84 90 93	KTECMTARVP	CID
1	931	20191001_EN1_8__10ug.raw	LV	2	58	2	231.17	1	3.08	286000000	230.163	-1.4			57 59	LV	CID
2	7671	20190807_KM_1_NCE29_mz1.raw	FVM	3	58	3	396.195	1	31.16	4480000	395.188	-1.7			67 51 56	FVM	CID
2	8484	20190807_KM_1_NCE29_mz1.raw	QPMPL	5	58	5	585.307	1	34.11		584.299	0.3			27 35 93 68 68	QPMPL	CID
2	8910	20190807_KM_1_NCE29_mz1.raw	AMPF	4	58	4	465.217	1	35.69	1640000000	464.209	0			39 16 87 90	AMPF	CID
2	8664	20190807_KM_1_NCE29_mz1.raw	EPGSPPALL	9	58	9	440.742	2	34.79	2800000	879.47	0	F1NE59:F1NDL4		68 41 49 43 33 45 57 89 97	EPGSPPALL	CID
1	3539	20191001_EN1_8__10ug.raw	SSVVN	5	58	5	505.262	1	9.25	1660000	504.254	-0.3			28 34 46 93 89	SSVVN	CID
2	5678	20190807_KM_1_NCE29_mz1.raw	SWQPA	5	58	5	588.277	1	24.27	20000000	587.27	-0.5			33 33 41 91 91	SWQPA	CID
1	4678	20191001_EN1_8__10ug.raw	TLLR	4	58	4	502.334	1	12.05	1050000	501.327	-0.9			93 55 45 39	TLLR	CID
2	6594	20190807_KM_1_NCE29_mz1.raw	KLELYT	6	58	6	383.721	2	27.39	9050000	765.427	-0.4			29 31 48 55 91 97	KLELYT	CID
2	9656	20190807_KM_1_NCE29_mz1.raw	KLAVGSPF	8	58	8	409.742	2	38.51	891000	817.47	-0.2			35 37 43 48 51 67 88 95	KLAVGSPF	CID
2	5677	20190807_KM_1_NCE29_mz1.raw	RVASPF	6	58	6	676.377	1	24.27	11400000	675.37	-0.6	F1NV02		49 51 66 90 37 55	RVASPF	CID
1	4383	20191001_EN1_8__10ug.raw	LWR	3	58	3	237.645	2	11.45	1170000	473.275	-0.6			63 48 62	LWR	CID
2	9787	20190807_KM_1_NCE29_mz1.raw	VAVPVPV	7	58	7	680.433	1	39.01	6610000	679.427	-0.9			27 35 69 73 76 54 70	VAVPVPV	CID
2	8495	20190807_KM_1_NCE29_mz1.raw	AVLP	4	58	4	399.26	1	34.15	51700000	398.253	0.1			41 24 86 81	AVLP	CID
1	1383	20191001_EN1_8__10ug.raw	TL	2	58	2	233.149	1	4.02	11000000	232.142	-1			54 62	TL	CID
2	3861	20190807_KM_1_NCE29_mz1.raw	LTGVGPK	7	58	7	671.409	1	18.31	7790000	670.401	0.3			32 28 28 38 91 93 96	LTGVGPK	CID
2	9886	20190807_KM_1_NCE29_mz1.raw	YQLGL	5	58	5	593.33	1	39.39		592.322	0.5			28 32 55 85 89	YQLGL	CID
2	11275	20190807_KM_1_NCE29_mz1.raw	LLQVLP	6	58	6	682.451	1	45.33	9290000	681.442	1.3	Q5ZLB0:F1P0Y0		62 54 51 92 44 44	LLQVLP	CID
2	6663	20190807_KM_1_NCE29_mz1.raw	NLPVT	5	58	5	543.314	1	27.64	1670000	542.306	0.1			31 48 93 67 50	NLPVT	CID
2	6603	20190807_KM_1_NCE29_mz1.raw	RLEVGLA	7	58	7	379.232	2	27.42	8130000	756.449	-0.2	A0A1D5NUW2:P87498:A0A1D5PJN1:F1NLF6		33 37 46 35 57 98 99	RLEVGLA	CID
1	4737	20191001_EN1_8__10ug.raw	LAHFR	5	58	5	322.187	2	12.17		642.36	-1.2			24 32 38 99 97	LAHFR	CID
2	5215	20190807_KM_1_NCE29_mz1.raw	KYFVGS	6	58	6	700.366	1	22.8	1040000	699.359	-0.2			51 55 72 63 44 60	KYFVGS	CID
2	5234	20190807_KM_1_NCE29_mz1.raw	LGASGLE	7	58	7	646.341	1	22.85	2900000	645.333	0.2	A0A1D5PJN1:F1NLF6:F1NRQ3:A0A1D5PXV5:Q90WR9:F1NK56		28 25 40 50 65 98 99	LGASGLE	CID
2	6474	20190807_KM_1_NCE29_mz1.raw	SLNADGWAKDL	11	58	11	397.199	3	26.98	7630000	1188.58	-0.9			26 30 37 40 51 32 41 94 95 96 96	SLNADGWAKDL	CID
2	10104	20190807_KM_1_NCE29_mz1.raw	LPPLEL	6	58	6	681.419	1	40.27	580000	680.411	0.7			84 39 50 55 56 62	LPPLEL	CID
1	1270	20191001_EN1_8__10ug.raw	VPLFGA	6	58	6	603.349	1	3.71	954000	602.343	-1.2	F1NV02		45 51 74 69 46 61	VPLFGA	CID
2	6368	20190807_KM_1_NCE29_mz1.raw	TGRELPT	7	58	7	387.213	2	26.63	39000000	772.408	4.9			35 27 32 51 66 96 98	TGRELPT	CID
2	7032	20190807_KM_1_NCE29_mz1.raw	LGDKLTVP	8	58	8	421.752	2	28.88	160000000	841.491	-0.6	F1P0Y0		32 30 73 63 70 89 48 56	LGDKLTVP	CID
2	7949	20190807_KM_1_NCE29_mz1.raw	TLLLQ	5	58	5	587.377	1	32.16	604000	586.369	0.6			35 45 68 60 79	TLLLQ	CID
2	4272	20190807_KM_1_NCE29_mz1.raw	KLLMGSAVADA	11	58	11	538.294	2	19.71	1340000	1074.57	-0.4	F1NDU4		81 92 99 91 21 11 11 19 34 87 91	KLLMGSAVADA	CID
2	9240	20190807_KM_1_NCE29_mz1.raw	EPSYTVPL	8	58	8	453.233	2	36.92	20400000	904.454	-2			54 39 65 65 45 38 71 88	EPSYTVPL	CID
1	1523	20191001_EN1_8__10ug.raw	LVLDP	5	58	5	556.333	1	4.28	7210000	555.327	-1.6			31 62 93 63 40	LVLDP	CID
2	4485	20190807_KM_1_NCE29_mz1.raw	TVGLPEKG	8	58	8	800.451	1	20.46	2310000	799.444	-0.1	A0A1D5NUW2:P87498		21 22 32 74 95 97 56 65	TVGLPEKG	CID
2	6580	20190807_KM_1_NCE29_mz1.raw	LYEAVSSTAV	10	58	10	1039.53	1	27.34	945000	1038.52	-1.1			61 67 89 69 35 27 26 29 80 93	LYEAVSSTAV	CID
2	6732	20190807_KM_1_NCE29_mz1.raw	FQM	3	58	3	425.185	1	27.87	25500000	424.178	-0.9			67 51 55	FQM	CID
1	2556	20191001_EN1_8__10ug.raw	MSM	3	58	3	368.13	1	6.9	881000	367.124	-1.2			54 57 61	MSM	CID
2	10995	20190807_KM_1_NCE29_mz1.raw	VQLPL	5	58	5	569.366	1	44.05	128000000	568.359	0			32 44 96 59 59	VQLPL	CID
2	5470	20190807_KM_1_NCE29_mz1.raw	KFVNSPS	7	58	7	389.708	2	23.56	5700000	777.402	-0.3			69 60 50 31 31 76 88	KFVNSPS	CID
2	8928	20190807_KM_1_NCE29_mz1.raw	MNSPGGAGSPGPSD	14	58	14	615.758	2	35.74	2430000	1229.5	2	E1BUD4:A0A1D5P1C7:A0A1L1RX00		65 83 95 51 30 32 60 28 26 21 40 90 90 97	MNSPGGAGSPGPSD	CID
2	8588	20190807_KM_1_NCE29_mz1.raw	TGYQSPPEV	9	58	9	489.231	2	34.5	5280000	976.45	-1.8			57 34 28 21 30 91 79 88 91	TGYQSPPEV	CID
2	8352	20190807_KM_1_NCE29_mz1.raw	MPF	3	58	3	394.18	1	33.64	426000000	393.172	0			55 45 73	MPF	CID
2	5871	20190807_KM_1_NCE29_mz1.raw	KVLGAVP	7	58	7	683.445	1	24.91	1590000	682.438	0.2			43 28 37 40 92 81 82	KVLGAVP	CID
2	9799	20190807_KM_1_NCE29_mz1.raw	TLVLP	5	58	5	542.355	1	39.06	938000	541.347	0.5			56 56 89 49 38	TLVLP	CID
2	9663	20190807_KM_1_NCE29_mz1.raw	TLHEE	5	58	5	628.295	1	38.54	662000	627.286	2.5			88 49 29 60 62	TLHEE	CID
2	7039	20190807_KM_1_NCE29_mz1.raw	KELPGCFKQ	9	58	9	525.278	2	28.91	4350000	1048.54	4.4			97 99 99 92 40 24 8 5 55	KELPGCFKQ	CID
2	8802	20190807_KM_1_NCE29_mz1.raw	TVAGRRGPA	9	58	9	442.757	2	35.3	3410000	883.499	1.9	A0A1D5PGD5:F1P2F0:P15989		32 29 31 33 51 66 94 91 93	TVAGRRGPA	CID
2	9833	20190807_KM_1_NCE29_mz1.raw	LTVVLPA	7	58	7	712.46	1	39.19	35300000	711.453	-0.1	A0A1D5PJE5:A0A1D5NZD3:A0A1D5P5Y0:F1P1V9:A0A1D5NUY4		26 29 44 71 95 63 76	LTVVLPA	CID
2	5586	20190807_KM_1_NCE29_mz1.raw	TGFSPA	6	58	6	579.277	1	23.96	6580000	578.27	-1.4			25 24 49 96 72 79	TGFSPA	CID
2	9083	20190807_KM_1_NCE29_mz1.raw	EVHQGCSGLP	10	58	10	513.737	2	36.35	2080000	1025.46	-0.6			60 50 90 85 39 28 28 26 80 89	EVHQGCSGLP	CID
2	4824	20190807_KM_1_NCE29_mz1.raw	TLPALSNP	8	57	8	406.728	2	21.54	1270000	811.444	-2.1			61 57 46 30 30 75 74 86	TLPALSNP	CID
2	8289	20190807_KM_1_NCE29_mz1.raw	WSQPL	5	57	5	630.324	1	33.4	4670000	629.317	-0.5			30 30 41 92 94	WSQPL	CID
1	1503	20191001_EN1_8__10ug.raw	SL	2	57	2	219.134	1	4.24	54200000	218.127	-1.5			54 61	SL	CID
1	2573	20191001_EN1_8__10ug.raw	DV	2	57	2	233.113	1	6.94	3060000	232.106	-0.6			61 52	DV	CID
1	1413	20191001_EN1_8__10ug.raw	L	1	57	1	132.102	1	4.07		131.095	-0.1			57	L	CID
2	3653	20190807_KM_1_NCE29_mz1.raw	VVEPCPALDVLK	12	57	12	428.242	3	17.59	45600000	1281.7	2.8	A0A1D5NV68:A0A1D5PDY9:A0A1D5P328:A0A1D5PSW5:A0A1D5P2W5:F1NZJ9:F1P566		52 49 72 85 41 30 39 38 41 48 96 99	VVEPCPALDVLK	CID
2	9820	20190807_KM_1_NCE29_mz1.raw	LPSQLWN	7	57	7	429.229	2	39.14	70700000	856.444	0.3			39 27 40 38 63 97 98	LPSQLWN	CID
2	4807	20190807_KM_1_NCE29_mz1.raw	EGGGEAVNKVSRP	13	57	13	433.892	3	21.48	1970000	1298.66	-2	P02659		31 14 17 25 75 24 25 75 81 91 95 97 98	EGGGEAVNKVSRP	CID
2	4397	20190807_KM_1_NCE29_mz1.raw	SPAKTVLPGT	10	57	10	485.782	2	20.14	6690000	969.549	-0.2			60 46 49 38 31 32 48 88 90 94	SPAKTVLPGT	CID
2	7993	20190807_KM_1_NCE29_mz1.raw	PQMPL	5	57	5	585.307	1	32.31	737000000	584.299	0.2			30 44 92 60 60	PQMPL	CID
2	9459	20190807_KM_1_NCE29_mz1.raw	LLQL	4	57	4	486.329	1	37.81	2120000	485.321	0.5			39 22 76 92	LLQL	CID
1	3269	20191001_EN1_8__10ug.raw	LQSP	4	57	4	444.245	1	8.54	1100000	443.238	-0.6			30 20 91 89	LQSP	CID
2	8807	20190807_KM_1_NCE29_mz1.raw	MPF	3	57	3	394.179	1	35.31	8760000	393.172	-0.3			55 45 72	MPF	CID
2	6103	20190807_KM_1_NCE29_mz1.raw	WLSTSN	6	57	6	707.336	1	25.7	1310000	706.329	0			46 39 34 41 91 92	WLSTSN	CID
1	967	20191001_EN1_8__10ug.raw	L	1	57	1	132.102	1	3.15	641000000	131.095	-0.3			57	L	CID
2	9297	20190807_KM_1_NCE29_mz1.raw	LVSCHDPL	8	57	8	442.219	2	37.15	1440000	882.427	-2.9			72 60 50 31 15 50 86 96	LVSCHDPL	CID
2	8422	20190807_KM_1_NCE29_mz1.raw	TTLLAL	6	57	6	631.403	1	33.89	4210000	630.395	0.8			39 43 67 70 56 70	TTLLAL	CID
2	3524	20190807_KM_1_NCE29_mz1.raw	NPDKVP	6	57	6	669.356	1	17.17	1140000	668.349	-0.8			22 21 54 62 93 92	NPDKVP	CID
2	2748	20190807_KM_1_NCE29_mz1.raw	DSRAADTGLNS	11	57	11	553.757	2	14.35	7190000	1105.5	-0.5			62 38 32 29 32 52 59 65 76 91 94	DSRAADTGLNS	CID
2	2967	20190807_KM_1_NCE29_mz1.raw	TTLNDKGVGHS	11	57	11	376.86	3	15.18	14100000	1127.56	-0.2			67 65 74 91 95 86 27 22 15 11 80	TTLNDKGVGHS	CID
2	5360	20190807_KM_1_NCE29_mz1.raw	PLEVG	5	57	5	514.287	1	23.23	22400000	513.28	-0.1			31 48 56 80 72	PLEVG	CID
2	8969	20190807_KM_1_NCE29_mz1.raw	LVGGALV	7	57	7	628.403	1	35.9		627.396	-0.2			52 44 41 45 67 73 77	LVGGALV	CID
2	3896	20190807_KM_1_NCE29_mz1.raw	DVNDKTPV	8	57	8	444.227	2	18.44	6960000	886.44	-0.3			35 26 32 55 85 90 67 68	DVNDKTPV	CID
2	3853	20190807_KM_1_NCE29_mz1.raw	EGGKLFWLHHS	11	57	11	437.562	3	18.27	2720000	1309.66	4.7			57 27 30 30 33 33 50 97 92 86 95	EGGKLFWLHHS	CID
1	3171	20191001_EN1_8__10ug.raw	SANL	4	57	4	404.214	1	8.3	921000	403.207	-0.9			52 32 54 90	SANL	CID
2	11069	20190807_KM_1_NCE29_mz1.raw	LLPDGYSVT	9	57	9	482.752	2	44.37	2960000	963.491	-1.9	F1P1U0		92 92 96 93 31 26 22 20 44	LLPDGYSVT	CID
1	1552	20191001_EN1_8__10ug.raw	QLPL	4	57	4	470.297	1	4.33	22300000	469.29	-1.1			35 26 81 87	QLPL	CID
2	1995	20190807_KM_1_NCE29_mz1.raw	TPNHKLLNT	9	57	9	519.29	2	11.49	3550000	1036.57	-1.2			54 33 39 26 50 73 73 83 85	TPNHKLLNT	CID
1	4350	20191001_EN1_8__10ug.raw	LLR	3	57	3	201.147	2	11.38	6600000	400.28	-0.5			61 50 60	LLR	CID
1	3121	20191001_EN1_8__10ug.raw	NTLP	4	57	4	444.245	1	8.19	1100000	443.238	-1			28 21 92 89	NTLP	CID
2	4230	20190807_KM_1_NCE29_mz1.raw	TTCKAHM	7	57	7	396.179	2	19.58	8940000	790.347	-4.4			79 54 38 28 35 78 89	TTCKAHM	CID
2	6607	20190807_KM_1_NCE29_mz1.raw	KNGVYPL	7	57	7	395.726	2	27.43	3530000	789.438	-0.6			46 35 34 40 55 92 97	KNGVYPL	CID
2	5177	20190807_KM_1_NCE29_mz1.raw	TGAAADLKGGNQ	12	57	12	551.778	2	22.69		1101.54	-0.5			45 45 75 98 92 88 34 31 59 19 21 80	TGAAADLKGGNQ	CID
2	7651	20190807_KM_1_NCE29_mz1.raw	TVPDLP	6	57	6	641.35	1	31.09	834000	640.343	-0.7			45 48 86 86 33 44	TVPDLP	CID
2	9681	20190807_KM_1_NCE29_mz1.raw	LDPEAP	6	57	6	641.314	1	38.61	1220000	640.307	-0.1			40 50 50 80 61 62	LDPEAP	CID
2	11818	20190807_KM_1_NCE29_mz1.raw	EVLLLPA	7	57	7	754.471	1	47.83	3290000	753.464	0.4	E1C593		31 27 65 89 78 48 63	EVLLLPA	CID
2	7310	20190807_KM_1_NCE29_mz1.raw	FPSRL	5	57	5	619.356	1	29.88	721000	618.349	-0.2			90 32 38 38 88	FPSRL	CID
1	3534	20191001_EN1_8__10ug.raw	ASGPPD	6	57	6	543.238	1	9.23	1430000	542.234	-5			95 95 48 25 21 59	ASGPPD	CID
2	10971	20190807_KM_1_NCE29_mz1.raw	LAAAVPL	7	57	7	654.419	1	43.95	812000	653.411	0.2			44 46 67 66 60 48 69	LAAAVPL	CID
2	5049	20190807_KM_1_NCE29_mz1.raw	TVCSHGDSHYVP	12	57	12	434.523	3	22.27	2270000	1300.55	-2.7	A0A1D5NW86		46 41 41 25 11 24 67 93 79 85 86 87	TVCSHGDSHYVP	CID
2	2728	20190807_KM_1_NCE29_mz1.raw	RSDKLSP	7	57	7	401.724	2	14.28	9260000	801.434	-0.3			34 35 52 38 50 94 95	RSDKLSP	CID
2	7731	20190807_KM_1_NCE29_mz1.raw	SNNLF	5	57	5	594.288	1	31.39	10600000	593.281	0.5			52 33 39 65 95	SNNLF	CID
2	9627	20190807_KM_1_NCE29_mz1.raw	EVVEW	5	57	5	661.319	1	38.4	1050000	660.312	-0.4			50 37 41 63 93	EVVEW	CID
2	3775	20190807_KM_1_NCE29_mz1.raw	LRYNTP	6	57	6	382.208	2	18	126000000	762.402	-0.8			37 31 44 48 91 93	LRYNTP	CID
2	5182	20190807_KM_1_NCE29_mz1.raw	HLVL	4	57	4	481.313	1	22.7	6650000	480.306	0.2			44 46 68 70	HLVL	CID
2	5875	20190807_KM_1_NCE29_mz1.raw	KGMTTVSWQ	9	57	9	519.256	2	24.93		1036.5	-3.1			52 48 50 55 35 33 48 95 97	KGMTTVSWQ	CID
1	4411	20191001_EN1_8__10ug.raw	VRLP	4	57	4	242.666	2	11.5	3180000	483.317	-0.4			71 18 50 88	VRLP	CID
1	2861	20191001_EN1_8__10ug.raw	LN	2	57	2	246.145	1	7.6	2150000	245.137	-0.9			56 57	LN	CID
2	6375	20190807_KM_1_NCE29_mz1.raw	VPDTPL	6	57	6	641.351	1	26.65	1810000	640.343	0.3			97 91 52 26 23 52	VPDTPL	CID
1	1055	20191001_EN1_8__10ug.raw	L	1	57	1	132.102	1	3.32	641000000	131.095	-0.8			56	L	CID
1	1139	20191001_EN1_8__10ug.raw	L	1	57	1	132.102	1	3.48	641000000	131.095	-1.3			56	L	CID
1	1276	20191001_EN1_8__10ug.raw	L	1	57	1	132.102	1	3.73	641000000	131.095	0.3			56	L	CID
1	1339	20191001_EN1_8__10ug.raw	L	1	57	1	132.102	1	3.89		131.095	0.4			56	L	CID
1	1505	20191001_EN1_8__10ug.raw	L	1	57	1	132.102	1	4.24		131.095	0.1			56	L	CID
1	1602	20191001_EN1_8__10ug.raw	L	1	57	1	132.102	1	4.42		131.095	0.3			56	L	CID
1	1673	20191001_EN1_8__10ug.raw	L	1	57	1	132.102	1	4.6		131.095	0.8			56	L	CID
1	1970	20191001_EN1_8__10ug.raw	L	1	57	1	132.102	1	5.43	37500000	131.095	0.4			56	L	CID
1	2032	20191001_EN1_8__10ug.raw	L	1	57	1	132.102	1	5.59	37500000	131.095	-0.3			56	L	CID
1	2093	20191001_EN1_8__10ug.raw	L	1	57	1	132.102	1	5.76	37500000	131.095	0.1			56	L	CID
2	3590	20190807_KM_1_NCE29_mz1.raw	TETHRHET	8	57	8	505.735	2	17.37	11600000	1009.46	-1.6			72 51 40 19 37 62 85 89	TETHRHET	CID
1	937	20191001_EN1_8__10ug.raw	LPVV	4	57	4	427.291	1	3.09	1650000	426.284	-2.3			48 28 73 79	LPVV	CID
1	1248	20191001_EN1_8__10ug.raw	TL	2	57	2	233.149	1	3.67	11000000	232.142	-0.8			52 61	TL	CID
2	5446	20190807_KM_1_NCE29_mz1.raw	TAWYLVAE	8	57	8	476.74	2	23.5	4130000	951.47	-4.5			50 27 23 21 46 90 100 100	TAWYLVAE	CID
2	8227	20190807_KM_1_NCE29_mz1.raw	NLEPL	5	57	5	585.324	1	33.18	6750000	584.317	-0.4			22 26 48 94 96	NLEPL	CID
2	10956	20190807_KM_1_NCE29_mz1.raw	WLAL	4	57	4	502.303	1	43.89	837000	501.295	0.7			71 43 57 56	WLAL	CID
2	6110	20190807_KM_1_NCE29_mz1.raw	ELRVGAGL	8	57	8	407.743	2	25.71	8550000	813.471	-0.2			45 35 37 46 46 57 92 97	ELRVGAGL	CID
2	5018	20190807_KM_1_NCE29_mz1.raw	TVGTKYTGFQ	10	57	10	551.282	2	22.17		1100.55	-0.2			26 29 41 37 29 39 92 92 95 90	TVGTKYTGFQ	CID
2	8656	20190807_KM_1_NCE29_mz1.raw	TVEF	4	57	4	495.245	1	34.76	9100000	494.238	0			48 27 65 89	TVEF	CID
1	1319	20191001_EN1_8__10ug.raw	TL	2	57	2	233.149	1	3.84	11000000	232.142	-0.6			52 61	TL	CID
2	10052	20190807_KM_1_NCE29_mz1.raw	FELAPT	6	57	6	677.351	1	40.05	569000	676.343	0.5			29 45 52 90 56 67	FELAPT	CID
2	3269	20190807_KM_1_NCE29_mz1.raw	EGKHT	5	57	5	571.284	1	16.29	2590000	570.276	0.2			99 92 43 17 34	EGKHT	CID
2	8036	20190807_KM_1_NCE29_mz1.raw	SSMEGHD	7	57	7	381.64	2	32.46	5300000	761.265	1.3			60 29 19 43 77 76 95	SSMEGHD	CID
2	3755	20190807_KM_1_NCE29_mz1.raw	LATQAGPA	8	57	8	728.394	1	17.94	4460000	727.386	0.2			56 56 69 38 29 30 83 92	LATQAGPA	CID
2	6394	20190807_KM_1_NCE29_mz1.raw	AAVPL	5	57	5	470.298	1	26.72	300000000	469.29	0.5			23 28 41 95 97	AAVPL	CID
2	5089	20190807_KM_1_NCE29_mz1.raw	VAGLQ	5	57	5	487.288	1	22.41	4330000	486.28	0.1			29 34 41 95 86	VAGLQ	CID
2	9890	20190807_KM_1_NCE29_mz1.raw	ELAPWT	6	57	6	716.362	1	39.41	7850000	715.354	0.7	F1NV02		48 50 67 88 38 50	ELAPWT	CID
1	1352	20191001_EN1_8__10ug.raw	MAM	3	57	3	352.135	1	3.93	854000	351.129	-1.3			52 59 57	MAM	CID
1	4246	20191001_EN1_8__10ug.raw	HTLLP	5	57	5	580.345	1	11.18	1080000	579.338	-0.4			22 54 77 74 56	HTLLP	CID
2	3086	20190807_KM_1_NCE29_mz1.raw	TVEEP	5	57	5	574.271	1	15.61	5100000	573.265	-0.7			49 33 52 62 86	TVEEP	CID
1	4928	20191001_EN1_8__10ug.raw	VK	2	57	2	246.181	1	12.59	8640000	245.174	-0.6			54 59	VK	CID
2	5773	20190807_KM_1_NCE29_mz1.raw	TPRASLPA	8	57	8	406.735	2	24.58	1980000	811.455	0.3	E1BYQ6:A0A1D5PMN3		57 26 31 32 45 76 90 95	TPRASLPA	CID
2	10842	20190807_KM_1_NCE29_mz1.raw	TVDGGQVLFE	10	57	10	532.767	2	43.37	6210000	1063.52	1			56 56 77 49 29 29 41 54 78 99	TVDGGQVLFE	CID
2	11859	20190807_KM_1_NCE29_mz1.raw	PVDPF	5	57	5	574.288	1	48	15000000	573.28	2.2			23 35 55 82 86	PVDPF	CID
2	2019	20190807_KM_1_NCE29_mz1.raw	PPKSV	5	57	5	527.319	1	11.6	1020000	526.312	0			93 82 39 33 35	PPKSV	CID
2	11790	20190807_KM_1_NCE29_mz1.raw	VALLPL	6	57	6	625.428	1	47.76	16100000	624.421	0.4	F1NGW1		29 38 71 98 57 48	VALLPL	CID
2	4669	20190807_KM_1_NCE29_mz1.raw	QSLNM	5	57	5	592.276	1	21.04	17500000	591.269	-0.5			26 30 50 91 86	QSLNM	CID
2	11033	20190807_KM_1_NCE29_mz1.raw	TMPVADGYF	9	57	9	500.725	2	44.21	3870000	999.437	-2			87 66 90 38 27 39 28 43 93	TMPVADGYF	CID
2	8760	20190807_KM_1_NCE29_mz1.raw	TECFCPLA	8	57	8	442.188	2	35.15	2830000	882.362	-0.4			41 46 33 33 44 82 81 91	TECFCPLA	CID
2	5478	20190807_KM_1_NCE29_mz1.raw	PDAVSEYLP	9	57	9	495.742	2	23.59	16400000	989.471	-0.2	E1C6E6		23 38 45 72 73 72 44 73 68	PDAVSEYLP	CID
2	7521	20190807_KM_1_NCE29_mz1.raw	GPAGVLYS	8	57	8	382.203	2	30.61	1420000	762.391	-0.5	A0A1D5PRK5:A0A1D5P9L0:A0A1D5PSG4		25 24 39 35 49 94 91 96	GPAGVLYS	CID
1	919	20191001_EN1_8__10ug.raw	LLLV	4	57	4	457.338	1	3.06	1220000	456.331	-1.6			34 66 70 55	LLLV	CID
2	2596	20190807_KM_1_NCE29_mz1.raw	KNFMTDVEGKG	11	57	11	409.201	3	13.79		1224.58	0.1	F1NV02		43 22 23 18 91 97 95 95 67 28 45	KNFMTDVEGKG	CID
2	7167	20190807_KM_1_NCE29_mz1.raw	YLLT	4	57	4	509.297	1	29.34	950000	508.29	0.2			52 38 74 62	YLLT	CID
2	5075	20190807_KM_1_NCE29_mz1.raw	KVNTDPF	7	57	7	410.714	2	22.36	4120000	819.413	-0.3			46 23 27 31 92 85 93	KVNTDPF	CID
2	10741	20190807_KM_1_NCE29_mz1.raw	QELDPV	6	56	6	700.351	1	42.95	606000	699.344	-0.1			26 41 48 96 56 71	QELDPV	CID
2	4642	20190807_KM_1_NCE29_mz1.raw	TGGDQGLCPHAGT	13	56	13	607.266	2	20.95	5600000	1212.52	-1.6			23 19 28 51 50 74 65 78 97 89 86 27 48	TGGDQGLCPHAGT	CID
2	8628	20190807_KM_1_NCE29_mz1.raw	QPMPL	5	56	5	585.307	1	34.65		584.299	0.6			27 37 94 63 62	QPMPL	CID
2	3962	20190807_KM_1_NCE29_mz1.raw	KAETGPQ	7	56	7	730.373	1	18.67	1800000	729.366	-0.5			23 22 37 38 93 93 90	KAETGPQ	CID
2	8213	20190807_KM_1_NCE29_mz1.raw	MPF	3	56	3	394.179	1	33.13	426000000	393.172	-0.1			54 44 71	MPF	CID
1	3126	20191001_EN1_8__10ug.raw	AE	2	56	2	219.097	1	8.2	1660000	218.09	-0.7			50 62	AE	CID
1	2547	20191001_EN1_8__10ug.raw	SL	2	56	2	219.134	1	6.89	7640000	218.127	-0.7			52 60	SL	CID
1	1057	20191001_EN1_8__10ug.raw	V	1	56	1	118.086	1	3.32	1120000	117.079	1.3			56	V	CID
1	4427	20191001_EN1_8__10ug.raw	AHLVVFR	7	56	7	421.255	2	11.53	647000	840.497	-1			19 10 32 44 95 97 98	AHLVVFR	CID
1	2935	20191001_EN1_8__10ug.raw	TVLN	4	56	4	446.26	1	7.77	12400000	445.254	-1.8			40 22 82 82	TVLN	CID
2	3167	20190807_KM_1_NCE29_mz1.raw	TAEKFPAA	8	56	8	417.723	2	15.92	2920000	833.428	3.6			59 43 46 26 28 72 85 92	TAEKFPAA	CID
2	5277	20190807_KM_1_NCE29_mz1.raw	DTGALVST	8	56	8	763.383	1	22.99	7460000	762.376	-0.4			40 34 48 56 50 43 86 93	DTGALVST	CID
2	3611	20190807_KM_1_NCE29_mz1.raw	KTLPNDV	7	56	7	786.436	1	17.45	23600000	785.428	0.1			54 59 76 82 30 40 52	KTLPNDV	CID
2	9992	20190807_KM_1_NCE29_mz1.raw	ELVLPDAA	8	56	8	827.45	1	39.81	1020000	826.444	-0.7	P02659:A0A1L1RZ98:A0A1D5P0D2:Q5ZIY0:F1NE68		46 44 71 79 88 44 27 51	ELVLPDAA	CID
1	4275	20191001_EN1_8__10ug.raw	AAKPVLH	7	56	7	368.229	2	11.23		734.444	-0.9			18 19 28 39 96 98 97	AAKPVLH	CID
2	4810	20190807_KM_1_NCE29_mz1.raw	EVPR	4	56	4	500.283	1	21.49	797000	499.275	0			50 20 78 78	EVPR	CID
2	9445	20190807_KM_1_NCE29_mz1.raw	KVLFPDM	7	56	7	425.231	2	37.75	1390000	848.447	0.3	A0A1D5PLB6:A0A1D5NW25		29 26 44 57 61 82 95	KVLFPDM	CID
2	7684	20190807_KM_1_NCE29_mz1.raw	CVPDSVMFCQN	11	56	11	621.75	2	31.21	13300000	1241.49	-2			23 41 97 99 96 89 21 21 18 27 89	CVPDSVMFCQN	CID
2	8055	20190807_KM_1_NCE29_mz1.raw	VYLEY	5	56	5	686.338	1	32.53	758000	685.332	-2.2			33 39 56 79 73	VYLEY	CID
1	4853	20191001_EN1_8__10ug.raw	VK	2	56	2	246.181	1	12.42	8640000	245.174	-0.7			54 59	VK	CID
2	8651	20190807_KM_1_NCE29_mz1.raw	SDPVCVSDDGL	11	56	11	553.737	2	34.74	4080000	1105.46	0.2	A0A1D5NUW2:P87498		43 44 35 43 25 22 39 76 98 96 98	SDPVCVSDDGL	CID
2	3112	20190807_KM_1_NCE29_mz1.raw	TLQPA	5	56	5	529.298	1	15.72	1520000	528.291	-0.5			33 35 37 88 88	TLQPA	CID
2	3144	20190807_KM_1_NCE29_mz1.raw	EGGHLWNAGG	10	56	10	499.228	2	15.84	448000000	996.441	0.1			55 32 55 61 61 46 37 68 68 79	EGGHLWNAGG	CID
2	10290	20190807_KM_1_NCE29_mz1.raw	KLLVGAAEV	9	56	9	450.281	2	41.03	2600000	898.549	-0.3	A0A1L1RY03		52 66 70 38 23 29 44 91 93	KLLVGAAEV	CID
2	9335	20190807_KM_1_NCE29_mz1.raw	DPLGLM	6	56	6	645.328	1	37.3	518000	644.32	1			45 29 44 43 91 86	DPLGLM	CID
2	5927	20190807_KM_1_NCE29_mz1.raw	TMLTE	5	56	5	594.28	1	25.1		593.273	-0.4			35 20 44 90 93	TMLTE	CID
2	11809	20190807_KM_1_NCE29_mz1.raw	LFLLPA	6	56	6	673.426	1	47.8	4590000	672.421	-3.5			86 35 51 60 43 61	LFLLPA	CID
2	8202	20190807_KM_1_NCE29_mz1.raw	RDLLNQL	7	56	7	436.253	2	33.09	2390000	870.492	0.1	P01012:A0A1D5NXS3:A0A1D5PHG4:A0A1D5PF76:E1BWJ5:A0A1D5PVC0:F1NJ66:F1NQT0:E1BYQ6		24 35 45 75 63 55 95	RDLLNQL	CID
1	4418	20191001_EN1_8__10ug.raw	TVAALLKPT	9	56	9	457.289	2	11.51	2440000	912.564	-1.2	F1N9G0:A0A1D5PF76:E1BWJ5		69 55 43 31 41 91 46 35 92	TVAALLKPT	CID
2	6766	20190807_KM_1_NCE29_mz1.raw	EDCPSSM	7	56	7	384.629	2	27.98	8640000	767.247	-3.9			97 41 27 17 30 91 91	EDCPSSM	CID
2	6463	20190807_KM_1_NCE29_mz1.raw	HGFSFSP	7	56	7	389.68	2	26.94	3140000	777.345	0.1			18 35 59 62 55 80 84	HGFSFSP	CID
1	1226	20191001_EN1_8__10ug.raw	VY	2	56	2	281.149	1	3.64	19000000	280.142	-1.8			54 59	VY	CID
1	4798	20191001_EN1_8__10ug.raw	LR	2	56	2	288.202	1	12.3	7680000	287.196	-1.6			56 55	LR	CID
1	4244	20191001_EN1_8__10ug.raw	KVLDPM	6	56	6	351.696	2	11.17	2890000	701.378	-1.3			61 46 50 49 40 90	KVLDPM	CID
2	5602	20190807_KM_1_NCE29_mz1.raw	YNLSSA	6	56	6	654.309	1	24.01	2290000	653.302	-0.6	F1NFL6:P02845:A0A1D5PV37		32 35 66 95 50 57	YNLSSA	CID
2	4694	20190807_KM_1_NCE29_mz1.raw	KSVLL	5	56	5	559.381	1	21.11	593000	558.374	-0.7			45 48 59 66 62	KSVLL	CID
1	4163	20191001_EN1_8__10ug.raw	HDMLVP	6	56	6	356.178	2	11	2150000	710.342	-1.3			14 40 24 66 96 97	HDMLVP	CID
2	9668	20190807_KM_1_NCE29_mz1.raw	FTEH	4	56	4	533.237	1	38.55	1200000	532.228	2.7			95 65 45 20	FTEH	CID
2	4491	20190807_KM_1_NCE29_mz1.raw	LGGALQ	6	56	6	558.324	1	20.48	4200000	557.317	-1.6			30 25 35 56 96 94	LGGALQ	CID
2	4136	20190807_KM_1_NCE29_mz1.raw	LNPY	4	56	4	506.261	1	19.27	19700000	505.254	0.6			31 19 85 90	LNPY	CID
2	7750	20190807_KM_1_NCE29_mz1.raw	WVVDMYDGPL	10	56	10	398.854	3	31.45	2650000	1193.54	-2.5			79 82 90 92 20 22 26 14 51 83	WVVDMYDGPL	CID
2	6983	20190807_KM_1_NCE29_mz1.raw	TVASSALSL	9	56	9	848.472	1	28.72	3640000	847.465	-0.4	A0A1D5NZ44:A0A1D5PWQ4:A0A1D5PBK3:A0A1D5PNI3:A0A1D5PSJ0:A0A1D5NYG4:A0A1D5PUR1:F1NZK8:E1C7L7:R4GIC8		41 43 54 41 29 32 85 85 94	TVASSALSL	CID
1	3015	20191001_EN1_8__10ug.raw	LAQA	4	56	4	402.234	1	7.95	629000	401.227	-1.6			40 22 82 80	LAQA	CID
2	2295	20190807_KM_1_NCE29_mz1.raw	KELEPPP	7	56	7	405.223	2	12.7	2490000	808.433	-1.5	F1NII7		25 35 39 59 70 78 84	KELEPPP	CID
2	7527	20190807_KM_1_NCE29_mz1.raw	MSMGL	5	56	5	538.236	1	30.64		537.229	-0.3			14 46 43 89 89	MSMGL	CID
2	8663	20190807_KM_1_NCE29_mz1.raw	MPF	3	56	3	394.179	1	34.78		393.172	-0.2			54 44 70	MPF	CID
1	4268	20191001_EN1_8__10ug.raw	LR	2	56	2	288.203	1	11.22	625000	287.196	-1.4			56 55	LR	CID
1	4647	20191001_EN1_8__10ug.raw	LR	2	56	2	288.203	1	11.98	7680000	287.196	-1.4			56 55	LR	CID
1	3319	20191001_EN1_8__10ug.raw	TGLQ	4	56	4	418.229	1	8.66	2830000	417.222	-0.8			32 19 90 82	TGLQ	CID
2	3343	20190807_KM_1_NCE29_mz1.raw	KVPSEHGA	8	56	8	412.717	2	16.55	4600000	823.419	-0.2			48 40 51 63 66 24 71 82	KVPSEHGA	CID
2	8378	20190807_KM_1_NCE29_mz1.raw	LYGLQ	5	56	5	593.329	1	33.73	2190000	592.322	-0.9			32 28 37 96 88	LYGLQ	CID
2	1835	20190807_KM_1_NCE29_mz1.raw	SLRVPGLGSKR	11	56	11	390.575	3	10.82	676000	1168.7	-1.5	F1NH79		29 30 31 49 92 91 41 34 91 61 65	SLRVPGLGSKR	CID
2	2726	20190807_KM_1_NCE29_mz1.raw	TVRTAVLVE	9	56	9	494.295	2	14.27	21500000	986.576	-0.8			50 39 38 34 34 46 69 94 98	TVRTAVLVE	CID
2	2151	20190807_KM_1_NCE29_mz1.raw	DKSKKGPTDRR	11	56	11	644.359	2	12.15	52200000	1286.71	-0.8	A0A1D5PK58:E1BUF4:A0A1D5PMX9		92 35 32 30 40 38 28 34 91 95 99	DKSKKGPTDRR	CID
1	948	20191001_EN1_8__10ug.raw	LW	2	56	2	318.18	1	3.11	20100000	317.174	-2.2			55 56	LW	CID
1	4361	20191001_EN1_8__10ug.raw	LR	2	56	2	288.203	1	11.4	1590000	287.196	-1.4			56 55	LR	CID
2	4066	20190807_KM_1_NCE29_mz1.raw	VPLS	4	56	4	415.255	1	19.03	19200000	414.248	0.4			34 16 85 88	VPLS	CID
2	4028	20190807_KM_1_NCE29_mz1.raw	LQPLHD	6	56	6	722.383	1	18.89	2670000	721.376	0.3	F1NFL6:P02845:A0A1D5PV37:A0A1D5PAK0		26 29 79 72 46 82	LQPLHD	CID
2	9750	20190807_KM_1_NCE29_mz1.raw	PQMPLV	6	56	6	684.375	1	38.87		683.368	-0.2			19 32 50 92 67 74	PQMPLV	CID
2	9087	20190807_KM_1_NCE29_mz1.raw	TVSNSAEDPF	10	56	10	533.738	2	36.36	1350000	1065.46	0.7	A0A1D5PBZ9:A0A1D5PDF4:F1N8A2		33 35 46 39 30 32 63 95 90 94	TVSNSAEDPF	CID
2	5041	20190807_KM_1_NCE29_mz1.raw	TVQLQPN	7	56	7	400.219	2	22.25	1850000	798.424	0.1	A0A1D5P8G1		65 55 44 39 33 70 85	TVQLQPN	CID
2	2288	20190807_KM_1_NCE29_mz1.raw	EACMWTSVVTKH	12	56	12	464.551	3	12.68	1160000	1390.64	-4.3			45 18 19 11 21 24 61 99 98 91 90 93	EACMWTSVVTKH	CID
2	7504	20190807_KM_1_NCE29_mz1.raw	TVQL	4	56	4	460.276	1	30.56	6240000	459.269	-0.6			29 18 83 93	TVQL	CID
1	1492	20191001_EN1_8__10ug.raw	QL	2	56	2	260.16	1	4.22	92000000	259.153	-1.7			51 60	QL	CID
2	4621	20190807_KM_1_NCE29_mz1.raw	TAMAEVDCS	9	56	9	463.683	2	20.88	12500000	925.352	-0.6	P01005		68 43 24 29 41 46 68 88 95	TAMAEVDCS	CID
2	4921	20190807_KM_1_NCE29_mz1.raw	TPGSSVP	7	56	7	644.324	1	21.86	1140000	643.318	-1.9			69 61 71 41 21 62 61	TPGSSVP	CID
2	5794	20190807_KM_1_NCE29_mz1.raw	LRNVLP	6	56	6	711.451	1	24.66	22900000	710.444	-0.2			88 43 49 52 50 51	LRNVLP	CID
1	2775	20191001_EN1_8__10ug.raw	TVSVGL	6	56	6	575.339	1	7.4	893000	574.333	-1.3	E1C4E9		32 34 40 44 89 95	TVSVGL	CID
2	4594	20190807_KM_1_NCE29_mz1.raw	LQEM	4	56	4	520.243	1	20.78		519.236	-0.7			38 19 73 93	LQEM	CID
2	3763	20190807_KM_1_NCE29_mz1.raw	LVSSASPT	8	56	8	761.404	1	17.97	13100000	760.397	0.5	E1C4E7		50 51 62 40 40 92 44 65	LVSSASPT	CID
2	2297	20190807_KM_1_NCE29_mz1.raw	HWER	4	56	4	627.299	1	12.71	1050000	626.293	-1			88 41 56 37	HWER	CID
2	2988	20190807_KM_1_NCE29_mz1.raw	QHAVPDKEVPGQ	12	56	12	435.558	3	15.26	14300000	1303.65	0.9			29 23 67 67 45 82 22 41 79 65 66 82	QHAVPDKEVPGQ	CID
2	9396	20190807_KM_1_NCE29_mz1.raw	GEGAGVRTPPLLYP	14	56	14	713.888	2	37.55	53900000	1425.76	0.3	E1BQS4:F1NRZ4:A0A1D5P806:A0A1L1RJ69:A0A1D5PF99		18 29 18 22 18 23 31 65 86 80 92 99 100 100	GEGAGVRTPPLLYP	CID
2	10835	20190807_KM_1_NCE29_mz1.raw	EEHLNLLPLP	10	56	10	587.827	2	43.34	6080000	1173.64	0.3	F1NCD0:F1NFD7		57 43 22 46 44 69 62 34 87 90	EEHLNLLPLP	CID
2	2859	20190807_KM_1_NCE29_mz1.raw	TNRVEM	6	56	6	375.184	2	14.78	18900000	748.354	-0.2			27 24 26 59 99 100	TNRVEM	CID
2	7454	20190807_KM_1_NCE29_mz1.raw	WLGRDDTAAN	10	56	10	559.765	2	30.39	4100000	1117.52	0.3			32 28 22 28 56 66 65 79 83 96	WLGRDDTAAN	CID
2	7114	20190807_KM_1_NCE29_mz1.raw	QLKSTLGL	8	56	8	859.524	1	29.15	1250000	858.518	-0.7	A0A1D5PLB6:A0A1D5NW25:F1NGW1:E1C245:A0A1D5PRV1:A0A1D5PAS4:A0A1D5PV03:A0A1D5Q000:A0A1D5PIW9		32 39 37 29 32 90 91 96	QLKSTLGL	CID
1	981	20191001_EN1_8__10ug.raw	VV	2	55	2	217.154	1	3.17	77800000	216.147	-1.2			55 56	VV	CID
2	9651	20190807_KM_1_NCE29_mz1.raw	YQLGL	5	55	5	593.329	1	38.49	834000000	592.322	-0.2			27 29 46 85 90	YQLGL	CID
2	7186	20190807_KM_1_NCE29_mz1.raw	TVVASGLVP	9	55	9	421.753	2	29.4	160000000	841.491	-0.3	A0A1D5PJN1:F1NLF6		84 46 29 24 32 44 63 87 91	TVVASGLVP	CID
2	6024	20190807_KM_1_NCE29_mz1.raw	KNLLVPL	7	55	7	398.768	2	25.41	1840000	795.522	0.4			35 30 45 57 49 79 92	KNLLVPL	CID
2	9513	20190807_KM_1_NCE29_mz1.raw	LGVEW	5	55	5	603.314	1	38	3880000	602.306	1.1			33 28 48 74 96	LGVEW	CID
1	1692	20191001_EN1_8__10ug.raw	SL	2	55	2	219.134	1	4.66	54200000	218.127	-1.1			51 60	SL	CID
2	2495	20190807_KM_1_NCE29_mz1.raw	TGAARLGE	8	55	8	387.709	2	13.42	27800000	773.403	-0.6			50 38 40 28 33 62 94 98	TGAARLGE	CID
1	2552	20191001_EN1_8__10ug.raw	QL	2	55	2	260.16	1	6.9	2720000	259.153	-1			51 60	QL	CID
1	2702	20191001_EN1_8__10ug.raw	TVSVGL	6	55	6	575.34	1	7.23	893000	574.333	-0.8	E1C4E9		31 33 40 48 87 95	TVSVGL	CID
1	1564	20191001_EN1_8__10ug.raw	QF	2	55	2	294.144	1	4.35	5570000	293.137	-2			52 57	QF	CID
2	6693	20190807_KM_1_NCE29_mz1.raw	LNLNKEL	7	55	7	422.25	2	27.74	259000000	842.486	-0.3	F1NFL6:P02845:A0A1D5PV37		25 29 62 79 37 59 96	LNLNKEL	CID
2	9138	20190807_KM_1_NCE29_mz1.raw	TLEPGGPPL	9	55	9	440.742	2	36.56	1630000	879.47	0.2			61 59 69 37 24 24 38 91 96	TLEPGGPPL	CID
1	2632	20191001_EN1_8__10ug.raw	SL	2	55	2	219.134	1	7.06	7640000	218.127	-0.7			51 60	SL	CID
2	6203	20190807_KM_1_NCE29_mz1.raw	AVTTSTLTDV	10	55	10	1007.53	1	26.04	1510000	1006.52	0.6	A0A1D5PUA3:P98157:A0A1D5P0G1		25 33 59 55 29 26 44 91 96 97	AVTTSTLTDV	CID
1	968	20191001_EN1_8__10ug.raw	V	1	55	1	118.086	1	3.15	1120000	117.079	0.8			55	V	CID
2	9538	20190807_KM_1_NCE29_mz1.raw	AVLF	4	55	4	449.276	1	38.08	5130000	448.269	-0.4			39 19 82 82	AVLF	CID
2	6335	20190807_KM_1_NCE29_mz1.raw	SGAPDVCFQN	10	55	10	519.221	2	26.51	1120000	1036.43	-1.4			35 32 52 94 96 91 27 18 23 85	SGAPDVCFQN	CID
2	6737	20190807_KM_1_NCE29_mz1.raw	LNKEL	5	55	5	616.367	1	27.89	1090000	615.359	0.5			26 29 59 84 79	LNKEL	CID
2	5795	20190807_KM_1_NCE29_mz1.raw	KLSVAVA	7	55	7	687.44	1	24.66	2020000	686.433	-0.6			86 75 49 30 32 49 66	KLSVAVA	CID
2	2239	20190807_KM_1_NCE29_mz1.raw	KLKLPA	6	55	6	669.465	1	12.49	1040000	668.458	-1.7			43 72 96 48 24 50	KLKLPA	CID
2	9161	20190807_KM_1_NCE29_mz1.raw	RLDVFP	6	55	6	746.419	1	36.64	5960000	745.412	-0.7			44 51 77 68 45 46	RLDVFP	CID
1	4577	20191001_EN1_8__10ug.raw	VK	2	55	2	246.181	1	11.83	3590000	245.174	-1			52 57	VK	CID
2	9214	20190807_KM_1_NCE29_mz1.raw	LNPF	4	55	4	490.266	1	36.82	143000000	489.259	-0.6			33 20 81 87	LNPF	CID
2	6168	20190807_KM_1_NCE29_mz1.raw	TVLNDN	6	55	6	675.331	1	25.92	1020000	674.323	0.2			38 44 57 34 59 98	TVLNDN	CID
1	2472	20191001_EN1_8__10ug.raw	SL	2	55	2	219.134	1	6.72	7640000	218.127	-0.8			51 59	SL	CID
2	9786	20190807_KM_1_NCE29_mz1.raw	VSLEKGW	7	55	7	409.722	2	39	3050000	817.433	-4			44 45 85 37 23 66 87	VSLEKGW	CID
2	8837	20190807_KM_1_NCE29_mz1.raw	VLAKGY	6	55	6	650.384	1	35.4	6110000	649.38	-4.9			99 97 56 25 17 38	VLAKGY	CID
2	4595	20190807_KM_1_NCE29_mz1.raw	QSNYWLDGRSQPVDN	15	55	15	593.61	3	20.79	13000000	1777.8	3	A0A1D5PU46:A0A1D5PMV6:A0A1D5PTU9:F1N8D4:A0A1D5PXM1:A0A1D5NYG3		30 27 20 17 28 76 99 91 51 39 43 49 65 98 96	QSNYWLDGRSQPVDN	CID
1	3560	20191001_EN1_8__10ug.raw	AGQ	3	55	3	275.135	1	9.3	4000000	274.128	0			67 49 50	AGQ	CID
2	8003	20190807_KM_1_NCE29_mz1.raw	EPLTSSFHLPQ	11	55	11	628.319	2	32.36	4050000	1254.62	-0.3			62 29 44 40 54 66 89 24 35 78 88	EPLTSSFHLPQ	CID
2	5623	20190807_KM_1_NCE29_mz1.raw	WVA	3	55	3	375.202	1	24.09	48700000	374.195	-0.4			65 46 55	WVA	CID
2	7720	20190807_KM_1_NCE29_mz1.raw	GPNVGPSD	8	55	8	742.338	1	31.34	3520000	741.329	2.1			21 18 26 38 95 96 66 84	GPNVGPSD	CID
1	4773	20191001_EN1_8__10ug.raw	VK	2	55	2	246.181	1	12.25	8640000	245.174	-1.2			52 57	VK	CID
2	9490	20190807_KM_1_NCE29_mz1.raw	TPDNYSPL	8	55	8	453.716	2	37.91	1390000	905.413	4.2			94 45 61 28 24 28 70 91	TPDNYSPL	CID
2	2202	20190807_KM_1_NCE29_mz1.raw	RLHDTAV	7	55	7	406.224	2	12.34	2650000	810.435	-1.6			52 59 41 49 37 54 93	RLHDTAV	CID
2	8727	20190807_KM_1_NCE29_mz1.raw	TVYLPS	6	55	6	679.366	1	35.03	599000	678.359	-0.1			27 37 62 93 46 65	TVYLPS	CID
2	6649	20190807_KM_1_NCE29_mz1.raw	SFGLSP	6	55	6	607.308	1	27.59	1710000	606.301	-0.1			34 30 30 49 94 95	SFGLSP	CID
2	4789	20190807_KM_1_NCE29_mz1.raw	VSLQGET	7	55	7	733.372	1	21.42	2030000	732.365	-0.5	A0A1D5PE05:H9L3K3		41 51 72 40 30 56 94	VSLQGET	CID
2	9680	20190807_KM_1_NCE29_mz1.raw	LLLVA	5	55	5	528.376	1	38.6	642000	527.368	0.2			28 76 79 51 41	LLLVA	CID
2	11002	20190807_KM_1_NCE29_mz1.raw	DTLLF	5	55	5	608.329	1	44.08	5330000	607.322	0.1			33 33 67 76 67	DTLLF	CID
1	4701	20191001_EN1_8__10ug.raw	TLADNLR	7	55	7	401.724	2	12.1	1010000	801.434	-0.6			46 20 19 30 82 93 96	TLADNLR	CID
2	7798	20190807_KM_1_NCE29_mz1.raw	TVPPGSHPL	9	55	9	452.748	2	31.62		903.481	-0.2	A0A1D5PFV2		60 52 44 32 35 54 40 84 95	TVPPGSHPL	CID
1	4566	20191001_EN1_8__10ug.raw	LR	2	55	2	288.202	1	11.8	7680000	287.196	-1.6			56 54	LR	CID
2	6707	20190807_KM_1_NCE29_mz1.raw	TGVWLPTE	8	55	8	451.734	2	27.78	5230000	901.455	-0.6			41 22 28 27 44 89 92 98	TGVWLPTE	CID
2	7443	20190807_KM_1_NCE29_mz1.raw	TVMNSMLDPF	10	55	10	577.765	2	30.36	1210000	1153.51	0.2			52 50 37 32 26 19 54 96 91 95	TVMNSMLDPF	CID
2	4376	20190807_KM_1_NCE29_mz1.raw	SELKLS	6	55	6	676.388	1	20.07	6640000	675.38	0.3			23 46 69 65 59 67	SELKLS	CID
2	8828	20190807_KM_1_NCE29_mz1.raw	QLSALLVSPF	10	55	10	1074.62	1	35.37	1250000	1073.61	0	F1NWH0:A0A1D5PSB4:Q5ZKU4:F1P1Z0:F1P0Y0:R4GF37:V9GWR3		30 46 60 38 30 31 38 91 92 96	QLSALLVSPF	CID
2	5424	20190807_KM_1_NCE29_mz1.raw	NQLTTLM	7	55	7	820.42	1	23.44		819.416	-4	F1NVG0:A0A1D5P7F7		20 23 48 54 63 91 88	NQLTTLM	CID
2	10285	20190807_KM_1_NCE29_mz1.raw	FVEW	4	55	4	580.276	1	41.01	984000	579.269	-0.4			37 23 67 94	FVEW	CID
1	4309	20191001_EN1_8__10ug.raw	VRLEGL	6	55	6	343.713	2	11.3	1350000	685.412	-1	E1BW48		28 28 43 67 67 99	VRLEGL	CID
2	7794	20190807_KM_1_NCE29_mz1.raw	FGMPSD	6	55	6	653.26	1	31.61	977000	652.253	0.3			33 39 46 89 50 73	FGMPSD	CID
2	7131	20190807_KM_1_NCE29_mz1.raw	TGVLDP	6	55	6	601.319	1	29.22	3410000	600.312	-0.5			48 32 46 89 60 55	TGVLDP	CID
2	9268	20190807_KM_1_NCE29_mz1.raw	ADPLVLAA	8	55	8	385.226	2	37.04	18400000	768.438	0	F1NIW7		26 38 40 74 69 63 57 72	ADPLVLAA	CID
1	2822	20191001_EN1_8__10ug.raw	WVES	4	55	4	520.24	1	7.51	2720000	519.233	-1.1			52 24 59 85	WVES	CID
2	10164	20190807_KM_1_NCE29_mz1.raw	MAMSYTGV	8	55	8	430.187	2	40.52	19300000	858.362	-1.8			75 83 85 34 22 23 27 90	MAMSYTGV	CID
1	3433	20191001_EN1_8__10ug.raw	VAGAS	5	55	5	404.214	1	8.96	4040000	403.207	-1			31 30 37 91 86	VAGAS	CID
2	2287	20190807_KM_1_NCE29_mz1.raw	HAVVRVGPGTL	11	55	11	553.327	2	12.67	851000	1104.64	-0.7			93 98 100 99 49 24 20 21 22 26 52	HAVVRVGPGTL	CID
2	5860	20190807_KM_1_NCE29_mz1.raw	PSSVDSVLQ	9	55	9	931.473	1	24.87	1480000	930.466	-0.2	P01012		34 49 77 82 77 43 28 26 80	PSSVDSVLQ	CID
1	1583	20191001_EN1_8__10ug.raw	QL	2	55	2	260.16	1	4.39	92000000	259.153	-1.7			51 59	QL	CID
2	3264	20190807_KM_1_NCE29_mz1.raw	TLDRQESKPVV	11	55	11	636.352	2	16.27	2170000	1270.69	0.5	P01012:E1BUP8		27 24 29 18 25 50 55 85 98 95 97	TLDRQESKPVV	CID
2	4041	20190807_KM_1_NCE29_mz1.raw	KLGSDDDSGSKPL	13	55	13	440.221	3	18.93	9080000	1317.64	0.6			43 24 24 46 83 66 35 23 29 55 95 95 97	KLGSDDDSGSKPL	CID
2	10466	20190807_KM_1_NCE29_mz1.raw	VAVDLL	6	55	6	629.386	1	41.75	1340000	628.38	-0.6			33 25 30 59 89 95	VAVDLL	CID
1	1408	20191001_EN1_8__10ug.raw	TV	2	55	2	219.134	1	4.06	30200000	218.127	-1			52 57	TV	CID
2	5006	20190807_KM_1_NCE29_mz1.raw	RGGLTHRLAAP	11	55	11	383.56	3	22.13	1760000	1147.66	0.7	A0A1D5PJ81		32 31 43 56 45 20 32 82 84 88 93	RGGLTHRLAAP	CID
2	4864	20190807_KM_1_NCE29_mz1.raw	EKLTFE	6	55	6	383.703	2	21.67	22300000	765.391	-0.2			33 23 39 61 74 98	EKLTFE	CID
2	3347	20190807_KM_1_NCE29_mz1.raw	LRDNDL	6	55	6	745.383	1	16.57	3080000	744.377	-0.7			95 48 44 27 51 63	LRDNDL	CID
2	10165	20190807_KM_1_NCE29_mz1.raw	FVLPDAA	7	55	7	732.392	1	40.52	12600000	731.385	-0.7	P02659		39 54 80 90 43 27 51	FVLPDAA	CID
2	7523	20190807_KM_1_NCE29_mz1.raw	EVLPTN	6	55	6	672.356	1	30.62	1510000	671.349	0			39 40 74 93 38 45	EVLPTN	CID
2	6939	20190807_KM_1_NCE29_mz1.raw	AAVPL	5	55	5	470.297	1	28.56		469.29	-0.8			25 30 39 89 92	AAVPL	CID
2	5053	20190807_KM_1_NCE29_mz1.raw	TVGVHFPE	8	55	8	443.227	2	22.29	5880000	884.439	0.2			46 40 32 33 27 86 80 94	TVGVHFPE	CID
1	2335	20191001_EN1_8__10ug.raw	LQVLP	5	55	5	569.365	1	6.38	2570000	568.359	-1.2			40 44 93 59 39	LQVLP	CID
1	4586	20191001_EN1_8__10ug.raw	KF	2	55	2	294.181	1	11.85	2850000	293.174	-1.4			52 56	KF	CID
2	4282	20190807_KM_1_NCE29_mz1.raw	TYTDVS	6	55	6	685.303	1	19.74	3170000	684.297	-1.2			31 50 55 62 57 71	TYTDVS	CID
2	3707	20190807_KM_1_NCE29_mz1.raw	HLQLD	5	55	5	625.33	1	17.78	15800000	624.323	0.1			19 34 38 89 94	HLQLD	CID
2	7990	20190807_KM_1_NCE29_mz1.raw	REYLPL	6	55	6	395.726	2	32.3	47500000	789.438	-0.3			26 41 46 57 57 98	REYLPL	CID
2	8707	20190807_KM_1_NCE29_mz1.raw	ENKRGPRVTPE	11	55	11	641.847	2	34.95	744000	1281.68	0.8	F1NAU2		52 28 33 32 40 44 40 45 92 95 99	ENKRGPRVTPE	CID
1	1627	20191001_EN1_8__10ug.raw	NL	2	55	2	246.145	1	4.49	8440000	245.137	-0.7			50 59	NL	CID
2	6986	20190807_KM_1_NCE29_mz1.raw	EVAPTV	6	55	6	615.335	1	28.73	1530000	614.327	0			44 33 86 82 33 49	EVAPTV	CID
2	7620	20190807_KM_1_NCE29_mz1.raw	DSDDDVD	7	55	7	390.629	2	30.99	8620000	779.246	-2.9			80 82 60 39 30 24 67	DSDDDVD	CID
2	7758	20190807_KM_1_NCE29_mz1.raw	TVQPPEV	7	55	7	385.208	2	31.48	3040000	768.402	0.8			41 23 35 60 55 72 95	TVQPPEV	CID
2	6626	20190807_KM_1_NCE29_mz1.raw	CTLTDV	6	55	6	651.302	1	27.51	7490000	650.295	0.2			29 32 54 88 61 62	CTLTDV	CID
1	964	20191001_EN1_8__10ug.raw	VF	2	55	2	265.154	1	3.14	33000000	264.147	-2.4			52 57	VF	CID
2	4903	20190807_KM_1_NCE29_mz1.raw	DNLKEYLK	8	55	8	511.78	2	21.79	77900000	1021.54	0.5	E1BZK0		30 22 43 52 57 46 91 96	DNLKEYLK	CID
2	5499	20190807_KM_1_NCE29_mz1.raw	KEVTPV	6	55	6	672.393	1	23.66	1320000	671.385	-0.1			22 38 46 92 56 72	KEVTPV	CID
1	4746	20191001_EN1_8__10ug.raw	PPVFK	5	55	5	294.181	2	12.2		586.348	-1.5			15 24 41 96 98	PPVFK	CID
2	11080	20190807_KM_1_NCE29_mz1.raw	EFLFKNEQ	8	55	8	527.763	2	44.41	800000	1053.51	-1.5			87 78 96 34 19 18 28 77	EFLFKNEQ	CID
2	1936	20190807_KM_1_NCE29_mz1.raw	KECMTCAGPLEKT	13	55	13	470.885	3	11.28	830000	1409.64	-1.6			27 38 33 19 27 25 27 40 92 96 97 94 95	KECMTCAGPLEKT	CID
2	8493	20190807_KM_1_NCE29_mz1.raw	MPF	3	55	3	394.179	1	34.14	426000000	393.172	-0.3			54 44 66	MPF	CID
1	3337	20191001_EN1_8__10ug.raw	SYLGN	5	55	5	553.261	1	8.7	803000	552.254	-1.3			25 26 39 91 92	SYLGN	CID
2	10655	20190807_KM_1_NCE29_mz1.raw	LLLV	4	55	4	457.339	1	42.57	7170000	456.331	0.5			32 65 69 52	LLLV	CID
2	7265	20190807_KM_1_NCE29_mz1.raw	QEVARALL	8	55	8	450.269	2	29.71	33800000	898.524	0.4	A0A1D5PYZ8		27 40 26 24 35 85 100 100	QEVARALL	CID
2	9135	20190807_KM_1_NCE29_mz1.raw	TGELLP	6	55	6	629.35	1	36.55	16900000	628.343	-0.1			31 32 75 73 59 56	TGELLP	CID
2	6321	20190807_KM_1_NCE29_mz1.raw	LAGGSTGKVP	10	55	10	443.753	2	26.46	14800000	885.492	0.4	R4GF68		97 94 55 35 33 31 23 25 68 85	LAGGSTGKVP	CID
1	2443	20191001_EN1_8__10ug.raw	SV	2	54	2	205.118	1	6.65	4490000	204.111	-0.5			52 56	SV	CID
2	11427	20190807_KM_1_NCE29_mz1.raw	LMLL	4	54	4	489.311	1	46.09	752000	488.303	1.5			33 15 85 85	LMLL	CID
2	8714	20190807_KM_1_NCE29_mz1.raw	TGDGNGPVHL	10	54	10	483.735	2	34.98	1390000	965.457	-0.4			54 37 41 20 25 37 79 83 77 95	TGDGNGPVHL	CID
2	5384	20190807_KM_1_NCE29_mz1.raw	TVSHSTDEPGA	11	54	11	550.748	2	23.3	2160000	1099.48	3.1	A0A1L1RRE9:A0A1D5PDN4:A0A1D5PNB2:A0A1D5PMK4:A0A1L1RTN0:Q04205		28 33 50 28 51 89 57 46 62 70 85	TVSHSTDEPGA	CID
1	982	20191001_EN1_8__10ug.raw	LTKKS	5	54	5	576.372	1	3.17	2100000	575.364	1.6			96 56 49 35 35	LTKKS	CID
1	4950	20191001_EN1_8__10ug.raw	VR	2	54	2	274.187	1	12.65	4160000	273.18	-1.6			54 55	VR	CID
2	8551	20190807_KM_1_NCE29_mz1.raw	SLGHVFEPL	9	54	9	499.769	2	34.36	23300000	997.523	0.2			37 34 24 15 48 96 81 59 96	SLGHVFEPL	CID
1	4624	20191001_EN1_8__10ug.raw	PRM	3	54	3	202.11	2	11.93	13800000	402.205	-0.5			61 45 57	PRM	CID
2	11772	20190807_KM_1_NCE29_mz1.raw	FGGEPPRLSFTVYNNLLTLTEGH	23	54	23	854.774	3	47.69	1510000	2561.29	3.8	E1C6A1:A0A1D5NYT2:F1NVF0:A0A1D5P3F1:A0A1D5PT41		30 34 54 66 38 25 20 16 14 21 49 79 90 85 93 97 98 96 92 50 83 10 15	FGGEPPRLSFTVYNNLLTLTEGH	CID
1	1201	20191001_EN1_8__10ug.raw	APVV	4	54	4	385.244	1	3.59	1750000	384.237	-1.5			44 23 70 80	APVV	CID
1	2670	20191001_EN1_8__10ug.raw	ADL	3	54	3	318.166	1	7.14	4460000	317.159	-0.8			65 52 45	ADL	CID
1	1419	20191001_EN1_8__10ug.raw	TF	2	54	2	267.134	1	4.08	4270000	266.127	-1.8			52 56	TF	CID
2	5771	20190807_KM_1_NCE29_mz1.raw	TVHPPAPQ	8	54	8	423.727	2	24.57	2220000	845.439	-0.5			49 43 24 28 38 72 91 90	TVHPPAPQ	CID
2	4548	20190807_KM_1_NCE29_mz1.raw	LMNSPNT	7	54	7	776.36	1	20.65	2880000	775.354	-0.6			31 17 51 98 95 39 50	LMNSPNT	CID
2	7636	20190807_KM_1_NCE29_mz1.raw	MSWGES	6	54	6	696.266	1	31.03	2590000	695.259	0.1			18 31 41 49 93 95	MSWGES	CID
2	2785	20190807_KM_1_NCE29_mz1.raw	KVDVDV	6	54	6	674.372	1	14.5	827000	673.365	-0.5			38 38 60 59 66 66	KVDVDV	CID
2	9903	20190807_KM_1_NCE29_mz1.raw	PSATWEEPL	9	54	9	515.249	2	39.46	8360000	1028.48	0.9	F1NE59		34 48 68 60 30 34 44 82 91	PSATWEEPL	CID
1	2427	20191001_EN1_8__10ug.raw	PQMPL	5	54	5	585.306	1	6.6	2490000	584.299	-0.2			28 46 91 55 52	PQMPL	CID
2	8374	20190807_KM_1_NCE29_mz1.raw	TAKKTAAGDAAPN	13	54	13	608.32	2	33.71	1970000	1214.63	0	A0A1D5PA68:A0A1D5PKF6:A0A1D5PJM6		43 34 30 21 26 40 43 45 69 74 92 96 95	TAKKTAAGDAAPN	CID
2	7175	20190807_KM_1_NCE29_mz1.raw	PLVV	4	54	4	427.292	1	29.37	21200000	426.284	0.4			37 34 68 79	PLVV	CID
2	6644	20190807_KM_1_NCE29_mz1.raw	FLML	4	54	4	523.293	1	27.57	1460000	522.288	-3.2			46 27 61 83	FLML	CID
1	4543	20191001_EN1_8__10ug.raw	PRM	3	54	3	202.11	2	11.75	13800000	402.205	-0.4			61 48 55	PRM	CID
2	7904	20190807_KM_1_NCE29_mz1.raw	TLCTAMDV	8	54	8	427.193	2	31.99	1330000	852.372	0			59 55 46 31 29 26 94 95	TLCTAMDV	CID
1	2783	20191001_EN1_8__10ug.raw	LN	2	54	2	246.145	1	7.42	2150000	245.137	-0.5			55 54	LN	CID
2	4249	20190807_KM_1_NCE29_mz1.raw	WGVMCCGDADASVRGQ	16	54	16	552.228	3	19.63	2940000	1653.67	-4.9	F1NFL6:P02845		85 66 50 17 21 17 10 19 77 99 99 98 95 24 17 79	WGVMCCGDADASVRGQ	CID
2	6292	20190807_KM_1_NCE29_mz1.raw	KQAVRLLP	8	54	8	462.803	2	26.36	12100000	923.592	0.5	F1NFL6:P02845:Q5ZK76:A0A1L1RQG3:E1BUD4:A0A1D5P1C7		34 35 92 90 48 49 39 48	KQAVRLLP	CID
1	3217	20191001_EN1_8__10ug.raw	TLTVGQ	6	54	6	618.345	1	8.41	976000	617.338	-0.8			32 45 35 37 86 90	TLTVGQ	CID
2	7278	20190807_KM_1_NCE29_mz1.raw	LNGMLQ	6	54	6	675.35	1	29.76	15300000	674.342	0.6			30 27 31 46 97 95	LNGMLQ	CID
2	3491	20190807_KM_1_NCE29_mz1.raw	TGAYRVGE	8	54	8	426.714	2	17.06	18800000	851.414	-0.7			74 49 28 18 21 50 96 99	TGAYRVGE	CID
2	4620	20190807_KM_1_NCE29_mz1.raw	DSVYGSGPG	9	54	9	838.361	1	20.87	7450000	837.35	3.8			44 35 48 52 50 94 88 29 49	DSVYGSGPG	CID
1	5921	20191001_EN1_8__10ug.raw	KRLL	4	54	4	265.194	2	15.4	1000000	528.375	-1.3			89 24 50 55	KRLL	CID
2	6539	20190807_KM_1_NCE29_mz1.raw	VADNPT	6	54	6	616.295	1	27.21	4660000	615.286	2.2			92 87 44 26 25 51	VADNPT	CID
1	1066	20191001_EN1_8__10ug.raw	VW	2	54	2	304.165	1	3.34	16500000	303.158	-2.3			51 56	VW	CID
2	7085	20190807_KM_1_NCE29_mz1.raw	EHEGTLALP	9	54	9	483.748	2	29.04	5140000	965.482	-0.7			31 17 43 27 46 68 86 84 87	EHEGTLALP	CID
2	9601	20190807_KM_1_NCE29_mz1.raw	LVDGSNY	7	54	7	384.184	2	38.3	14700000	766.35	4.8			99 96 95 26 17 15 33	LVDGSNY	CID
2	3893	20190807_KM_1_NCE29_mz1.raw	HSTVEEVMLSP	11	54	11	614.799	2	18.43	993000	1227.58	2.9	A0A1D5P4L7		32 48 57 60 72 60 35 21 38 82 90	HSTVEEVMLSP	CID
2	3270	20190807_KM_1_NCE29_mz1.raw	VTKH	4	54	4	484.288	1	16.29	1360000	483.281	0.7			74 21 48 73	VTKH	CID
1	1640	20191001_EN1_8__10ug.raw	AA	2	54	2	161.092	1	4.52	14800000	160.085	-0.5			51 56	AA	CID
1	1247	20191001_EN1_8__10ug.raw	AVLP	4	54	4	399.26	1	3.67	1990000	398.253	-1.6			31 20 84 82	AVLP	CID
2	7554	20190807_KM_1_NCE29_mz1.raw	TGSVAESSL	9	54	9	850.415	1	30.73	5960000	849.408	-0.2	A0A1D5PLB6:A0A1D5NW25:A0A1D5NV84:F1N9K6:Q90762:A0A1D5PUY9:A0A1D5PWT3		38 38 54 49 37 45 40 92 96	TGSVAESSL	CID
2	1969	20190807_KM_1_NCE29_mz1.raw	ADEH	4	54	4	471.183	1	11.39	3600000	470.176	-1.4			29 27 92 70	ADEH	CID
2	4371	20190807_KM_1_NCE29_mz1.raw	NLKHT	5	54	5	612.347	1	20.05	2350000	611.339	0.3			90 90 38 18 37	NLKHT	CID
2	6704	20190807_KM_1_NCE29_mz1.raw	KSPELFPE	8	54	8	473.748	2	27.77	25000000	945.481	-0.2	F1NQ24		48 46 55 76 54 38 27 90	KSPELFPE	CID
2	11545	20190807_KM_1_NCE29_mz1.raw	LMLL	4	54	4	489.31	1	46.65	543000	488.303	-0.5			31 15 85 86	LMLL	CID
2	5452	20190807_KM_1_NCE29_mz1.raw	EMVYPH	6	54	6	388.175	2	23.51	7580000	774.337	-0.7			50 22 38 43 86 86	EMVYPH	CID
2	6610	20190807_KM_1_NCE29_mz1.raw	DWPLE	5	54	5	659.301	1	27.44	1200000	658.296	-3.6			39 33 85 52 60	DWPLE	CID
1	3555	20191001_EN1_8__10ug.raw	EQ	2	54	2	276.119	1	9.29	1070000	275.112	-0.2			61 46	EQ	CID
2	4528	20190807_KM_1_NCE29_mz1.raw	KAGALPGAPM	10	54	10	456.752	2	20.59	5700000	911.49	-0.6			41 37 45 56 51 30 33 82 79 86	KAGALPGAPM	CID
2	2839	20190807_KM_1_NCE29_mz1.raw	TPQVEHSVDRT	11	54	11	634.814	2	14.7	2560000	1267.62	-2.2			84 32 40 78 89 15 25 37 88 48 60	TPQVEHSVDRT	CID
2	7826	20190807_KM_1_NCE29_mz1.raw	DPSVAMGDDSLN	12	54	12	610.759	2	31.71	36500000	1219.5	0.4			69 43 60 55 34 18 33 51 50 49 93 93	DPSVAMGDDSLN	CID
2	2933	20190807_KM_1_NCE29_mz1.raw	KVCTFLPH	8	54	8	472.757	2	15.05	5130000	943.495	4.5			46 34 29 24 34 71 97 97	KVCTFLPH	CID
2	7749	20190807_KM_1_NCE29_mz1.raw	TGGVDLLTT	9	54	9	438.738	2	31.44	2980000	875.46	0.5	E1BWT7		31 23 31 43 49 43 69 99 100	TGGVDLLTT	CID
2	8111	20190807_KM_1_NCE29_mz1.raw	FLRNVLP	7	54	7	429.763	2	32.74	8900000	857.512	-0.2			25 28 28 40 71 94 92	FLRNVLP	CID
1	1204	20191001_EN1_8__10ug.raw	AL	2	54	2	203.139	1	3.6	113000000	202.132	-1			51 57	AL	CID
2	7915	20190807_KM_1_NCE29_mz1.raw	AYGAAPLPTGDF	12	54	12	590.289	2	32.03	5980000	1178.56	3	A0A1D5NZD5		18 18 19 38 75 96 67 37 39 48 98 99	AYGAAPLPTGDF	CID
1	4475	20191001_EN1_8__10ug.raw	LR	2	54	2	288.203	1	11.62	7680000	287.196	-1.1			55 52	LR	CID
2	11452	20190807_KM_1_NCE29_mz1.raw	LFELPT	6	54	6	719.399	1	46.21	744000	718.39	1.9			39 38 65 57 54 70	LFELPT	CID
2	9858	20190807_KM_1_NCE29_mz1.raw	LQVPL	5	54	5	569.366	1	39.29	638000000	568.359	0			30 39 96 52 52	LQVPL	CID
1	856	20191001_EN1_8__10ug.raw	V	1	54	1	118.086	1	2.91	1120000	117.079	1.3			54	V	CID
2	5967	20190807_KM_1_NCE29_mz1.raw	HMDLEPVNG	9	54	9	506.232	2	25.23	8140000	1010.45	0.2			23 29 74 85 98 37 25 46 68	HMDLEPVNG	CID
1	3203	20191001_EN1_8__10ug.raw	T	1	54	1	120.066	1	8.38	368000	119.058	2			54	T	CID
2	7360	20190807_KM_1_NCE29_mz1.raw	KVLVVDP	7	54	7	385.245	2	30.04	18700000	768.475	0.1			40 35 56 69 67 59 50	KVLVVDP	CID
1	4861	20191001_EN1_8__10ug.raw	V	1	54	1	118.087	1	12.44		117.079	1.8			54	V	CID
2	6255	20190807_KM_1_NCE29_mz1.raw	ASDTYMV	7	54	7	393.669	2	26.23	1310000	785.327	-4.5			85 82 43 21 24 34 90	ASDTYMV	CID
1	4459	20191001_EN1_8__10ug.raw	TVLH	4	54	4	235.142	2	11.59	1510000	468.27	-0.5			29 20 90 77	TVLH	CID
1	4388	20191001_EN1_8__10ug.raw	FVR	3	54	3	211.131	2	11.46	3230000	420.248	-0.3			57 45 60	FVR	CID
2	9702	20190807_KM_1_NCE29_mz1.raw	LLSW	4	54	4	518.297	1	38.69	951000	517.29	-0.3			89 62 38 27	LLSW	CID
2	9049	20190807_KM_1_NCE29_mz1.raw	AMPF	4	54	4	465.217	1	36.21		464.209	1.2			32 13 83 88	AMPF	CID
1	3771	20191001_EN1_8__10ug.raw	QN	2	54	2	261.119	1	9.9	2880000	260.112	-0.6			51 56	QN	CID
2	10695	20190807_KM_1_NCE29_mz1.raw	TVLPAFE	7	54	7	776.419	1	42.75	6750000	775.412	0.1	A0A1D5NV68:A0A1D5PDY9:A0A1D5P328:A0A1D5PSW5:A0A1D5P2W5:F1NZJ9:F1P566:A0A1D5PW21:A0A1D5P1Q3		23 28 44 40 51 93 98	TVLPAFE	CID
2	4719	20190807_KM_1_NCE29_mz1.raw	SANKYPL	7	54	7	396.716	2	21.2	8290000	791.418	-0.3			70 51 34 25 29 77 91	SANKYPL	CID
1	566	20191001_EN1_8__10ug.raw	V	1	54	1	118.086	1	2.17	6390000	117.079	1.5			54	V	CID
2	11825	20190807_KM_1_NCE29_mz1.raw	VELLPL	6	54	6	683.434	1	47.86	1280000	682.427	0.1			26 49 75 85 46 41	VELLPL	CID
2	7225	20190807_KM_1_NCE29_mz1.raw	ALGAPL	6	54	6	541.334	1	29.55		540.327	-0.1			37 38 30 38 86 95	ALGAPL	CID
2	6297	20190807_KM_1_NCE29_mz1.raw	EFMT	4	54	4	527.217	1	26.38	1360000	526.21	0.3			74 34 50 57	EFMT	CID
2	4843	20190807_KM_1_NCE29_mz1.raw	TGPPPR	6	54	6	624.346	1	21.59	3630000	623.339	-0.3			21 17 27 63 96 99	TGPPPR	CID
2	2803	20190807_KM_1_NCE29_mz1.raw	TPEADDDQ	8	54	8	445.674	2	14.56	2560000	889.33	3.9			98 40 50 21 30 48 57 89	TPEADDDQ	CID
1	4877	20191001_EN1_8__10ug.raw	VR	2	54	2	274.187	1	12.48	4160000	273.18	-1.3			52 55	VR	CID
2	3959	20190807_KM_1_NCE29_mz1.raw	PSSAAATSLSFGGAP	15	54	15	660.825	2	18.66	644000	1319.64	-0.1	F1P3B2:F1NZP1:F1P0Y0:A0A1D5PJM6		34 44 67 76 69 50 38 21 23 28 28 77 81 86 86	PSSAAATSLSFGGAP	CID
1	2708	20191001_EN1_8__10ug.raw	LN	2	54	2	246.145	1	7.25		245.137	-0.9			54 54	LN	CID
2	9349	20190807_KM_1_NCE29_mz1.raw	KGDVVFMAVEGPA	13	54	13	660.336	2	37.35	3140000	1318.66	-1.3			33 27 51 52 63 31 12 68 94 97 83 32 55	KGDVVFMAVEGPA	CID
2	6854	20190807_KM_1_NCE29_mz1.raw	QVDEGLSH	8	54	8	442.711	2	28.29	4270000	883.404	4.3			30 31 35 31 24 90 94 94	QVDEGLSH	CID
2	7491	20190807_KM_1_NCE29_mz1.raw	EGRAKELF	8	54	8	475.259	2	30.51	17400000	948.503	0			49 29 30 26 28 71 99 100	EGRAKELF	CID
1	3769	20191001_EN1_8__10ug.raw	FSSSAN	6	54	6	612.262	1	9.9	904000	611.255	-1.1	P01012		26 27 38 55 89 88	FSSSAN	CID
1	2333	20191001_EN1_8__10ug.raw	LVVNA	5	54	5	515.318	1	6.38	2630000	514.312	-1.1			51 66 70 44 37	LVVNA	CID
1	935	20191001_EN1_8__10ug.raw	FF	2	54	2	313.154	1	3.09	5680000	312.147	-2.1			54 54	FF	CID
1	2217	20191001_EN1_8__10ug.raw	V	1	54	1	118.086	1	6.08	14400000	117.079	1.6			54	V	CID
1	1757	20191001_EN1_8__10ug.raw	NL	2	54	2	246.145	1	4.83	8440000	245.137	-0.5			50 57	NL	CID
2	3994	20190807_KM_1_NCE29_mz1.raw	EGNVKLATP	9	54	9	464.759	2	18.78	55000000	927.503	-0.2			41 21 34 52 55 54 49 85 90	EGNVKLATP	CID
1	3641	20191001_EN1_8__10ug.raw	SS	2	54	2	193.082	1	9.53	2990000	192.075	0.1			51 55	SS	CID
1	1682	20191001_EN1_8__10ug.raw	F	1	54	1	166.086	1	4.62		165.079	0.2			54	F	CID
2	9444	20190807_KM_1_NCE29_mz1.raw	VDTMASSSLNQ	11	54	11	576.764	2	37.74	2120000	1151.51	1.4	A0A1D5P264		96 95 40 15 21 21 29 44 75 65 90	VDTMASSSLNQ	CID
2	11760	20190807_KM_1_NCE29_mz1.raw	TGSSNPHVVP	10	54	10	497.754	2	47.64	15000000	993.488	4.7			82 69 94 33 15 12 17 68 72 74	TGSSNPHVVP	CID
2	6395	20190807_KM_1_NCE29_mz1.raw	KDGTLFYT	8	54	8	472.74	2	26.72	364000000	943.465	-0.2			26 30 25 50 73 61 88 74	KDGTLFYT	CID
2	6108	20190807_KM_1_NCE29_mz1.raw	LLVA	4	54	4	415.291	1	25.71	11500000	414.284	-0.2			68 51 51 43	LLVA	CID
1	1603	20191001_EN1_8__10ug.raw	F	1	54	1	166.086	1	4.43		165.079	-0.1			54	F	CID
2	8605	20190807_KM_1_NCE29_mz1.raw	VDFNY	5	54	5	657.289	1	34.57	13700000	656.281	2.3			98 94 31 21 25	VDFNY	CID
1	3372	20191001_EN1_8__10ug.raw	AS	2	54	2	177.087	1	8.79	2050000	176.08	0			51 55	AS	CID
2	10047	20190807_KM_1_NCE29_mz1.raw	FTVNDL	6	54	6	708.356	1	40.03	4500000	707.349	0.2	A0A1D5P4L7		49 50 62 45 54 61	FTVNDL	CID
2	4636	20190807_KM_1_NCE29_mz1.raw	FDDVSN	6	54	6	696.284	1	20.93	2020000	695.276	0.1			26 63 78 68 39 46	FDDVSN	CID
2	7983	20190807_KM_1_NCE29_mz1.raw	DPEVLLSG	8	54	8	415.219	2	32.28	1660000	828.423	-0.5	F1NMI3:F1P4E2		35 25 55 48 52 54 82 76	DPEVLLSG	CID
2	3295	20190807_KM_1_NCE29_mz1.raw	TPEEKLT	7	53	7	409.219	2	16.39	15300000	816.423	-0.5	E1C5R5:A0A1D5PI42:A0A1D5PVH4:F1P3S0:F1NA61		56 41 63 46 30 44 95	TPEEKLT	CID
2	7429	20190807_KM_1_NCE29_mz1.raw	DFSEPVT	7	53	7	794.356	1	30.31	2680000	793.349	-0.2			40 32 51 73 88 43 48	DFSEPVT	CID
2	8782	20190807_KM_1_NCE29_mz1.raw	SMPF	4	53	4	481.211	1	35.23	4230000	480.204	-0.4			59 12 68 75	SMPF	CID
2	6839	20190807_KM_1_NCE29_mz1.raw	FLTP	4	53	4	477.271	1	28.24	2040000	476.264	1.2			49 22 73 70	FLTP	CID
2	7712	20190807_KM_1_NCE29_mz1.raw	DPSVSDDGFAPN	12	53	12	1220.51	1	31.31	1760000	1219.5	2.9	A0A1D5NUW2:P87498		55 32 61 84 90 94 92 55 8 5 17 51	DPSVSDDGFAPN	CID
2	7969	20190807_KM_1_NCE29_mz1.raw	AEMTTTEAN	9	53	9	484.206	2	32.23	32300000	966.396	0.7			93 88 21 25 24 32 46 67 85	AEMTTTEAN	CID
2	7087	20190807_KM_1_NCE29_mz1.raw	KEGVTPV	7	53	7	729.413	1	29.04	1210000	728.407	-0.8			38 34 22 35 95 70 80	KEGVTPV	CID
2	3207	20190807_KM_1_NCE29_mz1.raw	YVGK	4	53	4	466.266	1	16.06	10300000	465.259	-0.2			35 21 76 82	YVGK	CID
1	1658	20191001_EN1_8__10ug.raw	QL	2	53	2	260.16	1	4.56	92000000	259.153	-1			50 56	QL	CID
2	5194	20190807_KM_1_NCE29_mz1.raw	ENFV	4	53	4	508.24	1	22.73	12500000	507.233	0.2			50 22 51 90	ENFV	CID
2	10320	20190807_KM_1_NCE29_mz1.raw	SVNQFPL	7	53	7	402.716	2	41.15	1400000	803.418	0			51 32 34 33 40 89 94	SVNQFPL	CID
1	1209	20191001_EN1_8__10ug.raw	W	1	53	1	205.097	1	3.61	72700000	204.09	-1.3			54	W	CID
1	1221	20191001_EN1_8__10ug.raw	W	1	53	1	205.097	1	3.63	72700000	204.09	-1.5			54	W	CID
1	2070	20191001_EN1_8__10ug.raw	W	1	53	1	205.097	1	5.69	7050000	204.09	-0.9			54	W	CID
1	2133	20191001_EN1_8__10ug.raw	W	1	53	1	205.097	1	5.87	7050000	204.09	-1.2			54	W	CID
1	912	20191001_EN1_8__10ug.raw	LF	2	53	2	279.17	1	3.05	79800000	278.163	-1.7			55 51	LF	CID
1	2447	20191001_EN1_8__10ug.raw	Y	1	53	1	182.081	1	6.66	85000000	181.074	0.1			54	Y	CID
2	9735	20190807_KM_1_NCE29_mz1.raw	TLGVASSSVHSQ	12	53	12	586.801	2	38.81	1110000	1171.58	3.7	F1NRZ4:P21872:A0A547		67 48 30 21 19 20 28 41 89 88 96 93	TLGVASSSVHSQ	CID
1	1420	20191001_EN1_8__10ug.raw	Y	1	53	1	182.081	1	4.09	129000000	181.074	-0.5			54	Y	CID
1	1580	20191001_EN1_8__10ug.raw	WE	2	53	2	334.139	1	4.38	1690000	333.132	-1.5			49 57	WE	CID
2	2089	20190807_KM_1_NCE29_mz1.raw	TGGCDAACPKEA	12	53	12	561.73	2	11.9	80100000	1121.45	-1.8	F1NFL6:P02845:A0A1D5PV37:A0A1D5P2A5:E1BVC2		49 37 38 25 29 24 34 46 91 91 82 95	TGGCDAACPKEA	CID
2	4278	20190807_KM_1_NCE29_mz1.raw	RDLTQQERAL	10	53	10	615.334	2	19.73	2440000	1228.65	0.2	A0A1D5P4L7:A0A1D5P0Z4:A0A1D5PXD7:A0A1D5NVG9:A0A1D5P762:A0A1D5P349:A0A1D5NTH1:F1N8Z9:A0A1D5PUQ4:A0A1D5PMN0:A0A1D5PAJ2		94 95 95 48 27 29 51 24 24 49	RDLTQQERAL	CID
1	3635	20191001_EN1_8__10ug.raw	TN	2	53	2	234.108	1	9.51	1510000	233.101	-0.1			51 55	TN	CID
2	1894	20190807_KM_1_NCE29_mz1.raw	KHHVFD	6	53	6	391.7	2	11.11	1900000	781.387	-1.1			49 27 26 39 86 92	KHHVFD	CID
2	2338	20190807_KM_1_NCE29_mz1.raw	TVREQESKPVGMS	13	53	13	483.245	3	12.85	6830000	1446.71	-0.4	P01012:F1P1W1		39 39 59 77 44 67 92 93 56 34 14 9 70	TVREQESKPVGMS	CID
2	8825	20190807_KM_1_NCE29_mz1.raw	YDLLT	5	53	5	624.324	1	35.36	2430000	623.317	0			32 49 55 68 62	YDLLT	CID
2	2475	20190807_KM_1_NCE29_mz1.raw	KGTASTMGPCGNNDRE	16	53	16	546.569	3	13.35	2310000	1636.69	-4.2	A0A1D5NUW2:P87498		38 16 13 11 14 21 21 39 48 85 96 90 82 92 95 97	KGTASTMGPCGNNDRE	CID
2	7317	20190807_KM_1_NCE29_mz1.raw	PFPSEGSLL	9	53	9	473.748	2	29.91	25000000	945.481	0			65 66 90 89 40 12 12 18 90	PFPSEGSLL	CID
1	4758	20191001_EN1_8__10ug.raw	TTKAARR	7	53	7	402.245	2	12.22		802.477	-1.5			22 21 32 46 71 83 99	TTKAARR	CID
2	2493	20190807_KM_1_NCE29_mz1.raw	KAKTFDVP	8	53	8	453.257	2	13.42		904.502	-3.7			34 16 18 24 56 95 93 91	KAKTFDVP	CID
2	7888	20190807_KM_1_NCE29_mz1.raw	TVGHCLLRPV	10	53	10	547.808	2	31.94	1020000	1093.61	-4.5			40 35 30 14 33 66 71 87 70 85	TVGHCLLRPV	CID
2	10739	20190807_KM_1_NCE29_mz1.raw	YGLLM	5	53	5	596.311	1	42.94	791000	595.304	0.1			31 27 39 89 80	YGLLM	CID
1	1129	20191001_EN1_8__10ug.raw	F	1	53	1	166.086	1	3.47	782000000	165.079	-0.9			52	F	CID
1	1230	20191001_EN1_8__10ug.raw	F	1	53	1	166.086	1	3.64	782000000	165.079	-1.4			52	F	CID
1	1254	20191001_EN1_8__10ug.raw	V	1	53	1	118.086	1	3.68	70500000	117.079	1.3			52	V	CID
1	1308	20191001_EN1_8__10ug.raw	F	1	53	1	166.086	1	3.82	782000000	165.079	-0.3			52	F	CID
1	1369	20191001_EN1_8__10ug.raw	F	1	53	1	166.086	1	3.98		165.079	-0.4			52	F	CID
1	1509	20191001_EN1_8__10ug.raw	Y	1	53	1	182.081	1	4.25	129000000	181.074	-0.7			52	Y	CID
1	1607	20191001_EN1_8__10ug.raw	Y	1	53	1	182.081	1	4.43	129000000	181.074	-0.1			52	Y	CID
1	1956	20191001_EN1_8__10ug.raw	F	1	53	1	166.086	1	5.39	36900000	165.079	-0.4			52	F	CID
1	2019	20191001_EN1_8__10ug.raw	F	1	53	1	166.086	1	5.56	36900000	165.079	-0.9			52	F	CID
1	2081	20191001_EN1_8__10ug.raw	F	1	53	1	166.086	1	5.73	36900000	165.079	-0.9			52	F	CID
1	2146	20191001_EN1_8__10ug.raw	F	1	53	1	166.086	1	5.9		165.079	-0.5			52	F	CID
1	2221	20191001_EN1_8__10ug.raw	F	1	53	1	166.086	1	6.09		165.079	-0.1			52	F	CID
1	2285	20191001_EN1_8__10ug.raw	V	1	53	1	118.086	1	6.25	14400000	117.079	1.5			52	V	CID
1	2308	20191001_EN1_8__10ug.raw	Y	1	53	1	182.081	1	6.31	85000000	181.074	0.1			52	Y	CID
1	2378	20191001_EN1_8__10ug.raw	Y	1	53	1	182.081	1	6.48	85000000	181.074	-1.2			52	Y	CID
1	2525	20191001_EN1_8__10ug.raw	Y	1	53	1	182.081	1	6.83		181.074	-0.2			52	Y	CID
1	2962	20191001_EN1_8__10ug.raw	Q	1	53	1	147.076	1	7.84	8120000	146.069	-0.7			52	Q	CID
1	3028	20191001_EN1_8__10ug.raw	S	1	53	1	106.05	1	7.98	2490000	105.043	3.4			52	S	CID
1	3042	20191001_EN1_8__10ug.raw	Q	1	53	1	147.076	1	8.01	8120000	146.069	-0.4			52	Q	CID
1	4377	20191001_EN1_8__10ug.raw	K	1	53	1	147.113	1	11.44	17500000	146.106	-0.3			52	K	CID
1	4470	20191001_EN1_8__10ug.raw	K	1	53	1	147.113	1	11.61	17500000	146.106	-0.1			52	K	CID
1	4557	20191001_EN1_8__10ug.raw	K	1	53	1	147.113	1	11.78	17500000	146.106	-0.5			52	K	CID
1	3094	20191001_EN1_8__10ug.raw	N	1	53	1	133.061	1	8.13	3200000	132.054	0.4			52	N	CID
1	3170	20191001_EN1_8__10ug.raw	N	1	53	1	133.061	1	8.3	3200000	132.054	0.6			52	N	CID
1	3302	20191001_EN1_8__10ug.raw	N	1	53	1	133.061	1	8.62	3200000	132.054	0.1			52	N	CID
2	8801	20190807_KM_1_NCE29_mz1.raw	PGGALTSQDRTQCTMPF	17	53	17	905.42	2	35.29	6390000	1808.82	3.4	F1NNW1:Q5ZKD7		41 45 60 69 69 51 28 20 22 18 77 78 40 49 74 75 88	PGGALTSQDRTQCTMPF	CID
2	7531	20190807_KM_1_NCE29_mz1.raw	YALSA	5	53	5	524.271	1	30.65	68600000	523.264	-0.1			37 44 67 62 57	YALSA	CID
1	2929	20191001_EN1_8__10ug.raw	TGAWPV	6	53	6	630.323	1	7.76	1850000	629.317	-2			30 24 33 45 92 96	TGAWPV	CID
1	5137	20191001_EN1_8__10ug.raw	RSVT	4	53	4	231.637	2	13.15		461.26	-1.1			37 28 60 89	RSVT	CID
1	4632	20191001_EN1_8__10ug.raw	TRMMP	5	53	5	318.154	2	11.95	3860000	634.293	-1			27 26 37 85 91	TRMMP	CID
2	2481	20190807_KM_1_NCE29_mz1.raw	TVRSAGKNVP	10	53	10	514.796	2	13.37	1070000	1027.58	0	F1NQT0		46 37 29 28 34 41 61 77 88 91	TVRSAGKNVP	CID
2	3782	20190807_KM_1_NCE29_mz1.raw	DPPHGQTTLPVT	12	53	12	631.822	2	18.02	137000000	1261.63	-0.4	F1NZK8		41 30 40 24 28 31 45 50 91 84 85 88	DPPHGQTTLPVT	CID
2	7398	20190807_KM_1_NCE29_mz1.raw	KLVLTLTSGLQP	12	53	12	635.393	2	30.2	2310000	1268.77	0.2	F1P589:E1C549:A0A1D5PJI9		26 30 69 99 91 50 37 75 18 20 54 69	KLVLTLTSGLQP	CID
1	4574	20191001_EN1_8__10ug.raw	FR	2	53	2	322.187	1	11.82	3530000	321.18	-1.6			52 54	FR	CID
2	7998	20190807_KM_1_NCE29_mz1.raw	QVEDLA	6	53	6	674.336	1	32.34	1530000	673.328	0.1			17 21 61 79 68 71	QVEDLA	CID
2	6530	20190807_KM_1_NCE29_mz1.raw	GFVDGSE	7	53	7	710.299	1	27.18	749000	709.292	-0.2			24 35 46 50 33 87 95	GFVDGSE	CID
2	10051	20190807_KM_1_NCE29_mz1.raw	LQVPL	5	53	5	569.366	1	40.05		568.359	0.8			29 38 95 51 51	LQVPL	CID
2	11743	20190807_KM_1_NCE29_mz1.raw	PTGAEFLGL	9	53	9	452.743	2	47.57	740000	903.47	1.1			37 46 60 59 41 23 33 85 94	PTGAEFLGL	CID
1	4947	20191001_EN1_8__10ug.raw	YR	2	53	2	338.182	1	12.64	2540000	337.175	-1.4			52 54	YR	CID
2	9827	20190807_KM_1_NCE29_mz1.raw	PGLNPL	6	53	6	610.356	1	39.17	524000	609.349	0.1	F1NV02:E1BVH0		31 34 49 85 48 72	PGLNPL	CID
2	4281	20190807_KM_1_NCE29_mz1.raw	LGAQLEAH	8	53	8	419.724	2	19.74	6890000	837.434	-0.8			26 23 38 28 32 89 95 94	LGAQLEAH	CID
1	4500	20191001_EN1_8__10ug.raw	FK	2	53	2	294.181	1	11.67	2850000	293.174	-1.8			51 55	FK	CID
1	4873	20191001_EN1_8__10ug.raw	YR	2	53	2	338.182	1	12.47	2540000	337.175	-1.4			52 54	YR	CID
2	4681	20190807_KM_1_NCE29_mz1.raw	TGGSKPSLN	9	53	9	430.727	2	21.07	1970000	859.44	-0.2			48 28 30 30 30 73 78 77 85	TGGSKPSLN	CID
2	7440	20190807_KM_1_NCE29_mz1.raw	DEFLKV	6	53	6	375.705	2	30.34	2360000	749.396	0	F1NFT2:Q5F488		31 30 25 50 89 93	DEFLKV	CID
1	3551	20191001_EN1_8__10ug.raw	AN	2	53	2	204.098	1	9.28	774000	203.091	-0.4			51 55	AN	CID
2	2536	20190807_KM_1_NCE29_mz1.raw	TVNRLED	7	53	7	423.719	2	13.57	7430000	845.424	-0.8			56 25 25 25 56 86 99	TVNRLED	CID
2	4466	20190807_KM_1_NCE29_mz1.raw	PFASGAT	7	53	7	650.314	1	20.39	1810000	649.307	-0.7			27 39 67 71 56 52 59	PFASGAT	CID
1	1624	20191001_EN1_8__10ug.raw	SL	2	53	2	219.134	1	4.48	54200000	218.127	-0.5			50 55	SL	CID
2	10220	20190807_KM_1_NCE29_mz1.raw	CVPF	4	53	4	465.216	1	40.74		464.209	-0.4			35 19 75 82	CVPF	CID
2	2185	20190807_KM_1_NCE29_mz1.raw	TLKDTGADPVR	11	53	11	586.817	2	12.28	632000000	1171.62	-1	F1NNK1		75 69 88 85 77 15 16 28 15 28 89	TLKDTGADPVR	CID
2	1968	20190807_KM_1_NCE29_mz1.raw	TANQKLVK	8	53	8	451.276	2	11.39	35100000	900.539	-1.5	A0A1D5PU46:A0A1D5PMV6:A0A1D5PTU9		38 18 18 22 50 81 98 99	TANQKLVK	CID
2	5199	20190807_KM_1_NCE29_mz1.raw	TGGEAGVVVD	10	53	10	452.224	2	22.75	3290000	902.434	-1.2			45 31 41 63 35 26 40 63 88 96	TGGEAGVVVD	CID
2	10407	20190807_KM_1_NCE29_mz1.raw	VVPPSLLAPP	10	53	10	495.305	2	41.5	1730000	988.596	-0.5	A0A1D5PQF5:A0A1D5PY27:A0A1D5PWR7:A0A1D5NYH4:A0A1D5PC24:E1C849:A0A1D5PMB7		18 20 32 61 77 82 72 39 35 93	VVPPSLLAPP	CID
2	3685	20190807_KM_1_NCE29_mz1.raw	LNPYQFPAGGP	11	53	11	580.788	2	17.71	1300000	1159.57	-3.4			25 26 83 86 33 18 19 89 52 57 93	LNPYQFPAGGP	CID
1	4669	20191001_EN1_8__10ug.raw	FK	2	53	2	294.181	1	12.03	2850000	293.174	-1.3			52 54	FK	CID
2	3549	20190807_KM_1_NCE29_mz1.raw	SDNRLLQ	7	53	7	423.227	2	17.25	42600000	844.44	-0.5			31 32 24 27 66 97 95	SDNRLLQ	CID
2	2075	20190807_KM_1_NCE29_mz1.raw	TMSV	4	53	4	437.206	1	11.84	450000	436.199	-1.4			41 12 81 78	TMSV	CID
1	2563	20191001_EN1_8__10ug.raw	LQVLP	5	53	5	569.365	1	6.92	2190000	568.359	-0.5			31 41 96 59 37	LQVLP	CID
2	6925	20190807_KM_1_NCE29_mz1.raw	TWQPV	5	53	5	630.324	1	28.52	387000000	629.317	-0.8			23 24 35 91 92	TWQPV	CID
2	2301	20190807_KM_1_NCE29_mz1.raw	TNPRVEE	7	53	7	422.711	2	12.72	3010000	843.409	-0.8			49 20 18 28 66 90 100	TNPRVEE	CID
2	6357	20190807_KM_1_NCE29_mz1.raw	SAGAVLSPAV	10	53	10	436.248	2	26.59	2050000	870.481	-0.2	A0A1D5NW33:F1NSK0		21 20 23 37 34 44 60 94 96 97	SAGAVLSPAV	CID
1	4797	20191001_EN1_8__10ug.raw	VR	2	53	2	274.187	1	12.3	4160000	273.18	-1.6			51 54	VR	CID
1	1820	20191001_EN1_8__10ug.raw	NL	2	53	2	246.145	1	5	8440000	245.137	-0.4			50 56	NL	CID
2	7487	20190807_KM_1_NCE29_mz1.raw	KPVEWPS	7	53	7	421.724	2	30.5	158000000	841.433	0.4			45 45 52 43 28 74 82	KPVEWPS	CID
2	8017	20190807_KM_1_NCE29_mz1.raw	TPSLLKDPSM	10	53	10	544.787	2	32.41	1200000	1087.56	1	H9KZX6		26 19 32 46 44 41 66 83 86 83	TPSLLKDPSM	CID
2	5796	20190807_KM_1_NCE29_mz1.raw	EVMHPVDGQ	9	53	9	506.232	2	24.67	2420000	1010.45	0			52 38 32 34 35 35 84 77 86	EVMHPVDGQ	CID
2	5830	20190807_KM_1_NCE29_mz1.raw	TVSMLRQ	7	53	7	417.727	2	24.77	2700000	833.443	-4.1			45 39 41 23 79 62 80	TVSMLRQ	CID
2	10396	20190807_KM_1_NCE29_mz1.raw	VCPFV	5	53	5	564.286	1	41.46	4180000	563.278	1.2			35 41 87 51 49	VCPFV	CID
2	7687	20190807_KM_1_NCE29_mz1.raw	YHLLV	5	53	5	644.377	1	31.23	2240000	643.369	0			31 21 66 77 69	YHLLV	CID
2	2077	20190807_KM_1_NCE29_mz1.raw	EGRVTCCFDPVQ	12	53	12	451.87	3	11.85	9540000	1352.59	1.2			73 41 40 43 54 41 22 21 40 77 87 91	EGRVTCCFDPVQ	CID
2	6327	20190807_KM_1_NCE29_mz1.raw	EAGLQLGGLCDDGGP	15	53	15	467.88	3	26.47	1300000	1400.62	-4.3			33 20 29 63 55 63 54 41 82 22 29 43 81 85 89	EAGLQLGGLCDDGGP	CID
2	5189	20190807_KM_1_NCE29_mz1.raw	SVNSP	5	53	5	503.246	1	22.72	1170000	502.239	-0.3			41 38 37 76 71	SVNSP	CID
2	3416	20190807_KM_1_NCE29_mz1.raw	TDYPT	5	53	5	596.256	1	16.79	5950000	595.249	-0.5			29 38 31 82 85	TDYPT	CID
2	7129	20190807_KM_1_NCE29_mz1.raw	TYLAV	5	53	5	566.318	1	29.21	1760000	565.311	0			49 44 40 67 63	TYLAV	CID
2	6980	20190807_KM_1_NCE29_mz1.raw	PFM	3	53	3	394.179	1	28.71	30700000	393.172	-0.2			57 48 52	PFM	CID
2	7507	20190807_KM_1_NCE29_mz1.raw	TAKQKPQLPL	10	53	10	375.233	3	30.57	3910000	1122.68	-0.1	F1P479:A0A1D5P7P0:E1BUS5:A0A1D5PID6:F1NFD7:A0A1D5PVT1:A0A1D5PXU9:A0A1D5PBN0		62 48 33 29 75 18 25 51 90 96	TAKQKPQLPL	CID
2	10260	20190807_KM_1_NCE29_mz1.raw	EPAEFGLM	8	53	8	447.206	2	40.9	1860000	892.4	-2.4			80 61 62 38 20 21 48 92	EPAEFGLM	CID
2	6170	20190807_KM_1_NCE29_mz1.raw	TVPCDFGPLN	10	53	10	531.752	2	25.92	7690000	1061.49	3.3	A0A1D5PEU2		39 35 33 28 37 59 50 85 79 82	TVPCDFGPLN	CID
1	1694	20191001_EN1_8__10ug.raw	NL	2	53	2	246.145	1	4.66	8440000	245.137	-0.6			49 56	NL	CID
2	8681	20190807_KM_1_NCE29_mz1.raw	MATTT	5	53	5	524.237	1	34.84	27100000	523.231	-2.2			21 39 66 72 66	MATTT	CID
1	3088	20191001_EN1_8__10ug.raw	VN	2	53	2	232.129	1	8.11	1040000	231.122	-1			51 54	VN	CID
1	2237	20191001_EN1_8__10ug.raw	AL	2	53	2	203.139	1	6.13	1440000	202.132	-0.7			49 56	AL	CID
1	1135	20191001_EN1_8__10ug.raw	LP	2	53	2	229.154	1	3.48	9040000	228.147	-1.4			56 49	LP	CID
1	2849	20191001_EN1_8__10ug.raw	YE	2	53	2	311.123	1	7.58	594000	310.116	-0.8			48 57	YE	CID
2	5282	20190807_KM_1_NCE29_mz1.raw	EGAVRSLP	8	53	8	414.733	2	23	4480000	827.45	0.6			61 29 28 26 35 60 92 91	EGAVRSLP	CID
2	6814	20190807_KM_1_NCE29_mz1.raw	PSSAGVTGL	9	53	9	788.415	1	28.15	27900000	787.408	-0.3			40 54 77 71 29 20 21 70 91	PSSAGVTGL	CID
2	6758	20190807_KM_1_NCE29_mz1.raw	AAVPL	5	53	5	470.297	1	27.97	34100000	469.29	0			23 27 34 87 92	AAVPL	CID
2	7883	20190807_KM_1_NCE29_mz1.raw	LLVT	4	53	4	445.302	1	31.92	735000	444.295	0			80 41 50 38	LLVT	CID
2	10158	20190807_KM_1_NCE29_mz1.raw	MAGMLTDV	8	53	8	419.196	2	40.5	22600000	836.377	0.2			21 34 39 26 46 59 97 98	MAGMLTDV	CID
2	2738	20190807_KM_1_NCE29_mz1.raw	PSVFDRGASASTTPNM	16	53	16	546.591	3	14.31	3230000	1636.75	0.4	A0A1D5PGD5:F1P2F0:P15989		27 32 40 48 65 29 17 17 24 80 49 62 78 93 88 93	PSVFDRGASASTTPNM	CID
2	5917	20190807_KM_1_NCE29_mz1.raw	HMDLPV	6	52	6	711.35	1	25.06	7270000	710.342	0.4			22 32 76 69 49 67	HMDLPV	CID
2	3454	20190807_KM_1_NCE29_mz1.raw	SVKTTSAAA	9	52	9	418.229	2	16.92	9400000	834.445	-0.3			54 40 31 25 32 43 86 82 79	SVKTTSAAA	CID
1	2549	20191001_EN1_8__10ug.raw	NL	2	52	2	246.144	1	6.89	3760000	245.137	-1.2			49 55	NL	CID
2	6021	20190807_KM_1_NCE29_mz1.raw	KLLSQAV	7	52	7	758.477	1	25.4	4390000	757.47	0.1	A0A1D5PQF5:A0A1D5PY27:A0A1D5PWR7:A0A1D5NYH4:E1C734:A0A1D5PVB8:A0A1D5PZ59:A0A1D5P539:A0A1D5PTV2:A0A1D5PGT8		52 71 74 30 21 28 91	KLLSQAV	CID
2	6497	20190807_KM_1_NCE29_mz1.raw	SSASFVQ	7	52	7	725.346	1	27.07	29500000	724.339	-0.4			43 40 46 44 39 74 82	SSASFVQ	CID
2	8982	20190807_KM_1_NCE29_mz1.raw	FPQL	4	52	4	504.283	1	35.95	1350000	503.274	3			28 13 79 90	FPQL	CID
1	4657	20191001_EN1_8__10ug.raw	FR	2	52	2	322.187	1	12	3530000	321.18	-1.3			51 52	FR	CID
1	2376	20191001_EN1_8__10ug.raw	SV	2	52	2	205.118	1	6.48	4490000	204.111	-1.6			50 54	SV	CID
2	10291	20190807_KM_1_NCE29_mz1.raw	SLGSVLL	7	52	7	688.424	1	41.03	2010000	687.417	-0.5	A0A1D5P8L5:F1NRL3:A0A1D5P8Z3:A0A1D5PD46:A0A1D5PE39:A0A1D5PD68:A0A1D5PWV0:A0A1D5P2E8		22 28 40 52 60 77 87	SLGSVLL	CID
1	2159	20191001_EN1_8__10ug.raw	VE	2	52	2	247.129	1	5.93	193000	246.122	-0.5			48 57	VE	CID
2	4690	20190807_KM_1_NCE29_mz1.raw	AAAPDCLKATP	11	52	11	529.269	2	21.1	3220000	1056.53	-3.5	A0A1D5PJE2		30 29 31 24 37 30 86 63 86 77 85	AAAPDCLKATP	CID
2	7538	20190807_KM_1_NCE29_mz1.raw	GTVSSAL	7	52	7	634.34	1	30.67	1470000	633.333	-1	F1NK40		21 25 33 45 54 92 95	GTVSSAL	CID
1	2232	20191001_EN1_8__10ug.raw	VE	2	52	2	247.129	1	6.12	193000	246.122	-0.5			48 57	VE	CID
1	4064	20191001_EN1_8__10ug.raw	KELLLP	6	52	6	356.734	2	10.77	1930000	711.453	-0.7	A0A1D5PLB6:A0A1D5NW25:F1NRW9:F1P269		37 35 32 48 68 93	KELLLP	CID
2	7218	20190807_KM_1_NCE29_mz1.raw	SSWENSGL	8	52	8	440.194	2	29.52	5140000	878.377	-4.6			41 30 21 25 23 90 93 96	SSWENSGL	CID
1	2169	20191001_EN1_8__10ug.raw	AL	2	52	2	203.139	1	5.96	1440000	202.132	-0.4			49 55	AL	CID
1	2466	20191001_EN1_8__10ug.raw	YLAEV	5	52	5	594.313	1	6.7	1680000	593.306	-1.3			35 39 40 60 89	YLAEV	CID
2	6669	20190807_KM_1_NCE29_mz1.raw	QLVP	4	52	4	456.282	1	27.65	7510000	455.274	-0.1			37 30 79 63	QLVP	CID
1	5861	20191001_EN1_8__10ug.raw	KRLL	4	52	4	265.194	2	15.23	1000000	528.375	-1.4			86 23 48 52	KRLL	CID
2	3890	20190807_KM_1_NCE29_mz1.raw	RVDGPL	6	52	6	656.372	1	18.42	3340000	655.365	-0.5	F1NV02		29 32 59 65 56 73	RVDGPL	CID
2	11798	20190807_KM_1_NCE29_mz1.raw	ELHHCPL	7	52	7	424.707	2	47.78	15000000	847.401	-0.9			98 90 26 15 30 37 70	ELHHCPL	CID
2	5683	20190807_KM_1_NCE29_mz1.raw	TTLLKQEARP	10	52	10	386.228	3	24.29	2220000	1155.66	-0.2	E1C5R5:A0A1D5PI42:Q03696		69 63 67 37 25 70 41 20 54 78	TTLLKQEARP	CID
2	3900	20190807_KM_1_NCE29_mz1.raw	DATDSVRVPR	10	52	10	558.294	2	18.45	17000000	1114.57	0	E1C4E7		40 30 40 55 39 38 41 86 71 82	DATDSVRVPR	CID
2	7135	20190807_KM_1_NCE29_mz1.raw	WETLAGEEGETAAPL	15	52	15	787.371	2	29.23	3690000	1572.73	-2.6	A0A1D5PGK4:F1NNH5		35 51 61 61 25 15 37 84 32 56 61 37 44 89 97	WETLAGEEGETAAPL	CID
2	9657	20190807_KM_1_NCE29_mz1.raw	VWLPAP	6	52	6	682.392	1	38.51	574000	681.385	-0.6			28 31 54 90 52 56	VWLPAP	CID
1	4530	20191001_EN1_8__10ug.raw	LGTVGPK	7	52	7	336.207	2	11.73	2300000	670.401	-3.7	E1BWJ3		90 26 31 33 84 39 62	LGTVGPK	CID
2	6764	20190807_KM_1_NCE29_mz1.raw	TGDVHGLVM	9	52	9	464.732	2	27.98	31100000	927.448	0.2	E1BW48		28 20 41 44 39 68 81 67 84	TGDVHGLVM	CID
2	8233	20190807_KM_1_NCE29_mz1.raw	LDCMYNSDL	9	52	9	537.216	2	33.19	9830000	1072.42	-3.4			90 91 44 19 21 20 30 65 92	LDCMYNSDL	CID
1	4516	20191001_EN1_8__10ug.raw	RLLT	4	52	4	502.334	1	11.7	547000	501.327	-0.8			44 39 66 59	RLLT	CID
2	4802	20190807_KM_1_NCE29_mz1.raw	DNNRTSPDLSP	11	52	11	608.284	2	21.47	5430000	1214.55	-0.2	A0A1D5P4D1:E1C7M6		54 27 31 31 33 33 32 67 76 95 96	DNNRTSPDLSP	CID
2	3487	20190807_KM_1_NCE29_mz1.raw	TEYRHPLPS	9	52	9	550.278	2	17.04	1140000	1098.55	-4			41 50 39 33 20 39 71 83 92	TEYRHPLPS	CID
2	7465	20190807_KM_1_NCE29_mz1.raw	TVGEAGL	7	52	7	646.341	1	30.43	1560000	645.333	0.1	F1N8D4:A0A1D5PXM1:A0A1D5NYG3		34 31 32 49 43 84 92	TVGEAGL	CID
2	3472	20190807_KM_1_NCE29_mz1.raw	TGRGAP	6	52	6	558.299	1	16.99	11800000	557.292	-0.5			90 39 43 69 31 41	TGRGAP	CID
2	5679	20190807_KM_1_NCE29_mz1.raw	TGRGDPVPM	9	52	9	465.229	2	24.27	6530000	928.444	-0.5			54 28 31 27 43 34 69 91 93	TGRGDPVPM	CID
2	8356	20190807_KM_1_NCE29_mz1.raw	YRNLELPV	8	52	8	502.282	2	33.64	13000000	1002.55	-0.3	F1NV02:F1NX10		19 17 24 44 75 81 69 89	YRNLELPV	CID
2	6616	20190807_KM_1_NCE29_mz1.raw	AVLM	4	52	4	433.248	1	27.46	4860000	432.241	0.1			38 19 84 68	AVLM	CID
2	4234	20190807_KM_1_NCE29_mz1.raw	PTQESSSV	8	52	8	834.384	1	19.59	1910000	833.377	0			23 28 39 68 60 56 50 92	PTQESSSV	CID
2	7616	20190807_KM_1_NCE29_mz1.raw	ALVYA	5	52	5	536.305	1	30.97	2580000	535.301	-4.7			93 87 29 24 29	ALVYA	CID
2	6660	20190807_KM_1_NCE29_mz1.raw	QRLEPL	6	52	6	378.224	2	27.62	25400000	754.434	0			22 28 59 63 45 95	QRLEPL	CID
2	5930	20190807_KM_1_NCE29_mz1.raw	LGSLDPGYPS	10	52	10	503.248	2	25.11	42200000	1004.48	-0.4	A0A1D5PE85:A0A1D5NWB7:E1BW33		24 16 26 40 75 81 86 73 40 59	LGSLDPGYPS	CID
2	4972	20190807_KM_1_NCE29_mz1.raw	VLTPGAKV	8	52	8	392.75	2	22	15200000	783.485	-0.7	F1NV02		32 44 62 85 45 46 43 61	VLTPGAKV	CID
2	11668	20190807_KM_1_NCE29_mz1.raw	FPDQLLG	7	52	7	395.211	2	47.21	931000	788.407	0.3			28 25 56 39 51 90 76	FPDQLLG	CID
2	4400	20190807_KM_1_NCE29_mz1.raw	LGNMQ	5	52	5	562.265	1	20.15	4240000	561.258	0.1			38 28 40 80 74	LGNMQ	CID
2	10988	20190807_KM_1_NCE29_mz1.raw	FQLL	4	52	4	520.313	1	44.02	1210000	519.306	0.7			24 21 81 82	FQLL	CID
2	9269	20190807_KM_1_NCE29_mz1.raw	FVEL	4	52	4	507.281	1	37.04	2410000	506.274	0.2			38 22 59 89	FVEL	CID
2	9442	20190807_KM_1_NCE29_mz1.raw	EGAAADVLLQQ	11	52	11	557.791	2	37.74	15500000	1113.57	0.6	E1C245:A0A1D5PRV1:A0A1D5PAS4:A0A1D5PV03:A0A1D5Q000:F1NYR0		30 15 24 45 52 65 57 65 56 77 85	EGAAADVLLQQ	CID
2	6106	20190807_KM_1_NCE29_mz1.raw	FLEG	4	52	4	465.235	1	25.71	15900000	464.227	0.6			46 22 79 61	FLEG	CID
2	4828	20190807_KM_1_NCE29_mz1.raw	KLNNHTVPM	9	52	9	527.278	2	21.54	5280000	1052.54	-1.3			33 24 23 28 28 67 80 92 92	KLNNHTVPM	CID
2	3227	20190807_KM_1_NCE29_mz1.raw	EYNLH	5	52	5	675.309	1	16.14	1010000	674.302	-0.9			35 25 32 90 78	EYNLH	CID
2	5550	20190807_KM_1_NCE29_mz1.raw	DTLLSSGSVVVHFTDLLN	18	52	18	959.005	2	23.84	4350000	1915.99	2.8	A0A1D5PQF5:A0A1D5PY27:A0A1D5PWR7:A0A1D5NYH4:E1C245:A0A1D5PRV1:A0A1D5PAS4:A0A1D5PV03:A0A1D5Q000:A0A1L1RT64:E1BZT1		28 23 54 69 67 62 83 81 79 73 22 10 21 16 23 62 76 83	DTLLSSGSVVVHFTDLLN	CID
2	2198	20190807_KM_1_NCE29_mz1.raw	ESLRKSLLHSQ	11	52	11	433.245	3	12.33	4130000	1296.71	-1.7	A0A1D5PDR9:A0A1D5PUX4		41 26 31 24 27 35 67 79 80 79 82	ESLRKSLLHSQ	CID
2	2817	20190807_KM_1_NCE29_mz1.raw	KYVSET	6	52	6	726.366	1	14.62	863000	725.36	-0.5			44 45 60 56 54 52	KYVSET	CID
2	8176	20190807_KM_1_NCE29_mz1.raw	QELAGLGGTMC	11	52	11	540.247	2	32.98	3710000	1078.48	-0.1	A0A1D5PI58:A0A1D5P531:A0A1D5PUA4:A0A1D5PIW9		23 34 34 40 38 59 88 86 45 29 93	QELAGLGGTMC	CID
1	2415	20191001_EN1_8__10ug.raw	EGML	4	52	4	449.206	1	6.57	1470000	448.199	-0.6			48 20 44 97	EGML	CID
2	9964	20190807_KM_1_NCE29_mz1.raw	VPSVPVVPV	9	52	9	446.779	2	39.7	2260000	891.543	0	A0A1D5PVH4		28 27 40 46 34 49 62 85 94	VPSVPVVPV	CID
2	4999	20190807_KM_1_NCE29_mz1.raw	DARLCAA	7	52	7	719.35	1	22.11	1400000	718.343	-1.2			90 51 65 63 30 23 40	DARLCAA	CID
1	3290	20191001_EN1_8__10ug.raw	GSLSSV	6	52	6	549.288	1	8.59	645000	548.281	-0.7			24 28 33 40 92 95	GSLSSV	CID
2	1734	20190807_KM_1_NCE29_mz1.raw	KERLKV	6	52	6	386.755	2	10.27	18000000	771.497	-1.7	E1C7M6:A0A1D5PDZ3		29 30 21 41 93 96	KERLKV	CID
2	2032	20190807_KM_1_NCE29_mz1.raw	TLNRVEGK	8	52	8	458.764	2	11.66	546000	915.514	-1	A0A1D5P1U1:F1NRP8:A0A1D5P0Y6		48 32 26 22 30 61 96 99	TLNRVEGK	CID
2	9925	20190807_KM_1_NCE29_mz1.raw	QVLNL	5	52	5	586.356	1	39.55	1650000	585.349	0			26 29 39 80 85	QVLNL	CID
1	4485	20191001_EN1_8__10ug.raw	RGGLEPL	7	52	7	741.425	1	11.64	1420000	740.418	-0.1	P01012		27 21 32 59 80 63 79	RGGLEPL	CID
2	6369	20190807_KM_1_NCE29_mz1.raw	LMM	3	52	3	394.183	1	26.63	10100000	393.176	0.3			68 33 54	LMM	CID
1	3211	20191001_EN1_8__10ug.raw	TQEL	4	52	4	490.25	1	8.4	438000	489.243	-0.6			50 17 52 88	TQEL	CID
2	8981	20190807_KM_1_NCE29_mz1.raw	KFLSAEDVGPV	11	52	11	581.313	2	35.95	1800000	1160.61	4			90 18 21 21 28 39 40 38 88 92 95	KFLSAEDVGPV	CID
2	9220	20190807_KM_1_NCE29_mz1.raw	LVLAVDSLVLPDAA	14	52	14	1395.81	1	36.85	1740000	1394.8	-1.9	P02659:A0A1D5PX69:A0A1D5NW08:F1NPT2		19 32 37 16 11 16 15 40 67 99 98 97 83 95	LVLAVDSLVLPDAA	CID
2	3778	20190807_KM_1_NCE29_mz1.raw	EVKNLDQ	7	52	7	423.221	2	18.01	7330000	844.429	-0.9			41 29 31 28 46 96 90	EVKNLDQ	CID
2	9748	20190807_KM_1_NCE29_mz1.raw	ALVLPDAA	8	52	8	769.445	1	38.86	5150000	768.438	-0.3	P02659:A0A1L1RR48		32 38 57 77 88 43 26 52	ALVLPDAA	CID
2	10065	20190807_KM_1_NCE29_mz1.raw	TTPPGELLCL	10	52	10	522.274	2	40.11	2370000	1042.54	-3			54 45 39 27 25 45 46 61 79 96	TTPPGELLCL	CID
2	7042	20190807_KM_1_NCE29_mz1.raw	TVNHNLEPV	9	52	9	511.767	2	28.92	1920000	1021.52	0.6			50 40 30 14 29 54 88 73 88	TVNHNLEPV	CID
2	6037	20190807_KM_1_NCE29_mz1.raw	CSCFDV	6	52	6	673.232	1	25.46	1260000	672.225	0.2			20 30 35 41 91 93	CSCFDV	CID
1	4179	20191001_EN1_8__10ug.raw	LLR	3	52	3	201.147	2	11.03	6600000	400.28	-0.1			57 48 50	LLR	CID
2	10937	20190807_KM_1_NCE29_mz1.raw	LGTDVF	6	52	6	651.335	1	43.8	1390000	650.327	0.9			37 31 52 66 56 68	LGTDVF	CID
2	7994	20190807_KM_1_NCE29_mz1.raw	GSPPKVV	7	52	7	683.408	1	32.32	3930000	682.401	-0.3			14 18 24 45 73 90 98	GSPPKVV	CID
2	4544	20190807_KM_1_NCE29_mz1.raw	QSECCTNKDLRPL	13	52	13	502.906	3	20.64	12000000	1505.7	-0.4	A0A1D5NYW0:P01005		18 18 34 33 30 28 81 87 95 78 69 37 62	QSECCTNKDLRPL	CID
2	9458	20190807_KM_1_NCE29_mz1.raw	PDFVQTNPY	9	52	9	540.753	2	37.8	2640000	1079.49	-0.1			33 52 54 46 33 28 35 88 95	PDFVQTNPY	CID
2	10595	20190807_KM_1_NCE29_mz1.raw	ESLWV	5	52	5	633.324	1	42.29	4670000	632.317	0.1			45 43 69 54 46	ESLWV	CID
2	7240	20190807_KM_1_NCE29_mz1.raw	DLHLWN	6	52	6	399.201	2	29.61	3100000	796.387	-0.1			45 37 26 56 55 91	DLHLWN	CID
2	7820	20190807_KM_1_NCE29_mz1.raw	TYLRSVP	7	52	7	418.237	2	31.69	1450000	834.46	-0.4			59 41 43 25 29 78 86	TYLRSVP	CID
2	9222	20190807_KM_1_NCE29_mz1.raw	TPKFLFS	7	52	7	420.237	2	36.85	1030000	838.459	1.1	A0A1D5PZY2:A0A1D5PAH6		56 35 33 24 33 86 92	TPKFLFS	CID
2	3314	20190807_KM_1_NCE29_mz1.raw	SSVQVQ	6	52	6	647.336	1	16.45	1080000	646.329	-0.2			38 44 44 30 71 82	SSVQVQ	CID
2	6657	20190807_KM_1_NCE29_mz1.raw	KELLPQV	7	52	7	413.755	2	27.61	4910000	825.496	-0.5	F1NXP9		24 41 59 50 30 69 88	KELLPQV	CID
2	9708	20190807_KM_1_NCE29_mz1.raw	GLEGAASME	9	52	9	864.377	1	38.71	1310000	863.369	-0.1	P01012		14 19 41 62 67 48 45 74 95	GLEGAASME	CID
2	3700	20190807_KM_1_NCE29_mz1.raw	GSSELVE	7	51	7	720.341	1	17.75	5830000	719.334	0.2	A0A1D5PLB6:A0A1D5NW25		17 32 44 50 39 83 96	GSSELVE	CID
2	11789	20190807_KM_1_NCE29_mz1.raw	DNEMAMP	7	51	7	807.302	1	47.76	10300000	806.294	0.4			46 37 72 70 82 17 37	DNEMAMP	CID
2	7022	20190807_KM_1_NCE29_mz1.raw	KVLVYPQ	7	51	7	423.758	2	28.84	3460000	845.501	-0.5			45 38 38 31 35 84 90	KVLVYPQ	CID
2	9839	20190807_KM_1_NCE29_mz1.raw	PGGEDLWE	8	51	8	902.389	1	39.22	1480000	901.382	0.1			21 27 46 76 44 28 76 94	PGGEDLWE	CID
2	11358	20190807_KM_1_NCE29_mz1.raw	LLGDLSM	7	51	7	748.391	1	45.72	1810000	747.384	0.6			46 39 31 35 32 89 88	LLGDLSM	CID
1	4261	20191001_EN1_8__10ug.raw	LLR	3	51	3	201.147	2	11.21	6600000	400.28	-0.4			59 48 48	LLR	CID
2	11418	20190807_KM_1_NCE29_mz1.raw	ALLSPFS	7	51	7	734.409	1	46.04	734000	733.401	1.3	A0A1D5PQF5:A0A1D5PY27:A0A1D5PWR7:A0A1D5NYH4:P27731:A0A1I7Q422:A0A1D5PJY0:R4GFY3:A0A1L1RKC8:F1NAB9		39 41 48 45 86 44 56	ALLSPFS	CID
2	5212	20190807_KM_1_NCE29_mz1.raw	TGQGVLLN	8	51	8	801.446	1	22.79	1390000	800.439	-0.9			34 28 39 46 59 61 54 90	TGQGVLLN	CID
2	10117	20190807_KM_1_NCE29_mz1.raw	LLGDHPKLAP	10	51	10	530.811	2	40.32	1160000	1059.61	0.3			90 79 71 67 15 16 26 78 31 41	LLGDHPKLAP	CID
2	9019	20190807_KM_1_NCE29_mz1.raw	GVAWTTYGSPPSVP	14	51	14	709.851	2	36.09	3700000	1417.69	0.3	F1NXP9		18 27 45 57 57 59 90 83 37 29 84 78 22 33	GVAWTTYGSPPSVP	CID
2	8900	20190807_KM_1_NCE29_mz1.raw	SDGEMVL	7	51	7	750.334	1	35.64	1650000	749.327	0.6			44 60 62 74 30 35 54	SDGEMVL	CID
2	6147	20190807_KM_1_NCE29_mz1.raw	KGCCSGQWSPEF	12	51	12	664.776	2	25.85	1160000	1327.53	4.3			34 26 34 28 21 15 21 55 97 95 95 96	KGCCSGQWSPEF	CID
2	2589	20190807_KM_1_NCE29_mz1.raw	KPAYKGSAP	9	51	9	459.755	2	13.75	14300000	917.497	-0.7			40 34 57 62 45 25 27 79 92	KPAYKGSAP	CID
2	7286	20190807_KM_1_NCE29_mz1.raw	KDVVDGQYNSW	11	51	11	655.805	2	29.78	8810000	1309.59	0.8			29 33 43 69 79 39 28 28 72 69 77	KDVVDGQYNSW	CID
2	3800	20190807_KM_1_NCE29_mz1.raw	HLPY	4	51	4	529.277	1	18.08	19600000	528.27	-0.4			56 44 51 54	HLPY	CID
1	2477	20191001_EN1_8__10ug.raw	LQVPL	5	51	5	569.365	1	6.73	2190000	568.359	-1.1			35 35 90 44 51	LQVPL	CID
2	7692	20190807_KM_1_NCE29_mz1.raw	LGTGLGTPAQD	11	51	11	1029.52	1	31.25	1030000	1028.51	0.2	R4GF68		21 16 23 26 38 27 44 95 95 87 92	LGTGLGTPAQD	CID
2	5706	20190807_KM_1_NCE29_mz1.raw	TMNAVHELVP	10	51	10	555.784	2	24.36	1540000	1109.55	-1.2			57 34 82 80 26 11 29 25 81 88	TMNAVHELVP	CID
2	7501	20190807_KM_1_NCE29_mz1.raw	LDLDPG	6	51	6	629.314	1	30.55	5560000	628.307	0.2			32 44 51 91 37 52	LDLDPG	CID
2	6284	20190807_KM_1_NCE29_mz1.raw	TPKKFAGV	8	51	8	424.255	2	26.34	1000000	846.496	0.3			33 19 27 27 37 83 91 95	TPKKFAGV	CID
1	4356	20191001_EN1_8__10ug.raw	KDLAAVL	7	51	7	365.228	2	11.39	1640000	728.443	-1.8			59 63 51 31 27 34 93	KDLAAVL	CID
2	3334	20190807_KM_1_NCE29_mz1.raw	TGASVLS	7	51	7	634.341	1	16.52	4140000	633.333	-0.1			37 29 49 66 73 51 54	TGASVLS	CID
2	7172	20190807_KM_1_NCE29_mz1.raw	TAFAREPL	8	51	8	452.748	2	29.36	1250000000	903.481	0.4			40 27 26 24 31 75 91 97	TAFAREPL	CID
2	2490	20190807_KM_1_NCE29_mz1.raw	TGGAYECNVP	10	51	10	505.718	2	13.4	543000	1009.42	3.4	A0A1D5P0Z4:A0A1D5PXD7:A0A1D5NVG9:A0A1D5P762:A0A1D5P349:A0A1D5NTH1:F1N8Z9:A0A1D5PUQ4:A0A1D5PMN0:A0A1D5PAJ2		48 37 41 43 30 33 24 79 89 90	TGGAYECNVP	CID
2	10924	20190807_KM_1_NCE29_mz1.raw	AYLSPPPGEL	10	51	10	522.274	2	43.74	2370000	1042.53	1	A0A1L1RNE7:E1BZT1		21 24 41 39 35 57 86 43 69 97	AYLSPPPGEL	CID
2	1948	20190807_KM_1_NCE29_mz1.raw	RLGAKNVP	8	51	8	427.763	2	11.31	7800000	853.513	-2			43 38 25 30 46 49 88 92	RLGAKNVP	CID
1	4294	20191001_EN1_8__10ug.raw	LWR	3	51	3	237.645	2	11.27	1170000	473.275	-0.6			59 45 49	LWR	CID
2	7551	20190807_KM_1_NCE29_mz1.raw	PDDSSHGCCNKFNHSSCTS	19	51	19	1013.38	2	30.72	14400000	2024.74	3.1	F1NXV0:Q5ZKN3		60 71 87 83 79 30 17 8 5 5 13 70 94 87 96 75 44 16 32	PDDSSHGCCNKFNHSSCTS	CID
2	5757	20190807_KM_1_NCE29_mz1.raw	PSSVDSQLVQ	10	51	10	530.269	2	24.53	26200000	1058.52	0.1	P01012:F1P3H8:A0A1D5PUA3:P98157:A0A1D5P0G1		31 41 70 87 85 46 27 21 20 82	PSSVDSQLVQ	CID
1	2784	20191001_EN1_8__10ug.raw	LLNS	4	51	4	446.26	1	7.43	12400000	445.254	-1.3			82 45 41 35	LLNS	CID
2	3468	20190807_KM_1_NCE29_mz1.raw	TVNDLQGKAT	10	51	10	523.778	2	16.97	2570000	1045.54	0.2	A0A1D5P4L7		33 30 41 65 48 35 75 83 45 56	TVNDLQGKAT	CID
1	2522	20191001_EN1_8__10ug.raw	SV	2	51	2	205.118	1	6.83	4490000	204.111	-0.4			50 51	SV	CID
2	4691	20190807_KM_1_NCE29_mz1.raw	ESTALGDP	8	51	8	789.362	1	21.1	1540000	788.355	-0.7			38 34 61 55 54 82 41 41	ESTALGDP	CID
2	3772	20190807_KM_1_NCE29_mz1.raw	SVGVAVMNEGVK	12	51	12	397.213	3	18	18500000	1188.62	-0.5			54 54 70 70 37 25 18 68 79 21 29 88	SVGVAVMNEGVK	CID
2	4602	20190807_KM_1_NCE29_mz1.raw	GVALN	5	51	5	473.272	1	20.81	39600000	472.264	-0.6			20 29 33 90 83	GVALN	CID
2	4542	20190807_KM_1_NCE29_mz1.raw	TVALPASGA	9	51	9	393.721	2	20.64	7850000	785.428	-0.3	A0A1D5P9L4		43 26 26 24 22 50 95 85 90	TVALPASGA	CID
2	4252	20190807_KM_1_NCE29_mz1.raw	STAAKTLFS	9	51	9	463.253	2	19.65	1510000	924.492	-1.1			28 29 41 51 55 40 40 84 90	STAAKTLFS	CID
2	5885	20190807_KM_1_NCE29_mz1.raw	TGPSGMHL	8	51	8	400.19	2	24.96	1290000	798.369	-4.7			57 32 25 23 26 73 76 95	TGPSGMHL	CID
2	7292	20190807_KM_1_NCE29_mz1.raw	ELLRGEGL	8	51	8	443.753	2	29.81	27500000	885.492	0.2			85 63 39 18 15 33 67 86	ELLRGEGL	CID
1	4306	20191001_EN1_8__10ug.raw	R	1	51	1	175.119	1	11.3	101000000	174.112	-0.1			51	R	CID
2	6782	20190807_KM_1_NCE29_mz1.raw	TERGLPTET	9	51	9	502.258	2	28.04	106000000	1002.5	4.1	F1NUV8		50 40 31 39 70 44 34 54 96	TERGLPTET	CID
2	8436	20190807_KM_1_NCE29_mz1.raw	TGDGNNPEPV	10	51	10	500.223	2	33.94	4170000	998.431	-0.1			44 31 38 19 21 27 74 89 79 89	TGDGNNPEPV	CID
1	4496	20191001_EN1_8__10ug.raw	R	1	51	1	175.119	1	11.66	101000000	174.112	-0.2			51	R	CID
2	8145	20190807_KM_1_NCE29_mz1.raw	VLPGPLT	7	51	7	696.429	1	32.86	1530000	695.422	0.3	E1BWX1		67 75 96 37 18 24 40	VLPGPLT	CID
2	3145	20190807_KM_1_NCE29_mz1.raw	TVQRGLED	8	51	8	459.238	2	15.84	10900000	916.461	-0.2			52 26 26 24 33 62 85 99	TVQRGLED	CID
2	5359	20190807_KM_1_NCE29_mz1.raw	MHVSTGCKTLHS	12	51	12	650.811	2	23.22	16200000	1299.61	0.3			14 15 39 27 20 15 28 68 89 100 98 99	MHVSTGCKTLHS	CID
2	8791	20190807_KM_1_NCE29_mz1.raw	LVLPD	5	51	5	556.334	1	35.26		555.327	-0.1			28 57 86 32 50	LVLPD	CID
2	6457	20190807_KM_1_NCE29_mz1.raw	YTVLS	5	51	5	582.313	1	26.93	43600000	581.306	-0.1			44 50 65 52 43	YTVLS	CID
1	4491	20191001_EN1_8__10ug.raw	PR	2	51	2	272.171	1	11.65	5090000	271.164	-1.5			46 55	PR	CID
1	2707	20191001_EN1_8__10ug.raw	LQ	2	51	2	260.16	1	7.24	584000	259.153	-0.8			52 49	LQ	CID
2	9270	20190807_KM_1_NCE29_mz1.raw	ALDPSYAA	8	51	8	404.2	2	37.05	8660000	806.381	4.8			68 70 27 12 17 63 71 80	ALDPSYAA	CID
1	4401	20191001_EN1_8__10ug.raw	R	1	51	1	175.119	1	11.48	101000000	174.112	-0.5			51	R	CID
2	2677	20190807_KM_1_NCE29_mz1.raw	KAGVCYPNECLSH	13	51	13	474.216	3	14.09	4930000	1419.63	-0.6	F1NZ70		55 44 41 31 30 40 35 39 48 39 90 88 82	KAGVCYPNECLSH	CID
2	8154	20190807_KM_1_NCE29_mz1.raw	TMCCQMAPFT	10	51	10	566.718	2	32.9	879000	1131.42	-0.8			65 35 33 21 18 12 35 94 97 98	TMCCQMAPFT	CID
1	2572	20191001_EN1_8__10ug.raw	SF	2	51	2	253.118	1	6.94	3730000	252.111	-1			50 52	SF	CID
1	4628	20191001_EN1_8__10ug.raw	HAVAV	5	51	5	496.287	1	11.94	1140000	495.281	-0.7			44 63 67 43 37	HAVAV	CID
2	4402	20190807_KM_1_NCE29_mz1.raw	TVSMDKPS	8	51	8	432.71	2	20.16	3890000	863.406	0.2			50 46 41 17 34 34 89 95	TVSMDKPS	CID
2	2605	20190807_KM_1_NCE29_mz1.raw	TLKEAVK	7	51	7	394.747	2	13.81	2870000	787.48	-0.3			63 55 57 56 22 21 82	TLKEAVK	CID
2	6798	20190807_KM_1_NCE29_mz1.raw	VLQPSV	6	51	6	642.382	1	28.1	12300000	641.375	0.2			29 31 37 88 55 67	VLQPSV	CID
2	9449	20190807_KM_1_NCE29_mz1.raw	LVSPDV	6	51	6	629.351	1	37.77	725000	628.343	0.7			23 23 35 90 68 67	LVSPDV	CID
1	2600	20191001_EN1_8__10ug.raw	SV	2	51	2	205.118	1	6.99	4490000	204.111	-0.5			50 51	SV	CID
2	5501	20190807_KM_1_NCE29_mz1.raw	SPGKN	5	51	5	502.264	1	23.67		501.255	3.7			50 39 38 43 83	SPGKN	CID
2	9704	20190807_KM_1_NCE29_mz1.raw	LTVLPDAA	8	51	8	799.456	1	38.69	2260000	798.449	0.3	P02659:A0A1D5NW71:A0A1D5PJV0		35 35 57 69 85 44 27 54	LTVLPDAA	CID
2	4495	20190807_KM_1_NCE29_mz1.raw	TNFLDH	6	51	6	746.347	1	20.5	655000	745.34	0.5			25 24 27 40 97 94	TNFLDH	CID
2	6918	20190807_KM_1_NCE29_mz1.raw	PAFTM	5	51	5	566.264	1	28.49	1870000	565.257	-0.1			24 24 32 91 84	PAFTM	CID
2	7485	20190807_KM_1_NCE29_mz1.raw	SCRCTMP	7	51	7	399.158	2	30.5	2630000	796.303	-3.3			38 22 27 41 55 81 91	SCRCTMP	CID
2	7867	20190807_KM_1_NCE29_mz1.raw	AGEGSTTTLP	10	51	10	467.23	2	31.86	3700000	932.445	0.1	A0A1D5P4D1		27 21 43 32 50 61 54 48 85 89	AGEGSTTTLP	CID
2	4893	20190807_KM_1_NCE29_mz1.raw	KGFSYGKAGV	10	51	10	507.272	2	21.76	4890000	1012.53	-3.9	E1C8P7		38 21 22 23 33 44 57 87 90 95	KGFSYGKAGV	CID
2	8236	20190807_KM_1_NCE29_mz1.raw	VGEDDGASPF	10	51	10	497.214	2	33.2	4500000	992.409	4.5			88 30 56 59 44 22 24 25 70 90	VGEDDGASPF	CID
2	9997	20190807_KM_1_NCE29_mz1.raw	LTYL	4	51	4	509.295	1	39.83	1160000	508.29	-4.7			85 21 43 54	LTYL	CID
1	4755	20191001_EN1_8__10ug.raw	R	1	51	1	175.119	1	12.22	2750000	174.112	-0.5			50	R	CID
1	4918	20191001_EN1_8__10ug.raw	R	1	51	1	175.119	1	12.57	2170000	174.112	-0.2			50	R	CID
2	8033	20190807_KM_1_NCE29_mz1.raw	LPCFGA	6	51	6	607.288	1	32.45		606.284	-4.6			94 89 44 23 16 38	LPCFGA	CID
2	10986	20190807_KM_1_NCE29_mz1.raw	FSLPV	5	51	5	562.324	1	44.01	9400000	561.316	0.4			31 40 70 56 56	FSLPV	CID
[truncated: 118 more rows]

## Sheet: 2.HILIC_RIR Boiled Standard
Fraction	Scan	Source File	Peptide	Tag Length	ALC (%)	length	m/z	z	RT	Intensity	Mass	ppm	Accession	PTM	local confidence (%)	tag (>=0%)	mode
4	6824	20190807_KM_2_NCE29_mz1.raw	WLSGE	5	99	5	591.277	1	29.07	52000000	590.27	0.2			100 99 100 100 99	WLSGE	CID
4	4477	20190807_KM_2_NCE29_mz1.raw	VSGL	4	99	4	375.224	1	20.46	37700000	374.216	0.4			99 99 100 99	VSGL	CID
3	2688	20191001_EN2_8__10ug.raw	VSGL	4	98	4	375.223	1	7.19	3890000	374.216	-1.7			99 98 99 99	VSGL	CID
3	4473	20191001_EN2_8__10ug.raw	LLDR	4	98	4	516.314	1	11.59	7710000	515.307	-0.6			100 97 99 98	LLDR	CID
4	2035	20190807_KM_2_NCE29_mz1.raw	WEAK	4	98	4	533.271	1	11.57	7210000	532.264	-0.9			99 99 99 98	WEAK	CID
4	4141	20190807_KM_2_NCE29_mz1.raw	KTPV	4	98	4	444.282	1	19.33	15600000	443.274	0.1			100 99 98 97	KTPV	CID
3	4375	20191001_EN2_8__10ug.raw	LLDR	4	98	4	516.313	1	11.41	7710000	515.307	-1.1			100 97 99 98	LLDR	CID
4	3510	20190807_KM_2_NCE29_mz1.raw	YNGV	4	98	4	452.214	1	17.14	8990000	451.207	0			99 95 100 100	YNGV	CID
4	4394	20190807_KM_2_NCE29_mz1.raw	FGVDGSEKS	9	98	9	463.217	2	20.19	13700000	924.419	0.2			97 98 100 100 97 96 98 98 98	FGVDGSEKS	CID
4	7360	20190807_KM_2_NCE29_mz1.raw	LGFE	4	97	4	465.235	1	31.09	46800000	464.227	0.4			97 95 100 100	LGFE	CID
3	4645	20191001_EN2_8__10ug.raw	LKTPV	5	97	5	279.186	2	11.93	5840000	556.359	-1.8			95 97 99 99 99	LKTPV	CID
3	4285	20191001_EN2_8__10ug.raw	LLDR	4	97	4	516.313	1	11.23	7710000	515.307	-1			99 96 99 97	LLDR	CID
4	7612	20190807_KM_2_NCE29_mz1.raw	VLGL	4	97	4	401.276	1	32.02	26000000	400.269	-0.1			97 95 99 99	VLGL	CID
4	6384	20190807_KM_2_NCE29_mz1.raw	FLGD	4	97	4	451.219	1	27.49	23800000	450.211	0.5			98 95 99 99	FLGD	CID
4	4229	20190807_KM_2_NCE29_mz1.raw	LTDV	4	97	4	447.245	1	19.62	24100000	446.238	0.6			98 94 99 98	LTDV	CID
4	3843	20190807_KM_2_NCE29_mz1.raw	LGDK	4	97	4	432.245	1	18.29	3170000	431.238	0.5			95 94 100 99	LGDK	CID
3	4474	20191001_EN2_8__10ug.raw	VVVREP	6	97	6	349.713	2	11.59	5900000	697.412	-1.3			100 99 98 91 98 96	VVVREP	CID
4	6623	20190807_KM_2_NCE29_mz1.raw	FDNL	4	97	4	508.24	1	28.38	5420000	507.233	0.3			99 96 96 97	FDNL	CID
4	2409	20190807_KM_2_NCE29_mz1.raw	PSPR	4	97	4	456.256	1	13.01	911000	455.249	-0.4			92 97 100 99	PSPR	CID
4	6336	20190807_KM_2_NCE29_mz1.raw	YSPL	4	96	4	479.25	1	27.31	6110000	478.243	0.5			98 94 97 98	YSPL	CID
4	3382	20190807_KM_2_NCE29_mz1.raw	NLNKE	5	96	5	617.326	1	16.67	1510000	616.318	1.3			90 96 98 99 99	NLNKE	CID
4	5457	20190807_KM_2_NCE29_mz1.raw	MGLD	4	96	4	435.191	1	24.05	4230000	434.183	-0.2			95 93 99 99	MGLD	CID
4	4135	20190807_KM_2_NCE29_mz1.raw	VGNL	4	96	4	402.235	1	19.3	9920000	401.227	0			99 96 96 94	VGNL	CID
4	3014	20190807_KM_2_NCE29_mz1.raw	VVVGAP	6	96	6	541.335	1	15.28	739000	540.327	0.3			100 99 96 92 95 95	VVVGAP	CID
4	6721	20190807_KM_2_NCE29_mz1.raw	LPEL	4	96	4	471.281	1	28.73	2530000	470.274	0.4			98 93 98 95	LPEL	CID
4	4920	20190807_KM_2_NCE29_mz1.raw	VRLP	4	96	4	484.324	1	22.1	5890000	483.317	0.3			95 91 99 99	VRLP	CID
4	7928	20190807_KM_2_NCE29_mz1.raw	LSPF	4	96	4	463.255	1	33.24	34000000	462.248	0.6			97 94 97 97	LSPF	CID
4	7141	20190807_KM_2_NCE29_mz1.raw	ELPY	4	96	4	521.261	1	30.26	8490000	520.253	0.1			99 91 98 96	ELPY	CID
4	3454	20190807_KM_2_NCE29_mz1.raw	LKLSQ	5	96	5	588.372	1	16.93	3790000	587.364	0.2			86 98 100 100 96	LKLSQ	CID
4	4879	20190807_KM_2_NCE29_mz1.raw	LLDR	4	96	4	516.315	1	21.96	353000000	515.307	2			99 91 98 96	LLDR	CID
4	4832	20190807_KM_2_NCE29_mz1.raw	KFYP	4	96	4	554.297	1	21.78	8810000	553.29	0.3			93 91 100 100	KFYP	CID
4	6247	20190807_KM_2_NCE29_mz1.raw	LNSW	4	95	4	519.257	1	26.98	4800000	518.249	1.3			93 91 100 100	LNSW	CID
4	3037	20190807_KM_2_NCE29_mz1.raw	KLLE	4	95	4	502.324	1	15.37	5940000	501.316	0			90 94 100 100	KLLE	CID
4	5199	20190807_KM_2_NCE29_mz1.raw	LGNL	4	95	4	416.25	1	23.11	5060000	415.243	0.2			97 91 98 97	LGNL	CID
4	7661	20190807_KM_2_NCE29_mz1.raw	LLNM	4	95	4	490.269	1	32.21	15100000	489.262	0.3			96 89 99 98	LLNM	CID
3	1220	20191001_EN2_8__10ug.raw	VLGL	4	95	4	401.275	1	3.63	10100000	400.269	-1.1			97 89 97 97	VLGL	CID
4	6004	20190807_KM_2_NCE29_mz1.raw	AMGL	4	95	4	391.201	1	26.05	11600000	390.194	-0.3			95 86 99 99	AMGL	CID
4	2649	20190807_KM_2_NCE29_mz1.raw	FSSSA	5	94	5	498.219	1	13.91	15300000	497.212	-0.2			95 98 100 95 88	FSSSA	CID
4	3371	20190807_KM_2_NCE29_mz1.raw	LLNS	4	94	4	446.261	1	16.63		445.254	0.4			97 90 97 95	LLNS	CID
4	5484	20190807_KM_2_NCE29_mz1.raw	RLPL	4	94	4	498.34	1	24.15	8020000	497.333	-0.1			98 91 95 96	RLPL	CID
4	6598	20190807_KM_2_NCE29_mz1.raw	LPQM	4	94	4	488.254	1	28.29	2780000	487.247	0.5			98 93 96 91	LPQM	CID
4	5602	20190807_KM_2_NCE29_mz1.raw	KFLPT	5	94	5	605.366	1	24.58	4540000	604.358	0.3			82 92 100 100 99	KFLPT	CID
4	3231	20190807_KM_2_NCE29_mz1.raw	LLNS	4	94	4	446.261	1	16.09	163000000	445.254	-0.6			98 90 96 93	LLNS	CID
4	5093	20190807_KM_2_NCE29_mz1.raw	KLLV	4	94	4	472.35	1	22.72	1030000	471.342	0.6			88 90 100 100	KLLV	CID
4	4767	20190807_KM_2_NCE29_mz1.raw	LGLR	4	94	4	458.308	1	21.55	2410000	457.301	-0.2			99 87 96 95	LGLR	CID
4	5948	20190807_KM_2_NCE29_mz1.raw	KFFE	4	94	4	570.293	1	25.84	6530000	569.285	1.1			90 86 100 100	KFFE	CID
4	10533	20190807_KM_2_NCE29_mz1.raw	VVYPW	5	94	5	663.351	1	43.88	1380000	662.343	1.8			91 90 97 97 95	VVYPW	CID
3	1407	20191001_EN2_8__10ug.raw	LVTP	4	94	4	429.27	1	4.08	3400000	428.264	-1.7			97 89 96 94	LVTP	CID
4	9264	20190807_KM_2_NCE29_mz1.raw	FTPF	4	93	4	511.255	1	38.45	43200000	510.248	0.3			97 87 95 95	FTPF	CID
4	3434	20190807_KM_2_NCE29_mz1.raw	TTAL	4	93	4	405.235	1	16.86	3490000	404.227	0.4			91 85 100 99	TTAL	CID
4	4738	20190807_KM_2_NCE29_mz1.raw	LLDR	4	93	4	516.314	1	21.43	353000000	515.307	0.6			99 88 96 90	LLDR	CID
4	7132	20190807_KM_2_NCE29_mz1.raw	LMAM	4	93	4	465.22	1	30.23	4640000	464.213	0.8			94 82 99 98	LMAM	CID
3	2856	20191001_EN2_8__10ug.raw	LLNS	4	93	4	446.26	1	7.6	11400000	445.254	-1.6			100 91 92 90	LLNS	CID
4	3624	20190807_KM_2_NCE29_mz1.raw	LLQNT	5	93	5	588.335	1	17.54	1960000	587.328	0.2			95 91 93 91 95	LLQNT	CID
4	5816	20190807_KM_2_NCE29_mz1.raw	LESL	4	93	4	461.261	1	25.35	4400000	460.253	0.3			91 88 95 97	LESL	CID
4	5223	20190807_KM_2_NCE29_mz1.raw	MSGL	4	92	4	407.196	1	23.19	13600000	406.189	0			96 88 94 93	MSGL	CID
4	2366	20190807_KM_2_NCE29_mz1.raw	PAEK	4	92	4	444.245	1	12.85	1010000	443.238	-0.6			93 88 97 93	PAEK	CID
4	3960	20190807_KM_2_NCE29_mz1.raw	PKET	4	92	4	474.256	1	18.71	2030000	473.248	0.2			90 86 98 96	PKET	CID
4	10374	20190807_KM_2_NCE29_mz1.raw	WLLE	4	92	4	560.308	1	43.17	12200000	559.301	0.2			86 83 100 100	WLLE	CID
4	8749	20190807_KM_2_NCE29_mz1.raw	KFLPL	5	92	5	617.403	1	36.41	34100000	616.395	0.8			82 92 100 94 93	KFLPL	CID
3	4894	20191001_EN2_8__10ug.raw	LNLR	4	92	4	258.168	2	12.44	6650000	514.323	-1.9			95 81 97 96	LNLR	CID
4	3838	20190807_KM_2_NCE29_mz1.raw	LMSA	4	92	4	421.212	1	18.28	27100000	420.204	0			98 85 96 90	LMSA	CID
4	5455	20190807_KM_2_NCE29_mz1.raw	LGPV	4	92	4	385.244	1	24.05	10700000	384.237	-0.7			99 96 88 85	LGPV	CID
4	4308	20190807_KM_2_NCE29_mz1.raw	FEQRGL	6	91	6	375.201	2	19.89	28700000	748.387	0.9			97 97 90 87 86 93	FEQRGL	CID
4	4160	20190807_KM_2_NCE29_mz1.raw	LLDQ	4	91	4	488.272	1	19.39	25000000	487.264	0.2			95 85 98 90	LLDQ	CID
4	6667	20190807_KM_2_NCE29_mz1.raw	TSLL	4	91	4	433.266	1	28.53	6600000	432.258	0.5			86 80 100 100	TSLL	CID
4	8543	20190807_KM_2_NCE29_mz1.raw	KLLELP	6	91	6	712.461	1	35.59	7890000	711.453	0.6	P01012:A0A1D5PI58:A0A1D5P531:E1BTF4:P01013		73 85 95 97 99 98	KLLELP	CID
4	3482	20190807_KM_2_NCE29_mz1.raw	KLSQ	4	91	4	475.288	1	17.04	4070000	474.28	0.7			92 79 99 94	KLSQ	CID
3	1192	20191001_EN2_8__10ug.raw	FPMVP	5	91	5	590.3	1	3.58	4290000	589.293	-0.8			92 93 99 92 80	FPMVP	CID
4	1983	20190807_KM_2_NCE29_mz1.raw	VHSV	4	91	4	441.245	1	11.38	5550000	440.238	-0.7			93 77 96 98	VHSV	CID
4	6775	20190807_KM_2_NCE29_mz1.raw	TPPSKGVDKDL	11	90	11	578.814	2	28.93	2670000	1155.61	0.3	F1NV02		61 80 97 99 97 86 84 99 95 98 100	TPPSKGVDKDL	CID
4	3171	20190807_KM_2_NCE29_mz1.raw	VSVE	4	90	4	433.23	1	15.88	2030000	432.222	1.5			99 78 91 93	VSVE	CID
4	7050	20190807_KM_2_NCE29_mz1.raw	TYLPGAA	7	90	7	692.362	1	29.91	4150000	691.354	0.9			74 86 100 99 97 85 92	TYLPGAA	CID
4	5159	20190807_KM_2_NCE29_mz1.raw	LLVS	4	90	4	431.287	1	22.96	13000000	430.279	0.8			87 80 98 96	LLVS	CID
4	9554	20190807_KM_2_NCE29_mz1.raw	DVLTSLW	7	90	7	417.223	2	39.6	3310000	832.433	-2.1			74 70 98 97 95 98 99	DVLTSLW	CID
4	7728	20190807_KM_2_NCE29_mz1.raw	PLLPE	5	90	5	568.334	1	32.47	48600000	567.327	0.4			65 89 100 99 99	PLLPE	CID
4	9395	20190807_KM_2_NCE29_mz1.raw	LLDL	4	90	4	473.297	1	38.95	1800000	472.29	0.6			86 77 99 98	LLDL	CID
3	4781	20191001_EN2_8__10ug.raw	LSPK	4	90	4	222.644	2	12.21	1880000	443.274	-1.6			92 87 96 85	LSPK	CID
4	3594	20190807_KM_2_NCE29_mz1.raw	MRMP	4	90	4	534.253	1	17.44	2750000	533.245	0.5			89 92 89 90	MRMP	CID
4	3112	20190807_KM_2_NCE29_mz1.raw	VAME	4	90	4	449.207	1	15.65		448.199	0.5			90 79 93 97	VAME	CID
4	11307	20190807_KM_2_NCE29_mz1.raw	TGSLNWVPV	9	90	9	486.762	2	47.66	15500000	971.508	2.7	F1NRA9:P16476		75 72 90 92 88 95 99 98 99	TGSLNWVPV	CID
4	8656	20190807_KM_2_NCE29_mz1.raw	TLLP	4	90	4	443.287	1	36.03	1090000	442.279	0.9			84 79 99 98	TLLP	CID
4	6002	20190807_KM_2_NCE29_mz1.raw	TVLDNN	6	89	6	675.332	1	26.04	578000	674.323	1.1			67 78 99 98 97 99	TVLDNN	CID
4	6122	20190807_KM_2_NCE29_mz1.raw	KGLW	4	89	4	503.298	1	26.51	7570000	502.29	0			84 76 100 100	KGLW	CID
4	6560	20190807_KM_2_NCE29_mz1.raw	YVSDGL	6	89	6	653.315	1	28.15	586000	652.307	1.9			73 75 98 98 95 97	YVSDGL	CID
4	5095	20190807_KM_2_NCE29_mz1.raw	ELTNM	5	89	5	607.276	1	22.73	4210000	606.268	0.7			78 82 98 96 92	ELTNM	CID
3	2533	20191001_EN2_8__10ug.raw	LVLPDE	6	89	6	685.376	1	6.86	2060000	684.369	-1.1			50 90 100 99 99 99	LVLPDE	CID
4	4334	20190807_KM_2_NCE29_mz1.raw	AEYTP	5	89	5	580.261	1	19.98	24300000	579.254	0.3			74 85 98 97 92	AEYTP	CID
3	2382	20191001_EN2_8__10ug.raw	LVLPDAA	7	89	7	698.408	1	6.49	5970000	697.401	-1.1	P02659		48 94 100 99 98 91 96	LVLPDAA	CID
4	6090	20190807_KM_2_NCE29_mz1.raw	EDFPQ	5	89	5	635.268	1	26.39	9970000	634.26	1.1			80 82 97 96 91	EDFPQ	CID
4	5137	20190807_KM_2_NCE29_mz1.raw	KLLLSPK	7	89	7	399.776	2	22.88	6970000	797.537	0.6			66 76 98 95 95 97 98	KLLLSPK	CID
4	9454	20190807_KM_2_NCE29_mz1.raw	YPLL	4	89	4	505.302	1	39.19	1310000	504.295	0.8			96 88 86 86	YPLL	CID
3	3509	20191001_EN2_8__10ug.raw	TVGSSA	6	89	6	521.256	1	9.16	8300000	520.249	-0.5			76 71 91 100 99 97	TVGSSA	CID
4	6203	20190807_KM_2_NCE29_mz1.raw	LPTMA	5	89	5	532.28	1	26.8	2770000	531.273	0.7			98 98 99 74 75	LPTMA	CID
4	9306	20190807_KM_2_NCE29_mz1.raw	FAPLV	5	88	5	546.329	1	38.61	5790000	545.321	0.5			97 96 97 80 73	FAPLV	CID
4	11342	20190807_KM_2_NCE29_mz1.raw	LELPF	5	88	5	618.35	1	47.8	53400000	617.342	1.2			55 95 99 98 97	LELPF	CID
4	6469	20190807_KM_2_NCE29_mz1.raw	VVGGLPSDSS	10	88	10	917.458	1	27.82	5060000	916.45	0.7	Q03696:A0A1D5NZ44		85 72 72 82 99 99 99 98 86 92	VVGGLPSDSS	CID
3	3209	20191001_EN2_8__10ug.raw	TDLLN	5	88	5	575.303	1	8.42	9850000	574.296	-0.6			75 85 90 98 94	TDLLN	CID
4	6455	20190807_KM_2_NCE29_mz1.raw	LLQQV	5	88	5	600.372	1	27.76	2190000	599.364	0.7			93 85 90 86 88	LLQQV	CID
4	5083	20190807_KM_2_NCE29_mz1.raw	EVSQTDGLLRN	11	88	11	616.318	2	22.68	5190000	1230.62	0.4	Q5F3B8		60 54 94 93 99 99 95 96 98 92 91	EVSQTDGLLRN	CID
3	2706	20191001_EN2_8__10ug.raw	QLSPF	5	88	5	591.313	1	7.24	1290000	590.306	-1.8			62 85 99 98 97	QLSPF	CID
3	1392	20191001_EN2_8__10ug.raw	VCMGL	5	88	5	522.241	1	4.05	3320000	521.234	-1.3			67 79 98 99 98	VCMGL	CID
4	9005	20190807_KM_2_NCE29_mz1.raw	FLAPV	5	88	5	546.33	1	37.42	11200000	545.321	2.1			72 80 98 96 95	FLAPV	CID
4	4822	20190807_KM_2_NCE29_mz1.raw	KLAPEYGVEK	10	88	10	567.314	2	21.75	1170000	1132.61	0.5			76 88 99 69 76 95 92 92 97 97	KLAPEYGVEK	CID
4	7656	20190807_KM_2_NCE29_mz1.raw	LVVSV	5	88	5	516.34	1	32.2	1360000	515.332	0.7			62 80 99 100 99	LVVSV	CID
4	6452	20190807_KM_2_NCE29_mz1.raw	LGDEPLEN	8	88	8	886.416	1	27.75	13700000	885.408	1			65 59 90 98 100 100 98 95	LGDEPLEN	CID
3	2451	20191001_EN2_8__10ug.raw	LVLPDAA	7	87	7	698.408	1	6.66	5970000	697.401	-0.6	P02659		48 94 100 98 98 85 92	LVLPDAA	CID
3	4528	20191001_EN2_8__10ug.raw	LLVNR	5	87	5	307.702	2	11.69	6900000	613.391	-1.6			95 90 86 82 84	LLVNR	CID
4	8437	20190807_KM_2_NCE29_mz1.raw	ELPL	4	87	4	471.281	1	35.22	4540000	470.274	0.3			84 69 99 99	ELPL	CID
4	6401	20190807_KM_2_NCE29_mz1.raw	SMMGL	5	87	5	538.237	1	27.56	2290000	537.229	0.5			70 80 98 96 93	SMMGL	CID
4	4790	20190807_KM_2_NCE29_mz1.raw	RYPL	4	87	4	548.319	1	21.62	2470000	547.312	0			99 95 79 77	RYPL	CID
4	2919	20190807_KM_2_NCE29_mz1.raw	VSVTH	5	87	5	542.293	1	14.93	894000	541.286	-0.1			69 79 99 98 92	VSVTH	CID
4	8160	20190807_KM_2_NCE29_mz1.raw	FLSAV	5	87	5	536.308	1	34.11	1240000	535.301	1			74 75 96 96 95	FLSAV	CID
4	6627	20190807_KM_2_NCE29_mz1.raw	AVLPEE	6	87	6	657.345	1	28.4	4650000	656.338	0	F1NRW9		52 72 99 99 100 100	AVLPEE	CID
4	6233	20190807_KM_2_NCE29_mz1.raw	EDFPQ	5	87	5	635.267	1	26.93	9970000	634.26	0.1			73 76 96 96 93	EDFPQ	CID
4	4586	20190807_KM_2_NCE29_mz1.raw	NQLTKPDDV	9	87	9	515.265	2	20.87	7430000	1028.51	0.8	P01012		44 56 96 99 99 97 98 98 98	NQLTKPDDV	CID
4	10456	20190807_KM_2_NCE29_mz1.raw	LLLM	4	87	4	489.311	1	43.52	3560000	488.303	0.7			57 96 99 95	LLLM	CID
4	9265	20190807_KM_2_NCE29_mz1.raw	FLLDMR	6	87	6	397.715	2	38.46	2390000	793.416	0	F1P172		66 77 96 96 90 97	FLLDMR	CID
4	3114	20190807_KM_2_NCE29_mz1.raw	YSSVT	5	87	5	556.261	1	15.65	1050000	555.254	-0.1			67 78 93 99 97	YSSVT	CID
4	5614	20190807_KM_2_NCE29_mz1.raw	TSAPEV	6	87	6	603.299	1	24.62	18000000	602.291	0.6			70 71 98 95 96 91	TSAPEV	CID
3	4784	20191001_EN2_8__10ug.raw	AVHA	4	86	4	199.113	2	12.22	4420000	396.212	-0.9			90 84 82 90	AVHA	CID
4	5740	20190807_KM_2_NCE29_mz1.raw	YVSNGL	6	86	6	652.331	1	25.09	7800000	651.323	0.9			69 79 90 90 94 97	YVSNGL	CID
4	4979	20190807_KM_2_NCE29_mz1.raw	SDGEMV	6	86	6	637.25	1	22.32	4120000	636.242	0.5			59 79 89 96 99 98	SDGEMV	CID
4	5950	20190807_KM_2_NCE29_mz1.raw	WLTSSN	6	86	6	707.337	1	25.85	1150000	706.329	1.3			71 74 83 98 97 95	WLTSSN	CID
4	2079	20190807_KM_2_NCE29_mz1.raw	AMKE	4	86	4	478.233	1	11.73	1550000	477.226	0			91 67 93 94	AMKE	CID
4	7150	20190807_KM_2_NCE29_mz1.raw	DSPEV	5	86	5	546.241	1	30.29	1060000	545.233	0.5			70 73 96 98 93	DSPEV	CID
3	2654	20191001_EN2_8__10ug.raw	TDLL	4	86	4	461.26	1	7.12	6110000	460.253	-1.3			70 74 100 100	TDLL	CID
4	7732	20190807_KM_2_NCE29_mz1.raw	LVVGM	5	86	5	518.301	1	32.49	555000	517.293	0.6			68 75 97 97 92	LVVGM	CID
4	2911	20190807_KM_2_NCE29_mz1.raw	PTLSNQ	6	85	6	659.336	1	14.9	3060000	658.329	0			56 79 93 98 93 93	PTLSNQ	CID
4	9222	20190807_KM_2_NCE29_mz1.raw	LVDGVGGL	8	85	8	729.415	1	38.29	67400000	728.407	0.7			70 63 82 77 99 98 97 98	LVDGVGGL	CID
4	6850	20190807_KM_2_NCE29_mz1.raw	TSLL	4	85	4	433.266	1	29.15	19500000	432.258	0			74 69 99 100	TSLL	CID
4	2783	20190807_KM_2_NCE29_mz1.raw	FAGGA	5	85	5	422.203	1	14.42	2750000	421.196	0			99 98 94 66 71	FAGGA	CID
4	5663	20190807_KM_2_NCE29_mz1.raw	YAGPLS	6	85	6	607.308	1	24.8	10900000	606.301	-0.2			63 74 99 99 89 88	YAGPLS	CID
4	6436	20190807_KM_2_NCE29_mz1.raw	VLGLN	5	85	5	515.319	1	27.7	7700000	514.312	0.1			65 72 97 98 96	VLGLN	CID
4	3612	20190807_KM_2_NCE29_mz1.raw	TVLSS	5	85	5	506.282	1	17.49	12900000	505.275	0.5			60 72 98 99 98	TVLSS	CID
4	3240	20190807_KM_2_NCE29_mz1.raw	AHWA	4	85	4	484.231	1	16.13	841000	483.223	1			98 85 82 76	AHWA	CID
4	6248	20190807_KM_2_NCE29_mz1.raw	YLYE	4	85	4	587.271	1	26.98	172000000	586.264	0.2			71 70 100 100	YLYE	CID
4	6619	20190807_KM_2_NCE29_mz1.raw	TTYYLSH	7	85	7	442.712	2	28.37	3110000	883.408	0.9			86 69 75 88 92 94 93	TTYYLSH	CID
4	4021	20190807_KM_2_NCE29_mz1.raw	YESV	4	85	4	497.224	1	18.91	19200000	496.217	0.3			69 73 99 99	YESV	CID
4	8808	20190807_KM_2_NCE29_mz1.raw	ELLP	4	85	4	471.282	1	36.64	72900000	470.274	0.8			81 65 99 96	ELLP	CID
4	4495	20190807_KM_2_NCE29_mz1.raw	EVVDQ	5	85	5	589.283	1	20.52	1830000	588.275	0.6			66 71 98 99 92	EVVDQ	CID
4	4324	20190807_KM_2_NCE29_mz1.raw	LVVNSPR	7	85	7	392.737	2	19.95	9670000	783.46	-0.4	F1NFL6:P02845:A0A1D5PV37		69 72 93 89 90 88 94	LVVNSPR	CID
3	820	20191001_EN2_8__10ug.raw	ADLGAA	6	85	6	517.261	1	2.82	29400000	516.254	-0.7			50 69 92 100 100 100	ADLGAA	CID
4	8942	20190807_KM_2_NCE29_mz1.raw	WVLSE	5	85	5	633.324	1	37.16	12400000	632.317	0.3			71 72 87 97 97	WVLSE	CID
4	11154	20190807_KM_2_NCE29_mz1.raw	LPKPP	5	85	5	551.356	1	46.91	541000	550.348	0.9			95 89 73 72 96	LPKPP	CID
4	11160	20190807_KM_2_NCE29_mz1.raw	EFLL	4	85	4	521.297	1	46.94	1090000	520.29	0.3			78 62 100 99	EFLL	CID
4	2642	20190807_KM_2_NCE29_mz1.raw	KLVRSPQ	7	84	7	414.258	2	13.89	25000000	826.502	-0.5			81 80 93 86 89 78 86	KLVRSPQ	CID
4	3726	20190807_KM_2_NCE29_mz1.raw	LLTGQ	5	84	5	531.314	1	17.9	1170000	530.306	0.4			56 79 96 96 95	LLTGQ	CID
4	3991	20190807_KM_2_NCE29_mz1.raw	DDTGLSN	7	84	7	721.301	1	18.81	974000	720.293	1.4			85 75 67 77 99 97 93	DDTGLSN	CID
4	9567	20190807_KM_2_NCE29_mz1.raw	LFDV	4	84	4	493.266	1	39.64	1900000	492.258	0.8			76 63 99 99	LFDV	CID
4	4183	20190807_KM_2_NCE29_mz1.raw	KLTPV	5	84	5	557.366	1	19.47	9390000	556.359	0.4			78 88 99 82 76	KLTPV	CID
4	3744	20190807_KM_2_NCE29_mz1.raw	KTPNDV	6	84	6	673.351	1	17.96	15300000	672.344	-0.1			94 93 99 90 62 68	KTPNDV	CID
4	8664	20190807_KM_2_NCE29_mz1.raw	LLNL	4	84	4	472.313	1	36.06	990000	471.306	0.4			87 67 92 90	LLNL	CID
4	8747	20190807_KM_2_NCE29_mz1.raw	VLDF	4	84	4	493.266	1	36.4	36800000	492.258	1.2			70 68 100 99	VLDF	CID
4	4190	20190807_KM_2_NCE29_mz1.raw	FGVDGSEKS	9	84	9	463.217	2	19.49	8870000	924.419	0.5			61 62 82 98 93 92 90 84 95	FGVDGSEKS	CID
4	8043	20190807_KM_2_NCE29_mz1.raw	DLPVLH	6	84	6	693.394	1	33.67	1530000	692.386	2.3			56 61 96 98 98 95	DLPVLH	CID
4	4188	20190807_KM_2_NCE29_mz1.raw	LRVPQ	5	84	5	612.383	1	19.48	2440000	611.375	0.3			63 76 98 95 88	LRVPQ	CID
4	3811	20190807_KM_2_NCE29_mz1.raw	TVPR	4	84	4	472.288	1	18.18	2070000	471.281	0.8			79 62 97 96	TVPR	CID
4	4348	20190807_KM_2_NCE29_mz1.raw	EGGGGVRGL	9	84	9	401.214	2	20.02	84500000	800.414	0			49 35 95 97 97 97 96 93 96	EGGGGVRGL	CID
4	6403	20190807_KM_2_NCE29_mz1.raw	LERYPL	6	84	6	395.727	2	27.57	2810000	789.438	0.6			88 94 62 70 92 97	LERYPL	CID
4	2386	20190807_KM_2_NCE29_mz1.raw	KLELGKA	7	84	7	379.742	2	12.93	21600000	757.47	-0.2	A0A1D5P904:F1NG87		51 55 95 97 95 96 97	KLELGKA	CID
4	6705	20190807_KM_2_NCE29_mz1.raw	LPLA	4	84	4	413.276	1	28.67	7190000	412.269	-0.4			92 90 81 72	LPLA	CID
4	11295	20190807_KM_2_NCE29_mz1.raw	ALLSPF	6	84	6	647.378	1	47.6	911000	646.369	2.7	F1NKX6:A0A1D5P1E0		51 72 88 98 96 97	ALLSPF	CID
3	1626	20191001_EN2_8__10ug.raw	ELLP	4	84	4	471.281	1	4.6	542000	470.274	-1.4			76 63 99 97	ELLP	CID
4	5456	20190807_KM_2_NCE29_mz1.raw	DTLKL	5	83	5	589.355	1	24.05	13200000	588.348	-0.5			57 65 99 99 99	DTLKL	CID
4	9428	20190807_KM_2_NCE29_mz1.raw	EELLL	5	83	5	616.356	1	39.09	2430000	615.348	0.8			79 70 79 92 99	EELLL	CID
4	4126	20190807_KM_2_NCE29_mz1.raw	ENPTGM	6	83	6	648.266	1	19.27	24100000	647.259	0.3			51 56 99 99 98 98	ENPTGM	CID
4	2054	20190807_KM_2_NCE29_mz1.raw	KLTE	4	83	4	490.287	1	11.64	5950000	489.28	-0.5			76 63 97 97	KLTE	CID
4	2141	20190807_KM_2_NCE29_mz1.raw	AGTGR	5	83	5	461.247	1	11.98	892000	460.239	0.2			99 96 69 60 94	AGTGR	CID
4	4831	20190807_KM_2_NCE29_mz1.raw	PFAPHPEE	8	83	8	462.216	2	21.78	19900000	922.418	-0.1			44 56 86 94 94 96 99 99	PFAPHPEE	CID
4	5775	20190807_KM_2_NCE29_mz1.raw	HTLPL	5	83	5	580.346	1	25.22	26500000	579.338	0.6			49 85 99 93 91	HTLPL	CID
4	9416	20190807_KM_2_NCE29_mz1.raw	FLLGD	5	83	5	564.303	1	39.04	897000	563.295	1.3			69 72 94 90 91	FLLGD	CID
4	8401	20190807_KM_2_NCE29_mz1.raw	KLLELP	6	83	6	712.461	1	35.08	7890000	711.453	1.1	P01012:A0A1D5PI58:A0A1D5P531:E1BTF4:P01013		59 77 86 89 97 92	KLLELP	CID
4	7592	20190807_KM_2_NCE29_mz1.raw	RVLPL	5	83	5	597.408	1	31.95	20800000	596.401	0.2			50 70 99 99 99	RVLPL	CID
4	4778	20190807_KM_2_NCE29_mz1.raw	VSLT	4	83	4	419.25	1	21.59	8900000	418.243	-0.3			80 59 98 96	VSLT	CID
4	9491	20190807_KM_2_NCE29_mz1.raw	TVPW	4	83	4	502.266	1	39.33	1450000	501.259	0.6			74 62 98 98	TVPW	CID
4	8625	20190807_KM_2_NCE29_mz1.raw	PSYELKLLN	9	83	9	538.803	2	35.9	4650000	1075.59	0.4	Q9PU36:E1C5R5:A0A1D5PI42		54 65 86 95 92 82 80 96 97	PSYELKLLN	CID
4	5293	20190807_KM_2_NCE29_mz1.raw	ASAPGGAL	8	83	8	643.341	1	23.43	3980000	642.334	-0.3	F1P257:A0A1D5P774		48 69 100 100 85 70 96 99	ASAPGGAL	CID
4	6285	20190807_KM_2_NCE29_mz1.raw	GLAPV	5	83	5	456.282	1	27.11	8220000	455.274	0.4			45 74 99 99 98	GLAPV	CID
4	7030	20190807_KM_2_NCE29_mz1.raw	TFLQ	4	83	4	508.277	1	29.83	785000	507.269	0.1			90 56 97 88	TFLQ	CID
4	4438	20190807_KM_2_NCE29_mz1.raw	TAMV	4	83	4	421.212	1	20.33	1410000	420.204	0.1			79 61 95 97	TAMV	CID
4	5367	20190807_KM_2_NCE29_mz1.raw	VLYE	4	83	4	523.277	1	23.72	1720000	522.269	0.8			72 62 98 98	VLYE	CID
4	9251	20190807_KM_2_NCE29_mz1.raw	EVVEW	5	83	5	661.319	1	38.41	894000	660.312	-0.1			60 63 92 100 100	EVVEW	CID
3	1400	20191001_EN2_8__10ug.raw	LPVSA	5	83	5	486.291	1	4.07	1570000	485.285	-1.5			73 74 98 88 80	LPVSA	CID
4	5961	20190807_KM_2_NCE29_mz1.raw	ELDM	4	83	4	507.212	1	25.89	13000000	506.205	1			77 60 99 96	ELDM	CID
4	6744	20190807_KM_2_NCE29_mz1.raw	LVLQE	5	83	5	601.356	1	28.82	4780000	600.348	-0.1			40 87 99 94 94	LVLQE	CID
4	8190	20190807_KM_2_NCE29_mz1.raw	VLFDSP	6	83	6	677.351	1	34.23	15800000	676.343	0.7			55 68 82 99 96 96	VLFDSP	CID
4	9277	20190807_KM_2_NCE29_mz1.raw	PYYLP	5	82	5	652.334	1	38.5	976000	651.327	0.3			55 67 98 97 98	PYYLP	CID
4	9516	20190807_KM_2_NCE29_mz1.raw	VLPLP	5	82	5	538.361	1	39.44	2130000	537.353	1.6			51 66 98 100 99	VLPLP	CID
4	3580	20190807_KM_2_NCE29_mz1.raw	EGPADQARE	9	82	9	486.723	2	17.4	14500000	971.431	0.7	P01012		51 39 67 99 99 96 97 97 99	EGPADQARE	CID
4	11347	20190807_KM_2_NCE29_mz1.raw	EELPLLP	7	82	7	810.461	1	47.81	18100000	809.453	0.4			76 70 74 76 86 98 96	EELPLLP	CID
4	3607	20190807_KM_2_NCE29_mz1.raw	KSLLD	5	82	5	575.34	1	17.48	5460000	574.333	0.9			70 70 86 93 93	KSLLD	CID
4	7200	20190807_KM_2_NCE29_mz1.raw	TLAF	4	82	4	451.256	1	30.5	5150000	450.248	1.3			80 57 97 95	TLAF	CID
4	5420	20190807_KM_2_NCE29_mz1.raw	VADFEAH	7	82	7	394.682	2	23.92	10600000	787.35	-0.3			48 51 96 95 98 96 94	VADFEAH	CID
3	3388	20191001_EN2_8__10ug.raw	TGGTM	5	82	5	466.196	1	8.86	1770000	465.189	-0.9			79 70 72 97 95	TGGTM	CID
4	4845	20190807_KM_2_NCE29_mz1.raw	TVYE	4	82	4	511.241	1	21.83		510.233	1.7			76 57 98 98	TVYE	CID
3	3763	20191001_EN2_8__10ug.raw	TWSSN	5	82	5	594.251	1	9.85	2950000	593.245	-0.7			45 67 100 100 100	TWSSN	CID
4	2868	20190807_KM_2_NCE29_mz1.raw	KNLDRL	6	82	6	379.729	2	14.74	163000000	757.445	-0.8			63 57 98 95 89 92	KNLDRL	CID
4	5197	20190807_KM_2_NCE29_mz1.raw	SGNLRDPPM	9	82	9	493.74	2	23.1	62700000	985.465	0.8			62 57 73 97 97 89 72 96 96	SGNLRDPPM	CID
4	3068	20190807_KM_2_NCE29_mz1.raw	TLPQ	4	82	4	458.261	1	15.48	4020000	457.254	-0.4			82 59 97 91	TLPQ	CID
3	4906	20191001_EN2_8__10ug.raw	VHAA	4	82	4	397.218	1	12.47	911000	396.212	-2.9			96 49 92 93	VHAA	CID
4	2408	20190807_KM_2_NCE29_mz1.raw	KAEPL	5	82	5	557.329	1	13	4810000	556.322	0.2			62 63 89 98 98	KAEPL	CID
4	5427	20190807_KM_2_NCE29_mz1.raw	VLPDAA	6	82	6	585.324	1	23.94	144000000	584.317	0	P02659		66 73 95 97 75 86	VLPDAA	CID
4	4076	20190807_KM_2_NCE29_mz1.raw	KVLEKAVP	8	82	8	442.284	2	19.11	12900000	882.554	0.3			68 56 92 93 90 86 83 89	KVLEKAVP	CID
4	4224	20190807_KM_2_NCE29_mz1.raw	VSGTVP	6	82	6	559.309	1	19.61	9130000	558.301	0.2			60 66 83 91 97 96	VSGTVP	CID
3	1413	20191001_EN2_8__10ug.raw	QLLL	4	82	4	486.328	1	4.09	6190000	485.321	-1.5			57 71 100 100	QLLL	CID
4	3970	20190807_KM_2_NCE29_mz1.raw	ENPTGM	6	82	6	648.266	1	18.74	24100000	647.259	0.8			52 50 97 98 98 98	ENPTGM	CID
4	5069	20190807_KM_2_NCE29_mz1.raw	LVREPGV	7	82	7	385.232	2	22.63	2060000	768.449	0.6			92 91 96 72 40 88 93	LVREPGV	CID
4	9351	20190807_KM_2_NCE29_mz1.raw	TEELVPF	7	82	7	834.424	1	38.78	1980000	833.417	0.1			79 87 90 70 59 92 96	TEELVPF	CID
4	4342	20190807_KM_2_NCE29_mz1.raw	LVASQSRGTVP	11	82	11	557.814	2	20.01	3330000	1113.61	-0.5	F1NJZ7:A0A1D5PAY3		82 85 99 98 95 97 55 41 80 79 86	LVASQSRGTVP	CID
4	7421	20190807_KM_2_NCE29_mz1.raw	VNSSTWME	8	82	8	953.403	1	31.31	3260000	952.396	-0.2			52 46 79 94 95 93 95 98	VNSSTWME	CID
4	2000	20190807_KM_2_NCE29_mz1.raw	KRLL	4	81	4	529.382	1	11.43	1990000	528.375	-0.6			96 55 87 88	KRLL	CID
3	1118	20191001_EN2_8__10ug.raw	LVPM	4	81	4	459.263	1	3.44	5610000	458.256	-1.6			77 57 97 95	LVPM	CID
4	5291	20190807_KM_2_NCE29_mz1.raw	LVPDAA	6	81	6	585.324	1	23.43	144000000	584.317	0			73 76 96 97 68 80	LVPDAA	CID
4	3750	20190807_KM_2_NCE29_mz1.raw	EAGL	4	81	4	389.203	1	17.99	1840000	388.196	0.6			82 50 97 97	EAGL	CID
4	6250	20190807_KM_2_NCE29_mz1.raw	LKSLL	5	81	5	573.397	1	26.99	2890000	572.39	0.3			89 49 70 99 100	LKSLL	CID
4	8902	20190807_KM_2_NCE29_mz1.raw	LAMGL	5	81	5	504.285	1	37	980000	503.278	0.2			63 62 93 94 93	LAMGL	CID
4	5648	20190807_KM_2_NCE29_mz1.raw	VLESM	5	81	5	578.286	1	24.75	2790000	577.278	0.7			57 66 87 99 98	VLESM	CID
4	10613	20190807_KM_2_NCE29_mz1.raw	LVLGL	5	81	5	514.36	1	44.24	913000	513.353	0.7			39 76 98 97 97	LVLGL	CID
4	5173	20190807_KM_2_NCE29_mz1.raw	FNELK	5	81	5	650.351	1	23.01	5050000	649.343	0.5			49 61 99 99 98	FNELK	CID
4	5099	20190807_KM_2_NCE29_mz1.raw	DLHADLKPVK	10	81	10	568.327	2	22.74	1740000	1134.64	0.4			54 55 97 100 100 100 99 95 50 65	DLHADLKPVK	CID
4	3545	20190807_KM_2_NCE29_mz1.raw	QALTSPRSP	9	81	9	478.762	2	17.28	1530000	955.509	0.6	F1NFL6:P02845:A0A1D5PIW9		46 67 99 99 97 94 71 68 89	QALTSPRSP	CID
4	5156	20190807_KM_2_NCE29_mz1.raw	YGSL	4	81	4	439.219	1	22.96	26800000	438.211	0.7			76 54 98 96	YGSL	CID
4	6181	20190807_KM_2_NCE29_mz1.raw	LEDL	4	81	4	489.254	1	26.73	17500000	488.248	-2.5			63 63 99 98	LEDL	CID
4	8539	20190807_KM_2_NCE29_mz1.raw	LLPDEV	6	81	6	685.377	1	35.57	14200000	684.369	0.3	P01012:A0A1D5PI58:A0A1D5P531:E1BTF4:P01013		90 90 97 94 56 59	LLPDEV	CID
4	9842	20190807_KM_2_NCE29_mz1.raw	ELPF	4	81	4	505.266	1	40.8	290000000	504.258	0.7			80 52 95 95	ELPF	CID
4	2055	20190807_KM_2_NCE29_mz1.raw	KELKV	5	81	5	616.403	1	11.64	1900000	615.395	-0.3			52 74 99 91 87	KELKV	CID
4	5992	20190807_KM_2_NCE29_mz1.raw	LLSP	4	81	4	429.271	1	26	1930000	428.264	0.8			95 73 82 73	LLSP	CID
4	4103	20190807_KM_2_NCE29_mz1.raw	LQGEV	5	81	5	545.293	1	19.2	30100000	544.286	0.5			95 52 72 88 95	LQGEV	CID
4	5107	20190807_KM_2_NCE29_mz1.raw	LYPR	4	80	4	548.319	1	22.77	9090000	547.312	0.6			72 55 98 98	LYPR	CID
3	1212	20191001_EN2_8__10ug.raw	LVVG	4	80	4	387.259	1	3.62	15200000	386.253	-2.2			90 86 77 69	LVVG	CID
4	10134	20190807_KM_2_NCE29_mz1.raw	EVLL	4	80	4	473.297	1	42.05	890000	472.29	0.2			67 56 100 100	EVLL	CID
4	6642	20190807_KM_2_NCE29_mz1.raw	DSLTM	5	80	5	566.25	1	28.45	2980000	565.242	0.8			61 59 87 99 98	DSLTM	CID
4	5678	20190807_KM_2_NCE29_mz1.raw	VEPVQ	5	80	5	571.309	1	24.85	5200000	570.301	0.6			55 80 97 89 81	VEPVQ	CID
3	3734	20191001_EN2_8__10ug.raw	TGGT	4	80	4	335.156	1	9.77	1460000	334.149	-1.4			74 52 97 97	TGGT	CID
4	7924	20190807_KM_2_NCE29_mz1.raw	LWVESQ	6	80	6	761.384	1	33.23	6080000	760.375	0.9			55 56 82 98 98 94	LWVESQ	CID
4	6957	20190807_KM_2_NCE29_mz1.raw	TDLL	4	80	4	461.261	1	29.56	216000000	460.253	0.2			59 63 99 100	TDLL	CID
4	3441	20190807_KM_2_NCE29_mz1.raw	HLAP	4	80	4	437.251	1	16.88	4550000	436.243	0.3			96 92 74 59	HLAP	CID
4	4171	20190807_KM_2_NCE29_mz1.raw	RVAGP	5	80	5	499.299	1	19.44	3400000	498.291	0.8			69 66 90 88 89	RVAGP	CID
4	9851	20190807_KM_2_NCE29_mz1.raw	EVLL	4	80	4	473.297	1	40.84	7320000	472.29	0.8			67 56 100 100	EVLL	CID
4	3460	20190807_KM_2_NCE29_mz1.raw	PFAS	4	80	4	421.208	1	16.96	1870000	420.201	-0.2			92 86 74 69	PFAS	CID
3	4532	20191001_EN2_8__10ug.raw	RNLEPL	6	80	6	371.216	2	11.7	25700000	740.418	-2.1			56 56 88 95 91 95	RNLEPL	CID
4	5352	20190807_KM_2_NCE29_mz1.raw	YESL	4	80	4	511.24	1	23.66	6580000	510.233	0.9			63 61 98 98	YESL	CID
4	5983	20190807_KM_2_NCE29_mz1.raw	YADL	4	80	4	481.23	1	25.97	7190000	480.222	1			65 57 99 99	YADL	CID
4	4858	20190807_KM_2_NCE29_mz1.raw	WDDTAAN	7	80	7	792.317	1	21.88	5460000	791.309	1			78 82 86 66 62 93 93	WDDTAAN	CID
3	3190	20191001_EN2_8__10ug.raw	ASGGL	5	80	5	404.213	1	8.37	773000	403.207	-1.3			50 60 96 97 97	ASGGL	CID
4	8682	20190807_KM_2_NCE29_mz1.raw	WLVE	4	80	4	546.293	1	36.13	1390000	545.285	1.7			78 50 96 97	WLVE	CID
4	5109	20190807_KM_2_NCE29_mz1.raw	LLSA	4	80	4	403.255	1	22.78	7920000	402.248	0.5			87 60 90 81	LLSA	CID
4	9730	20190807_KM_2_NCE29_mz1.raw	AWLPA	5	80	5	557.309	1	40.34	28900000	556.301	1.4			69 76 99 80 76	AWLPA	CID
4	11318	20190807_KM_2_NCE29_mz1.raw	VLLPDSSYGL	10	80	10	532.287	2	47.7	7980000	1062.56	-0.4	E1BVC5:F1P4N9:E1BYH8		98 99 100 99 98 51 37 37 84 95	VLLPDSSYGL	CID
4	4788	20190807_KM_2_NCE29_mz1.raw	WVES	4	80	4	520.24	1	21.62	160000000	519.233	-0.4			75 55 97 93	WVES	CID
3	4104	20191001_EN2_8__10ug.raw	KFLPL	5	80	5	309.204	2	10.82	5060000	616.395	-1.4			62 62 79 97 98	KFLPL	CID
4	4965	20190807_KM_2_NCE29_mz1.raw	KLLM	4	80	4	504.322	1	22.26	659000	503.314	1			82 60 96 82	KLLM	CID
4	5960	20190807_KM_2_NCE29_mz1.raw	EPDALP	6	80	6	641.315	1	25.89	13200000	640.307	1.1			55 46 84 98 98 97	EPDALP	CID
4	3913	20190807_KM_2_NCE29_mz1.raw	KVSPD	5	80	5	545.293	1	18.56	5940000	544.286	0.8			88 85 95 60 70	KVSPD	CID
4	4966	20190807_KM_2_NCE29_mz1.raw	VGEL	4	79	4	417.235	1	22.26	2610000	416.227	1.3			92 41 87 98	VGEL	CID
4	5574	20190807_KM_2_NCE29_mz1.raw	YSLE	4	79	4	511.24	1	24.49	140000000	510.233	0.8			67 54 98 99	YSLE	CID
3	4288	20191001_EN2_8__10ug.raw	VYLPR	5	79	5	324.197	2	11.23	1880000	646.38	-1.6			88 48 68 96 98	VYLPR	CID
4	2612	20190807_KM_2_NCE29_mz1.raw	KLLGSHE	7	79	7	392.221	2	13.78	38200000	782.429	-0.8	E1BZM6:Q90953:A0A1D5PSB4		66 70 96 91 93 51 87	KLLGSHE	CID
4	5336	20190807_KM_2_NCE29_mz1.raw	LVAV	4	79	4	401.276	1	23.6	3900000	400.269	0.4			87 57 88 84	LVAV	CID
3	3477	20191001_EN2_8__10ug.raw	LSQAS	5	79	5	505.261	1	9.08	2300000	504.254	-0.8			60 52 90 97 96	LSQAS	CID
4	4302	20190807_KM_2_NCE29_mz1.raw	TGSAMV	6	79	6	565.265	1	19.87	674000	564.258	0.7			57 56 79 85 98 99	TGSAMV	CID
4	6441	20190807_KM_2_NCE29_mz1.raw	YLYE	4	79	4	587.271	1	27.71		586.264	0.3			61 57 99 100	YLYE	CID
4	2539	20190807_KM_2_NCE29_mz1.raw	KLKPL	5	79	5	598.429	1	13.49	1710000	597.421	0.3			52 89 99 79 76	KLKPL	CID
4	10730	20190807_KM_2_NCE29_mz1.raw	LPPLEELE	8	79	8	470.256	2	44.78	1360000	938.496	2.1	A0A1D5PS68:A0A1D5PQ58:A0A1D5P4P9:E1C8N4		54 55 75 77 82 89 100 100	LPPLEELE	CID
4	8642	20190807_KM_2_NCE29_mz1.raw	CVMGL	5	79	5	522.242	1	35.98		521.234	1.3			46 63 97 97 93	CVMGL	CID
4	9836	20190807_KM_2_NCE29_mz1.raw	QFTPF	5	79	5	639.314	1	40.78	56500000	638.306	0.5			44 59 98 98 98	QFTPF	CID
4	6007	20190807_KM_2_NCE29_mz1.raw	PYSPVT	6	79	6	663.335	1	26.06	3560000	662.327	0.1	A0A1D5P904:F1NG87		49 57 75 97 97 98	PYSPVT	CID
4	7347	20190807_KM_2_NCE29_mz1.raw	TLPAL	5	79	5	514.324	1	31.04	72500000	513.316	0.7			67 79 97 79 73	TLPAL	CID
3	1437	20191001_EN2_8__10ug.raw	SLVVVPV	7	79	7	712.46	1	4.14	1600000	711.453	-1.2			45 49 74 99 98 90 97	SLVVVPV	CID
4	6692	20190807_KM_2_NCE29_mz1.raw	YLYEA	5	79	5	658.308	1	28.63	13800000	657.301	0.2			59 65 95 95 82	YLYEA	CID
4	5579	20190807_KM_2_NCE29_mz1.raw	ERLVT	5	79	5	617.362	1	24.51	996000	616.354	0.5			92 49 66 95 92	ERLVT	CID
4	4925	20190807_KM_2_NCE29_mz1.raw	TGGW	4	79	4	420.188	1	22.12	1380000	419.18	0			94 38 84 99	TGGW	CID
4	2206	20190807_KM_2_NCE29_mz1.raw	KDEDT	5	79	5	607.256	1	12.23	898000	606.25	-0.9			54 67 83 92 97	KDEDT	CID
4	9318	20190807_KM_2_NCE29_mz1.raw	LLTPL	5	79	5	556.37	1	38.66	918000	555.363	0			89 90 97 56 61	LLTPL	CID
4	5094	20190807_KM_2_NCE29_mz1.raw	TEWT	4	78	4	536.236	1	22.73	18900000	535.228	0.9			74 55 93 92	TEWT	CID
4	2828	20190807_KM_2_NCE29_mz1.raw	LMPNH	5	78	5	611.297	1	14.59	995000	610.29	0.6			54 49 98 98 94	LMPNH	CID
4	9443	20190807_KM_2_NCE29_mz1.raw	TTTTDL	6	78	6	651.318	1	39.15	603000	650.312	-2.8			21 54 99 100 100 100	TTTTDL	CID
4	8442	20190807_KM_2_NCE29_mz1.raw	LLLPQ	5	78	5	583.381	1	35.24	637000	582.374	0.2			41 91 90 92 77	LLLPQ	CID
4	5145	20190807_KM_2_NCE29_mz1.raw	VFVNSRP	7	78	7	409.729	2	22.91	2950000	817.445	-0.2			37 63 91 86 89 89 93	VFVNSRP	CID
4	7394	20190807_KM_2_NCE29_mz1.raw	ELWQ	4	78	4	575.283	1	31.2	15100000	574.275	0.2			81 48 95 90	ELWQ	CID
4	2720	20190807_KM_2_NCE29_mz1.raw	VASQSPAVRS	10	78	10	501.272	2	14.18	33700000	1000.53	0.2	Q5ZMC5		56 69 98 97 99 97 90 85 35 57	VASQSPAVRS	CID
4	1962	20190807_KM_2_NCE29_mz1.raw	RVEAPQRTQ	9	78	9	542.796	2	11.3	3060000	1083.58	-1.4			98 98 99 98 39 34 54 92 93	RVEAPQRTQ	CID
4	8341	20190807_KM_2_NCE29_mz1.raw	YLEDL	5	78	5	652.318	1	34.83	1710000	651.312	-0.4			52 61 83 98 97	YLEDL	CID
4	10187	20190807_KM_2_NCE29_mz1.raw	QYLSPF	6	78	6	754.378	1	42.28	6660000	753.37	0.8			38 56 84 98 97 97	QYLSPF	CID
4	9285	20190807_KM_2_NCE29_mz1.raw	WLVPS	5	78	5	601.335	1	38.53	6700000	600.327	0.8			85 83 97 62 63	WLVPS	CID
4	8354	20190807_KM_2_NCE29_mz1.raw	VGAPSVM	7	78	7	660.339	1	34.88	1830000	659.331	0.2			39 44 73 98 98 98 97	VGAPSVM	CID
4	8635	20190807_KM_2_NCE29_mz1.raw	ELPFN	5	78	5	619.309	1	35.94	799000	618.301	0.5			61 59 93 94 84	ELPFN	CID
4	8833	20190807_KM_2_NCE29_mz1.raw	LLQL	4	78	4	486.329	1	36.74	27300000	485.321	0.4			74 51 92 95	LLQL	CID
4	5419	20190807_KM_2_NCE29_mz1.raw	HTLPLA	6	78	6	651.382	1	23.91	20300000	650.375	0	F1NFL6:P02845:A0A1D5PV37:E1C5R5:A0A1D5PI42		57 88 100 95 61 68	HTLPLA	CID
4	4884	20190807_KM_2_NCE29_mz1.raw	LGAM	4	78	4	391.201	1	21.97	12200000	390.194	0			94 41 81 96	LGAM	CID
4	4856	20190807_KM_2_NCE29_mz1.raw	KMLPA	5	78	5	559.327	1	21.87	7170000	558.32	0.3			71 65 99 80 75	KMLPA	CID
4	5111	20190807_KM_2_NCE29_mz1.raw	VYLPR	5	78	5	647.388	1	22.79	2660000	646.38	0.5			46 63 86 98 96	VYLPR	CID
4	5024	20190807_KM_2_NCE29_mz1.raw	TVKAPEYGVEK	11	78	11	407.556	3	22.47	1980000	1219.64	0.3			32 38 70 85 82 90 97 92 90 90 89	TVKAPEYGVEK	CID
4	9923	20190807_KM_2_NCE29_mz1.raw	FVEW	4	78	4	580.277	1	41.15	702000	579.269	1.5			67 50 98 96	FVEW	CID
4	4230	20190807_KM_2_NCE29_mz1.raw	TSGEVLVKE	9	78	9	481.264	2	19.62	48700000	960.513	0.4	A0A1D5P696		68 52 50 71 77 89 97 97 99	TSGEVLVKE	CID
4	5684	20190807_KM_2_NCE29_mz1.raw	MGML	4	77	4	451.202	1	24.87	3410000	450.197	-4.6			61 59 92 98	MGML	CID
3	4076	20191001_EN2_8__10ug.raw	VRLLP	5	77	5	299.207	2	10.76	17100000	596.401	-1.2			88 70 86 80 62	VRLLP	CID
4	2502	20190807_KM_2_NCE29_mz1.raw	KALM	4	77	4	462.274	1	13.36	1390000	461.267	-0.4			65 54 98 95	KALM	CID
3	2699	20191001_EN2_8__10ug.raw	QYLGL	5	77	5	593.329	1	7.22	4210000	592.322	-0.8			46 59 93 94 96	QYLGL	CID
4	4933	20190807_KM_2_NCE29_mz1.raw	YFDN	4	77	4	558.22	1	22.15	24400000	557.212	0.3			74 48 98 91	YFDN	CID
3	2548	20191001_EN2_8__10ug.raw	LVVNA	5	77	5	515.318	1	6.89	3380000	514.312	-1.1			89 92 98 59 49	LVVNA	CID
4	9695	20190807_KM_2_NCE29_mz1.raw	YYAPF	5	77	5	660.304	1	40.17	3760000	659.295	1.4			45 54 96 96 96	YYAPF	CID
4	4313	20190807_KM_2_NCE29_mz1.raw	EVYQ	4	77	4	538.251	1	19.91	1130000	537.244	0.2			76 45 97 91	EVYQ	CID
4	5384	20190807_KM_2_NCE29_mz1.raw	TVLSSS	6	77	6	593.314	1	23.79	2580000	592.307	0			45 52 74 95 98 99	TVLSSS	CID
4	8873	20190807_KM_2_NCE29_mz1.raw	TDLW	4	77	4	534.256	1	36.88	43700000	533.249	0.1			56 57 99 98	TDLW	CID
4	3917	20190807_KM_2_NCE29_mz1.raw	LVSSASPT	8	77	8	761.404	1	18.57	3900000	760.397	0.6			62 65 78 59 61 97 97 98	LVSSASPT	CID
4	10051	20190807_KM_2_NCE29_mz1.raw	DPEVLLV	7	77	7	392.726	2	41.69	9620000	783.438	-0.3	F1NF74		61 49 84 80 84 85 98	DPEVLLV	CID
4	7544	20190807_KM_2_NCE29_mz1.raw	TTYGV	5	77	5	540.264	1	31.78	495000	539.259	-3.6			96 57 59 85 88	TTYGV	CID
4	6792	20190807_KM_2_NCE29_mz1.raw	KVYLVPQ	7	77	7	423.758	2	28.98	4290000	845.501	0.3			76 68 73 75 70 88 91	KVYLVPQ	CID
4	3916	20190807_KM_2_NCE29_mz1.raw	LTVS	4	77	4	419.25	1	18.57	19300000	418.243	0.5			96 78 69 66	LTVS	CID
4	9019	20190807_KM_2_NCE29_mz1.raw	WFVES	5	77	5	667.31	1	37.48	2630000	666.301	2			73 74 89 83 66	WFVES	CID
4	5513	20190807_KM_2_NCE29_mz1.raw	LGGTVP	6	77	6	543.313	1	24.26	5500000	542.306	-0.2			48 45 73 99 99 98	LGGTVP	CID
4	7221	20190807_KM_2_NCE29_mz1.raw	TDLL	4	77	4	461.261	1	30.59	20900000	460.253	0.3			54 56 99 99	TDLL	CID
4	5576	20190807_KM_2_NCE29_mz1.raw	YGAL	4	77	4	423.224	1	24.49	2780000	422.216	0.2			90 50 82 85	YGAL	CID
4	4046	20190807_KM_2_NCE29_mz1.raw	VKLTGVVP	8	77	8	406.765	2	19	8430000	811.517	-0.5			92 92 95 85 33 41 86 92	VKLTGVVP	CID
4	2851	20190807_KM_2_NCE29_mz1.raw	KAPEYGVEK	9	77	9	510.772	2	14.68	2220000	1019.53	-0.3			88 79 90 88 82 33 44 95 95	KAPEYGVEK	CID
4	6776	20190807_KM_2_NCE29_mz1.raw	TPSPL	5	77	5	514.288	1	28.94		513.28	1.3			90 54 61 88 92	TPSPL	CID
4	6190	20190807_KM_2_NCE29_mz1.raw	LGAPVA	6	77	6	527.319	1	26.76	13500000	526.312	0.8			55 66 99 98 70 74	LGAPVA	CID
3	4369	20191001_EN2_8__10ug.raw	FRVA	4	77	4	246.65	2	11.39	5530000	491.286	-1.3			96 48 72 91	FRVA	CID
4	7094	20190807_KM_2_NCE29_mz1.raw	EDGLPL	6	77	6	643.33	1	30.08	9950000	642.322	0.3			62 63 63 78 96 98	EDGLPL	CID
4	8880	20190807_KM_2_NCE29_mz1.raw	KLVVPDL	7	77	7	392.252	2	36.91	7270000	782.49	-0.6			57 51 71 82 88 92 95	KLVVPDL	CID
3	4439	20191001_EN2_8__10ug.raw	RGGLEPL	7	77	7	371.216	2	11.52	25700000	740.418	-2.1	P01012:A8C754:A0A1D5NYC1:F1NH52		49 41 62 90 97 99 100	RGGLEPL	CID
4	4621	20190807_KM_2_NCE29_mz1.raw	LLTT	4	77	4	447.282	1	21	6680000	446.274	1.1			67 52 95 92	LLTT	CID
4	7929	20190807_KM_2_NCE29_mz1.raw	MANLDHEDL	9	77	9	529.234	2	33.24	18600000	1056.45	-1.3			92 97 94 90 44 18 62 97 98	MANLDHEDL	CID
4	7589	20190807_KM_2_NCE29_mz1.raw	TVEEPF	6	76	6	721.341	1	31.94	126000000	720.333	0.7			55 45 72 90 100 100	TVEEPF	CID
4	6343	20190807_KM_2_NCE29_mz1.raw	SSLL	4	76	4	419.25	1	27.34	1470000	418.243	0.6			81 59 86 81	SSLL	CID
4	2263	20190807_KM_2_NCE29_mz1.raw	KLGSH	5	76	5	541.309	1	12.45	888000	540.302	-0.7			55 54 91 95 88	KLGSH	CID
4	3691	20190807_KM_2_NCE29_mz1.raw	LVETT	5	76	5	562.308	1	17.78	731000	561.301	-0.1			46 52 85 100 100	LVETT	CID
4	5230	20190807_KM_2_NCE29_mz1.raw	KSYLL	5	76	5	623.376	1	23.22	1110000	622.369	0.4			60 59 75 93 96	KSYLL	CID
4	7662	20190807_KM_2_NCE29_mz1.raw	FLYE	4	76	4	571.277	1	32.22	6750000	570.269	0.6			68 46 95 97	FLYE	CID
4	9911	20190807_KM_2_NCE29_mz1.raw	FGTLGL	6	76	6	607.345	1	41.09	2840000	606.338	-0.4	A0A1D5NYZ4		48 49 74 96 95 97	FGTLGL	CID
4	2799	20190807_KM_2_NCE29_mz1.raw	KLSQAV	6	76	6	645.393	1	14.47	16200000	644.386	0.5	P01012:A0A1D5PI58:A0A1D5P531:P01013		85 79 65 46 91 93	KLSQAV	CID
4	9882	20190807_KM_2_NCE29_mz1.raw	VVVEW	5	76	5	631.345	1	40.97	679000	630.338	-0.7			75 66 66 79 96	VVVEW	CID
3	4145	20191001_EN2_8__10ug.raw	VRLPL	5	76	5	299.207	2	10.93	17100000	596.401	-1.6			88 63 79 73 79	VRLPL	CID
4	8845	20190807_KM_2_NCE29_mz1.raw	VLLPDA	6	76	6	627.371	1	36.79	129000000	626.364	0.1			66 85 99 92 57 60	VLLPDA	CID
4	5889	20190807_KM_2_NCE29_mz1.raw	FLTD	4	76	4	495.245	1	25.61	1630000	494.238	0.4			75 46 91 93	FLTD	CID
4	10642	20190807_KM_2_NCE29_mz1.raw	PDEVLLSGL	9	76	9	471.761	2	44.37	5310000	941.507	0.7			38 59 78 77 76 73 94 94 97	PDEVLLSGL	CID
4	8924	20190807_KM_2_NCE29_mz1.raw	LVDGVGGL	8	76	8	729.414	1	37.08	1110000	728.407	0.3			57 48 67 56 96 96 95 97	LVDGVGGL	CID
4	4555	20190807_KM_2_NCE29_mz1.raw	FGVDGSEKS	9	76	9	463.217	2	20.75	2600000	924.419	0.4			48 57 80 97 55 60 97 95 97	FGVDGSEKS	CID
4	8548	20190807_KM_2_NCE29_mz1.raw	RFLEVV	6	76	6	381.729	2	35.61	4430000	761.443	0.4	F1NFL6:P02845:A0A1D5PV37		39 50 74 94 100 100	RFLEVV	CID
4	7860	20190807_KM_2_NCE29_mz1.raw	TLSFDQ	6	76	6	710.336	1	32.97	2490000	709.328	0.2			48 60 75 83 98 94	TLSFDQ	CID
4	5691	20190807_KM_2_NCE29_mz1.raw	KVVADL	6	76	6	644.398	1	24.9	1110000	643.39	0.3			60 66 71 68 96 96	KVVADL	CID
4	9345	20190807_KM_2_NCE29_mz1.raw	TDGLLRNVL	9	76	9	500.793	2	38.76	2940000	999.571	0	P01012:A0A1D5PLB6:A0A1D5NW25		76 80 98 98 94 37 33 76 95	TDGLLRNVL	CID
4	5546	20190807_KM_2_NCE29_mz1.raw	FAGSLN	6	76	6	608.304	1	24.38	5890000	607.297	0.2			52 59 74 81 97 95	FAGSLN	CID
4	8772	20190807_KM_2_NCE29_mz1.raw	FLVVG	5	76	5	534.329	1	36.5	3930000	533.321	0.8			59 75 98 82 67	FLVVG	CID
4	8134	20190807_KM_2_NCE29_mz1.raw	SLLM	4	76	4	463.258	1	34.01	3820000	462.251	-0.4			52 55 99 98	SLLM	CID
4	8065	20190807_KM_2_NCE29_mz1.raw	VYLP	4	76	4	491.286	1	33.75	22700000	490.279	0.3			63 49 98 95	VYLP	CID
4	5189	20190807_KM_2_NCE29_mz1.raw	LSSDLT	6	76	6	635.325	1	23.07	15400000	634.317	0.8	P00698		52 54 70 85 98 98	LSSDLT	CID
4	2036	20190807_KM_2_NCE29_mz1.raw	RVLSPGEKKRS	11	76	11	419.585	3	11.57	4480000	1255.74	-1.3			43 51 77 83 98 98 99 72 56 62 98	RVLSPGEKKRS	CID
4	11359	20190807_KM_2_NCE29_mz1.raw	ELLLPF	6	76	6	731.434	1	47.85	10200000	730.427	0.3	A0A1D5PJY0:R4GFY3		34 44 88 98 95 97	ELLLPF	CID
4	2307	20190807_KM_2_NCE29_mz1.raw	QLEAQKA	7	76	7	394.219	2	12.62	3610000	786.423	-0.8	F1P0Y0		34 48 79 94 90 94 94	QLEAQKA	CID
4	6651	20190807_KM_2_NCE29_mz1.raw	PFMSE	5	76	5	610.255	1	28.48	1570000	609.247	1			39 60 92 94 94	PFMSE	CID
4	2499	20190807_KM_2_NCE29_mz1.raw	LKVRSAGP	8	76	8	414.258	2	13.35	25000000	826.502	-0.3			92 93 95 83 86 41 31 86	LKVRSAGP	CID
4	7113	20190807_KM_2_NCE29_mz1.raw	ELPL	4	76	4	471.282	1	30.16	17800000	470.274	0.7			69 46 93 95	ELPL	CID
4	10507	20190807_KM_2_NCE29_mz1.raw	ELLLP	5	76	5	584.366	1	43.76	78300000	583.358	1.9			34 50 96 100 99	ELLLP	CID
3	1388	20191001_EN2_8__10ug.raw	LGAV	4	76	4	359.228	1	4.05	6280000	358.222	-2.7			65 45 97 98	LGAV	CID
4	5750	20190807_KM_2_NCE29_mz1.raw	TLTL	4	76	4	447.281	1	25.13	5450000	446.274	0.3			38 69 99 98	TLTL	CID
4	8796	20190807_KM_2_NCE29_mz1.raw	MVLV	4	76	4	461.28	1	36.6	24000000	460.272	1			51 55 98 98	MVLV	CID
3	4259	20191001_EN2_8__10ug.raw	LRLP	4	76	4	249.673	2	11.17	1160000	497.333	-1.8			90 43 78 93	LRLP	CID
4	6157	20190807_KM_2_NCE29_mz1.raw	KLWTEWKEPV	10	76	10	658.354	2	26.64	2160000	1314.7	-2.9			65 63 62 50 77 93 84 90 86 87	KLWTEWKEPV	CID
4	5994	20190807_KM_2_NCE29_mz1.raw	YVSPVA	6	76	6	635.34	1	26.01	40200000	634.333	0.6	F1NV02		79 83 99 94 43 56	YVSPVA	CID
4	4883	20190807_KM_2_NCE29_mz1.raw	FGSPA	5	76	5	478.23	1	21.97	6630000	477.222	0.7			71 71 97 70 68	FGSPA	CID
4	7135	20190807_KM_2_NCE29_mz1.raw	MSPF	4	76	4	481.212	1	30.24	2760000	480.204	0.5			89 69 68 77	MSPF	CID
3	3044	20191001_EN2_8__10ug.raw	AAVS	4	76	4	347.192	1	8.04	1650000	346.185	-1.1			95 70 75 62	AAVS	CID
3	3122	20191001_EN2_8__10ug.raw	LSAS	4	75	4	377.202	1	8.22	4530000	376.196	-1.6			59 46 99 98	LSAS	CID
4	8633	20190807_KM_2_NCE29_mz1.raw	TLGLGAEFLPK	11	75	11	573.332	2	35.94	1740000	1144.65	-0.2	P19121		72 82 99 99 89 30 37 37 92 98 99	TLGLGAEFLPK	CID
4	9062	20190807_KM_2_NCE29_mz1.raw	FTLNGV	6	75	6	650.352	1	37.66	5280000	649.343	2.1			72 77 87 91 54 72	FTLNGV	CID
4	11210	20190807_KM_2_NCE29_mz1.raw	LNLPLP	6	75	6	666.419	1	47.18	11600000	665.411	1.4	F1NV02:A0A1D5P7P0:E1BUS5:A0A1D5PID6		43 43 73 97 99 99	LNLPLP	CID
4	7602	20190807_KM_2_NCE29_mz1.raw	RLPL	4	75	4	498.34	1	31.98	14900000	497.333	0.5			94 85 59 63	RLPL	CID
4	9563	20190807_KM_2_NCE29_mz1.raw	ELPFT	5	75	5	606.314	1	39.62	789000	605.306	1.2			74 70 94 75 65	ELPFT	CID
4	6126	20190807_KM_2_NCE29_mz1.raw	TDGLLRNV	8	75	8	444.251	2	26.52	3160000	886.487	-0.6	P01012:A0A1D5PLB6:A0A1D5NW25		48 65 75 82 89 78 78 90	TDGLLRNV	CID
4	6124	20190807_KM_2_NCE29_mz1.raw	YTVLSS	6	75	6	669.345	1	26.52	18800000	668.338	0.1	P02789:A0A1D5P4L7		44 55 79 97 87 90	YTVLSS	CID
4	8960	20190807_KM_2_NCE29_mz1.raw	ALLTL	5	75	5	530.355	1	37.23	922000	529.347	0.8			37 72 86 96 86	ALLTL	CID
4	3931	20190807_KM_2_NCE29_mz1.raw	LTQQERLA	8	75	8	479.77	2	18.62	4800000	957.524	0.8	P02789:A0A1D5P4L7:F1NKV4		90 91 87 82 89 38 45 80	LTQQERLA	CID
4	2235	20190807_KM_2_NCE29_mz1.raw	VPKSEQDRVP	10	75	10	577.811	2	12.34	2000000	1153.61	-1.1	E1BQJ6		96 99 100 96 90 82 43 26 34 89	VPKSEQDRVP	CID
4	10156	20190807_KM_2_NCE29_mz1.raw	FFDV	4	75	4	527.25	1	42.15	762000	526.243	0.2			84 60 85 72	FFDV	CID
4	10775	20190807_KM_2_NCE29_mz1.raw	TVLPL	5	75	5	542.356	1	45.01	38700000	541.347	2.1			48 63 98 83 84	TVLPL	CID
4	5520	20190807_KM_2_NCE29_mz1.raw	FVPGAA	6	75	6	561.303	1	24.29	86800000	560.296	0.1	F1NFL6:P02845:E1C245:A0A1D5PRV1:A0A1D5PAS4:A0A1D5PV03:A0A1D5Q000		62 62 93 92 63 78	FVPGAA	CID
4	2663	20190807_KM_2_NCE29_mz1.raw	RLLT	4	75	4	502.335	1	13.96	9910000	501.327	0.2			66 62 89 83	RLLT	CID
4	3537	20190807_KM_2_NCE29_mz1.raw	PELAS	5	75	5	516.267	1	17.25	10600000	515.259	0.6			43 74 74 93 92	PELAS	CID
4	6176	20190807_KM_2_NCE29_mz1.raw	VSEEF	5	75	5	610.272	1	26.71	2820000	609.265	0.8			48 49 81 100 99	VSEEF	CID
4	6733	20190807_KM_2_NCE29_mz1.raw	SVSEEF	6	75	6	697.304	1	28.77	37400000	696.297	0.6	P01012		50 50 68 85 99 99	SVSEEF	CID
4	3095	20190807_KM_2_NCE29_mz1.raw	KVLETKVQ	8	75	8	472.793	2	15.58	15500000	943.57	0.7			68 62 95 95 57 51 82 89	KVLETKVQ	CID
4	7949	20190807_KM_2_NCE29_mz1.raw	FGPME	5	75	5	580.244	1	33.31	1570000	579.236	0.6			48 46 93 92 96	FGPME	CID
4	3067	20190807_KM_2_NCE29_mz1.raw	LVTE	4	75	4	461.261	1	15.48	718000	460.253	1			63 44 96 96	LVTE	CID
3	4603	20191001_EN2_8__10ug.raw	REYLP	5	75	5	339.184	2	11.84	4580000	676.354	-2.1			44 63 79 91 96	REYLP	CID
4	6261	20190807_KM_2_NCE29_mz1.raw	LAVGRLPQ	8	75	8	427.267	2	27.03	15800000	852.518	0.7			95 91 96 46 40 57 82 90	LAVGRLPQ	CID
3	4344	20191001_EN2_8__10ug.raw	LRLP	4	75	4	249.673	2	11.35	1160000	497.333	-1.5			88 41 77 93	LRLP	CID
4	9031	20190807_KM_2_NCE29_mz1.raw	LLTAWN	6	75	6	717.394	1	37.53	762000	716.386	2			71 82 86 79 61 68	LLTAWN	CID
4	8517	20190807_KM_2_NCE29_mz1.raw	YLSL	4	75	4	495.282	1	35.49	3980000	494.274	0.5			59 48 96 97	YLSL	CID
4	7023	20190807_KM_2_NCE29_mz1.raw	FVME	4	75	4	525.238	1	29.81	4570000	524.231	0.9			61 46 93 97	FVME	CID
4	6809	20190807_KM_2_NCE29_mz1.raw	LVPM	4	75	4	459.263	1	29.04	71600000	458.256	-1			67 46 94 92	LVPM	CID
4	6644	20190807_KM_2_NCE29_mz1.raw	TNTLL	5	74	5	561.324	1	28.46	3060000	560.317	0.2			45 48 82 99 99	TNTLL	CID
4	7869	20190807_KM_2_NCE29_mz1.raw	TVEEPF	6	74	6	721.341	1	33.01		720.333	0.6			44 48 79 83 95 98	TVEEPF	CID
4	7998	20190807_KM_2_NCE29_mz1.raw	QPMPL	5	74	5	585.307	1	33.5		584.299	0.3			35 45 96 98 98	QPMPL	CID
4	7266	20190807_KM_2_NCE29_mz1.raw	FSLAS	5	74	5	524.272	1	30.73	92500000	523.264	0.4			49 57 80 95 92	FSLAS	CID
3	2824	20191001_EN2_8__10ug.raw	WVES	4	74	4	520.239	1	7.52	2750000	519.233	-1.7			73 51 82 92	WVES	CID
4	6515	20190807_KM_2_NCE29_mz1.raw	VGPPPPV	7	74	7	662.387	1	27.98	902000	661.38	0.4	A0A1D5PRK5:A0A1D5P9L0:A0A1D5PSG4		38 41 96 99 99 70 79	VGPPPPV	CID
4	3982	20190807_KM_2_NCE29_mz1.raw	KVPETRL	7	74	7	421.759	2	18.78	60400000	841.502	0.3			89 86 94 94 79 28 51	KVPETRL	CID
4	3444	20190807_KM_2_NCE29_mz1.raw	TVYT	4	74	4	483.245	1	16.9	1850000	482.238	0.1			63 43 96 95	TVYT	CID
4	8986	20190807_KM_2_NCE29_mz1.raw	MAPF	4	74	4	465.216	1	37.33		464.209	-1.3			72 63 79 82	MAPF	CID
4	8858	20190807_KM_2_NCE29_mz1.raw	LVPSPP	6	74	6	609.361	1	36.83	20200000	608.353	0.1			97 97 97 60 38 57	LVPSPP	CID
3	2620	20191001_EN2_8__10ug.raw	VALDGGL	7	74	7	644.361	1	7.05	1270000	643.354	-0.7	P02789:A0A1D5P4L7		48 48 57 72 98 99 99	VALDGGL	CID
4	6788	20190807_KM_2_NCE29_mz1.raw	LGDLKTVP	8	74	8	421.753	2	28.97	135000000	841.491	-0.2	F1NFL6:P02845:A0A1D5P7Z4		46 39 71 59 90 96 96 96	LGDLKTVP	CID
4	3420	20190807_KM_2_NCE29_mz1.raw	LLHRQLE	7	74	7	454.769	2	16.81	12200000	907.524	0	A0A1D5PJC8		95 92 81 32 37 88 96	LLHRQLE	CID
4	4471	20190807_KM_2_NCE29_mz1.raw	SVAAVE	6	74	6	575.304	1	20.44	1550000	574.296	0.5			41 46 76 89 96 98	SVAAVE	CID
4	8197	20190807_KM_2_NCE29_mz1.raw	TDLLY	5	74	5	624.324	1	34.26	5410000	623.317	0.8			39 59 78 98 97	TDLLY	CID
4	8234	20190807_KM_2_NCE29_mz1.raw	ALLM	4	74	4	447.264	1	34.4	8080000	446.256	1			61 48 97 90	ALLM	CID
4	8871	20190807_KM_2_NCE29_mz1.raw	YGLL	4	74	4	465.271	1	36.88	63000000	464.264	-0.1			59 41 98 99	YGLL	CID
4	8632	20190807_KM_2_NCE29_mz1.raw	FESLLN	6	74	6	722.373	1	35.93	4020000	721.365	1.3			41 60 70 84 97 93	FESLLN	CID
3	1358	20191001_EN2_8__10ug.raw	LLELP	5	74	5	584.364	1	3.98	1640000	583.358	-1.8			59 60 79 80 92	LLELP	CID
4	4009	20190807_KM_2_NCE29_mz1.raw	TNTDAVLRN	9	74	9	502.262	2	18.87	8160000	1002.51	0.6			49 60 99 96 38 45 96 92 93	TNTDAVLRN	CID
4	3634	20190807_KM_2_NCE29_mz1.raw	SKFSP	5	74	5	565.295	1	17.57	6050000	564.291	-4.3			92 46 52 92 86	SKFSP	CID
4	6509	20190807_KM_2_NCE29_mz1.raw	TGGTDGLLRNV	11	74	11	551.796	2	27.95	1400000	1101.58	0.1	P01012:A0A1D5PLB6:A0A1D5NW25		48 43 66 99 99 96 97 97 88 32 51	TGGTDGLLRNV	CID
4	4588	20190807_KM_2_NCE29_mz1.raw	MTLS	4	74	4	451.222	1	20.87	4580000	450.215	0			91 73 73 57	MTLS	CID
4	9673	20190807_KM_2_NCE29_mz1.raw	FTLTGV	6	74	6	637.357	1	40.08		636.348	1.6			46 49 67 94 94 95	FTLTGV	CID
4	6200	20190807_KM_2_NCE29_mz1.raw	LGEL	4	74	4	431.25	1	26.8	19800000	430.243	0.7			92 27 79 98	LGEL	CID
4	5690	20190807_KM_2_NCE29_mz1.raw	VGELEA	6	74	6	617.314	1	24.9	2630000	616.307	0.8			46 41 79 99 92 86	VGELEA	CID
4	6052	20190807_KM_2_NCE29_mz1.raw	QDLESV	6	74	6	690.331	1	26.24	5060000	689.323	0.7			35 60 72 83 96 97	QDLESV	CID
4	8936	20190807_KM_2_NCE29_mz1.raw	LFVPGAA	7	74	7	674.388	1	37.14	2550000	673.38	0.7	F1NFL6:P02845:E1C245:A0A1D5PRV1:A0A1D5PAS4:A0A1D5PV03:A0A1D5Q000		45 60 80 95 93 66 79	LFVPGAA	CID
4	9117	20190807_KM_2_NCE29_mz1.raw	ELYDL	5	74	5	652.319	1	37.89	2850000	651.312	0.5			56 55 68 96 94	ELYDL	CID
4	8474	20190807_KM_2_NCE29_mz1.raw	YLYEAV	6	74	6	757.377	1	35.35	34600000	756.369	0.3	P02659		61 55 59 75 96 97	YLYEAV	CID
4	5664	20190807_KM_2_NCE29_mz1.raw	LVVVREP	7	74	7	406.255	2	24.8	5380000	810.496	0			60 81 98 59 43 90 86	LVVVREP	CID
4	8941	20190807_KM_2_NCE29_mz1.raw	LELP	4	74	4	471.281	1	37.16	72900000	470.274	0.5			34 68 98 95	LELP	CID
4	5741	20190807_KM_2_NCE29_mz1.raw	KGMTDVYPQ	9	74	9	519.749	2	25.09	2470000	1037.49	-1.7			77 80 98 96 93 32 29 74 84	KGMTDVYPQ	CID
4	7772	20190807_KM_2_NCE29_mz1.raw	QFGSEL	6	74	6	680.325	1	32.65	7840000	679.318	-0.6	A0A1D5NUW2:P87498:A0A1D5P696		40 60 80 79 85 98	QFGSEL	CID
4	7190	20190807_KM_2_NCE29_mz1.raw	KPVPS	5	74	5	527.319	1	30.46	4450000	526.312	0.8			57 57 97 80 77	KPVPS	CID
4	8350	20190807_KM_2_NCE29_mz1.raw	LVLPDE	6	74	6	685.377	1	34.87	298000000	684.369	0.4			32 74 97 94 67 79	LVLPDE	CID
4	10060	20190807_KM_2_NCE29_mz1.raw	ELPF	4	73	4	505.266	1	41.73		504.258	0.1			71 40 91 92	ELPF	CID
4	10581	20190807_KM_2_NCE29_mz1.raw	VQLLP	5	73	5	569.366	1	44.09	77800000	568.359	0.2			35 50 97 96 90	VQLLP	CID
4	4954	20190807_KM_2_NCE29_mz1.raw	TVLN	4	73	4	446.261	1	22.22	15100000	445.254	0.7			72 39 95 88	TVLN	CID
4	5812	20190807_KM_2_NCE29_mz1.raw	LVME	4	73	4	491.254	1	25.34	7030000	490.246	0.7			60 41 95 99	LVME	CID
4	7727	20190807_KM_2_NCE29_mz1.raw	TVEEPF	6	73	6	721.341	1	32.47	126000000	720.333	0.6			41 43 75 85 97 99	TVEEPF	CID
4	2254	20190807_KM_2_NCE29_mz1.raw	KSPVGA	6	73	6	558.325	1	12.41	621000	557.317	0.2			83 78 95 90 37 59	KSPVGA	CID
3	3098	20191001_EN2_8__10ug.raw	VLQPS	5	73	5	543.313	1	8.15	7210000	542.306	-0.9			51 54 66 98 98	VLQPS	CID
4	5762	20190807_KM_2_NCE29_mz1.raw	EVLDQ	5	73	5	603.299	1	25.17	18000000	602.291	0.6			60 57 76 94 79	EVLDQ	CID
4	7580	20190807_KM_2_NCE29_mz1.raw	LYYAP	5	73	5	626.318	1	31.91	1300000	625.311	-0.1			54 52 70 96 94	LYYAP	CID
4	4946	20190807_KM_2_NCE29_mz1.raw	HLLV	4	73	4	481.314	1	22.2	18000000	480.306	0.7			48 68 91 86	HLLV	CID
4	3255	20190807_KM_2_NCE29_mz1.raw	SYSVT	5	73	5	556.261	1	16.19	1720000	555.254	0			56 56 71 92 92	SYSVT	CID
4	6796	20190807_KM_2_NCE29_mz1.raw	KELYETGPL	9	73	9	525.279	2	28.99	6480000	1048.54	-1.3	Q9PU36		100 100 100 74 49 31 33 80 95	KELYETGPL	CID
4	10183	20190807_KM_2_NCE29_mz1.raw	VVYPWT	6	73	6	764.398	1	42.26	972000	763.39	0.2			72 74 83 95 55 60	VVYPWT	CID
4	3582	20190807_KM_2_NCE29_mz1.raw	VGGR	4	73	4	388.23	1	17.4	16300000	387.223	0.2			98 43 66 86	VGGR	CID
4	8481	20190807_KM_2_NCE29_mz1.raw	LDAVEV	6	73	6	645.345	1	35.38	4990000	644.338	0			45 51 57 95 96 95	LDAVEV	CID
3	4512	20191001_EN2_8__10ug.raw	ERYPL	5	73	5	339.184	2	11.66	4580000	676.354	-1.8			75 66 84 70 71	ERYPL	CID
4	6747	20190807_KM_2_NCE29_mz1.raw	FVVE	4	73	4	493.266	1	28.83	3540000	492.258	0			34 67 96 97	FVVE	CID
4	2964	20190807_KM_2_NCE29_mz1.raw	YYGAG	5	73	5	530.224	1	15.09	1000000	529.217	-0.1			96 93 92 45 41	YYGAG	CID
4	9172	20190807_KM_2_NCE29_mz1.raw	TVELL	5	73	5	574.345	1	38.1	13000000	573.337	0.3			45 44 79 100 100	TVELL	CID
3	1259	20191001_EN2_8__10ug.raw	LLE	3	73	3	374.228	1	3.7	2350000	373.221	-1.5			73 63 83	LLE	CID
4	4623	20190807_KM_2_NCE29_mz1.raw	TTLKLGWP	8	73	8	458.267	2	21.01	1860000	914.523	-3.2			70 80 90 97 92 34 35 88	TTLKLGWP	CID
3	2966	20191001_EN2_8__10ug.raw	ESL	3	73	3	348.176	1	7.86	6160000	347.169	-1.4			80 61 78	ESL	CID
4	9269	20190807_KM_2_NCE29_mz1.raw	LYPL	4	73	4	505.302	1	38.47	23300000	504.295	0.2			66 40 92 95	LYPL	CID
4	4653	20190807_KM_2_NCE29_mz1.raw	DTKSDF	6	73	6	712.316	1	21.12	945000	711.308	1.3	P02789:A0A1D5P4L7		50 45 75 83 88 98	DTKSDF	CID
4	3623	20190807_KM_2_NCE29_mz1.raw	HFDAP	5	73	5	586.262	1	17.53	2130000	585.255	0.4			99 97 93 40 38	HFDAP	CID
4	2629	20190807_KM_2_NCE29_mz1.raw	TRVVGPEK	8	73	8	443.261	2	13.83	17400000	884.508	-0.1			56 45 67 78 68 73 99 100	TRVVGPEK	CID
4	9123	20190807_KM_2_NCE29_mz1.raw	ELSFP	5	73	5	592.298	1	37.91	1720000	591.29	0.7			73 60 84 83 66	ELSFP	CID
4	6081	20190807_KM_2_NCE29_mz1.raw	RAGLTVDNGGL	11	73	11	536.791	2	26.35	98600000	1071.57	0.8			29 28 35 69 83 89 94 82 97 98 99	RAGLTVDNGGL	CID
4	7004	20190807_KM_2_NCE29_mz1.raw	PEYL	4	73	4	521.26	1	29.73	18400000	520.253	-0.4			48 50 96 99	PEYL	CID
3	4459	20191001_EN2_8__10ug.raw	RGGLELP	7	73	7	741.424	1	11.56	2040000	740.418	-1.4			62 50 59 69 81 95 95	RGGLELP	CID
4	9052	20190807_KM_2_NCE29_mz1.raw	LYPL	4	73	4	505.303	1	37.62	1410000	504.295	1.5			65 40 92 95	LYPL	CID
3	962	20191001_EN2_8__10ug.raw	LLLM	4	73	4	489.308	1	3.15	735000	488.303	-4.8			41 70 95 86	LLLM	CID
4	9391	20190807_KM_2_NCE29_mz1.raw	VDLDEHAPL	9	73	9	504.753	2	38.94	1520000	1007.49	-1.8			91 96 93 93 51 20 44 78 91	VDLDEHAPL	CID
4	5371	20190807_KM_2_NCE29_mz1.raw	LVVSSASPTSPPR	13	73	13	649.359	2	23.74	1600000	1296.7	-0.1	Q9PU36		74 88 100 100 99 95 85 26 33 81 40 39 90	LVVSSASPTSPPR	CID
4	3013	20190807_KM_2_NCE29_mz1.raw	RLLE	4	73	4	530.33	1	15.28	1140000	529.322	0.2			68 56 83 83	RLLE	CID
4	4492	20190807_KM_2_NCE29_mz1.raw	YSALQ	5	73	5	581.293	1	20.51	11800000	580.286	0.7			46 54 75 98 92	YSALQ	CID
4	8289	20190807_KM_2_NCE29_mz1.raw	SFDDLP	6	73	6	693.309	1	34.62	3510000	692.302	-0.5			39 43 70 96 95 95	SFDDLP	CID
4	3666	20190807_KM_2_NCE29_mz1.raw	FVESQ	5	73	5	609.288	1	17.69	560000	608.281	-0.3			48 55 79 95 88	FVESQ	CID
4	5962	20190807_KM_2_NCE29_mz1.raw	TVDL	4	73	4	447.245	1	25.89	8380000	446.238	0.7			52 41 99 98	TVDL	CID
4	3431	20190807_KM_2_NCE29_mz1.raw	LKEL	4	73	4	502.323	1	16.85	710000	501.316	-0.3			91 73 68 59	LKEL	CID
4	9768	20190807_KM_2_NCE29_mz1.raw	FLLPS	5	73	5	576.34	1	40.5	28100000	575.332	1.3			65 79 97 62 60	FLLPS	CID
4	5473	20190807_KM_2_NCE29_mz1.raw	FVPGA	5	73	5	490.266	1	24.11	1900000	489.259	-0.2			51 52 88 86 86	FVPGA	CID
4	7387	20190807_KM_2_NCE29_mz1.raw	LLQM	4	73	4	504.285	1	31.17	1070000	503.278	0.8			77 49 87 78	LLQM	CID
4	10278	20190807_KM_2_NCE29_mz1.raw	FVLM	4	73	4	509.28	1	42.73	3540000	508.272	1			60 45 97 89	FVLM	CID
4	9592	20190807_KM_2_NCE29_mz1.raw	VVLLPDE	7	73	7	784.445	1	39.74	1150000	783.438	0.1	P01012:A0A1D5PI58:A0A1D5P531:E1BTF4:P01013:F1NU67:E1C3Q4:E1BYH8		54 68 83 82 89 60 73	VVLLPDE	CID
4	7600	20190807_KM_2_NCE29_mz1.raw	FSSLAS	6	73	6	611.304	1	31.98	17500000	610.296	1			38 50 79 82 92 95	FSSLAS	CID
4	8326	20190807_KM_2_NCE29_mz1.raw	SLGNW	5	72	5	576.278	1	34.76	11000000	575.27	0			41 54 73 97 98	SLGNW	CID
4	9354	20190807_KM_2_NCE29_mz1.raw	EVGNDVLLQ	9	72	9	493.761	2	38.8	5500000	985.508	-0.1			63 48 49 56 82 82 83 97 94	EVGNDVLLQ	CID
4	8035	20190807_KM_2_NCE29_mz1.raw	LVLPDS	6	72	6	643.366	1	33.64	1550000	642.359	0.4	F1NE68		35 82 99 94 62 63	LVLPDS	CID
3	1456	20191001_EN2_8__10ug.raw	LGFE	4	72	4	465.233	1	4.17	716000	464.227	-2.3			59 37 97 99	LGFE	CID
4	2597	20190807_KM_2_NCE29_mz1.raw	KDLQ	4	72	4	503.283	1	13.72	4540000	502.275	0.3			44 54 99 95	KDLQ	CID
4	4622	20190807_KM_2_NCE29_mz1.raw	FKEL	4	72	4	536.309	1	21.01	2040000	535.301	1.3			81 31 82 96	FKEL	CID
4	5640	20190807_KM_2_NCE29_mz1.raw	KGTLDF	6	72	6	680.362	1	24.72	5860000	679.354	0.5			49 41 67 90 95 93	KGTLDF	CID
4	11099	20190807_KM_2_NCE29_mz1.raw	LVLPL	5	72	5	554.392	1	46.64	126000000	553.384	1.7			32 76 98 77 79	LVLPL	CID
4	5875	20190807_KM_2_NCE29_mz1.raw	EGLPVS	6	72	6	601.32	1	25.57	1460000	600.312	0.7			41 32 95 98 84 85	EGLPVS	CID
4	6790	20190807_KM_2_NCE29_mz1.raw	ELVKDLPQ	8	72	8	471.269	2	28.98	3100000	940.523	0.9			79 66 63 57 67 65 91 91	ELVKDLPQ	CID
4	4772	20190807_KM_2_NCE29_mz1.raw	KDLL	4	72	4	488.308	1	21.57	986000	487.301	0.4			44 48 98 100	KDLL	CID
4	8036	20190807_KM_2_NCE29_mz1.raw	LADPVLH	7	72	7	764.431	1	33.64	5260000	763.423	0.9			33 24 57 97 99 99 97	LADPVLH	CID
4	9665	20190807_KM_2_NCE29_mz1.raw	AVLL	4	72	4	415.292	1	40.05	6600000	414.284	1.1			44 48 100 100	AVLL	CID
4	4742	20190807_KM_2_NCE29_mz1.raw	AVALQSPR	8	72	8	421.248	2	21.45	2970000	840.482	0.3	A0A1D5P5W4:A0A1D5PF10		29 39 59 91 89 92 85 94	AVALQSPR	CID
4	6152	20190807_KM_2_NCE29_mz1.raw	TGDKFLM	7	72	7	406.204	2	26.62	146000000	810.395	-0.1			45 38 69 72 85 99 98	TGDKFLM	CID
4	5279	20190807_KM_2_NCE29_mz1.raw	PLEVG	5	72	5	514.287	1	23.38	7930000	513.28	0.1			40 61 79 94 86	PLEVG	CID
4	7336	20190807_KM_2_NCE29_mz1.raw	KLLPSYE	7	72	7	425.24	2	30.99	43500000	848.464	0			45 72 85 55 57 93 99	KLLPSYE	CID
4	9304	20190807_KM_2_NCE29_mz1.raw	LPDEAP	6	72	6	641.314	1	38.6	1180000	640.307	0.3	E1BTX8		90 35 72 87 74 74	LPDEAP	CID
3	4295	20191001_EN2_8__10ug.raw	TLLH	4	72	4	242.15	2	11.24	931000	482.285	-1.5			59 46 96 88	TLLH	CID
4	10378	20190807_KM_2_NCE29_mz1.raw	FVLV	4	72	4	477.307	1	43.18	4490000	476.3	0.5			59 41 95 93	FVLV	CID
4	8618	20190807_KM_2_NCE29_mz1.raw	MVLM	4	72	4	493.251	1	35.88	1620000	492.244	0.3			48 50 98 94	MVLM	CID
3	3074	20191001_EN2_8__10ug.raw	TDV	3	72	3	334.161	1	8.1	2040000	333.154	-1.2			71 70 75	TDV	CID
4	3330	20190807_KM_2_NCE29_mz1.raw	TDLKVRSP	8	72	8	458.266	2	16.47	1890000	914.519	-0.4	F1NFL6:P02845:A0A1D5PV37		34 44 55 89 84 95 90 86	TDLKVRSP	CID
4	4216	20190807_KM_2_NCE29_mz1.raw	TRVVPGE	7	72	7	379.214	2	19.58	23300000	756.413	-0.1			40 26 54 89 98 99 100	TRVVPGE	CID
4	2521	20190807_KM_2_NCE29_mz1.raw	TLKSEQDPVR	10	72	10	586.817	2	13.43	538000000	1171.62	0.1	A0A1D5PDR9:A0A1D5PUX4:A0A1D5PVS4:F1NTD6		86 84 95 85 82 76 57 29 35 91	TLKSEQDPVR	CID
4	8004	20190807_KM_2_NCE29_mz1.raw	EVEW	4	72	4	562.251	1	33.52	1480000	561.244	0.5			63 37 92 96	EVEW	CID
4	5046	20190807_KM_2_NCE29_mz1.raw	KLVLKVP	7	72	7	398.786	2	22.55	2520000	795.558	0.4			60 57 56 56 90 91 92	KLVLKVP	CID
3	4339	20191001_EN2_8__10ug.raw	LLVRN	5	72	5	307.702	2	11.34	6900000	613.391	-1.9			97 92 93 40 38	LLVRN	CID
4	5972	20190807_KM_2_NCE29_mz1.raw	VAAAGL	6	72	6	501.304	1	25.93	18200000	500.296	1			29 38 67 99 100 100	VAAAGL	CID
3	2485	20191001_EN2_8__10ug.raw	QPMPL	5	72	5	585.306	1	6.74	2430000	584.299	-0.4			48 66 96 78 72	QPMPL	CID
4	6867	20190807_KM_2_NCE29_mz1.raw	PSPTPK	6	72	6	626.35	1	29.22	1340000	625.343	-1.2	F1NV02		22 66 70 77 98 99	PSPTPK	CID
4	8464	20190807_KM_2_NCE29_mz1.raw	MAMGL	5	72	5	522.241	1	35.31		521.234	0.1			32 50 88 93 95	MAMGL	CID
4	8110	20190807_KM_2_NCE29_mz1.raw	ELPL	4	72	4	471.281	1	33.92	3240000	470.274	-0.2			62 39 90 96	ELPL	CID
4	7264	20190807_KM_2_NCE29_mz1.raw	CVPFN	5	72	5	579.26	1	30.73	965000	578.252	1.1			37 45 92 95 90	CVPFN	CID
4	4898	20190807_KM_2_NCE29_mz1.raw	ELAV	4	72	4	431.25	1	22.02	1780000	430.243	1			77 37 88 85	ELAV	CID
4	6451	20190807_KM_2_NCE29_mz1.raw	VTGFSPA	7	72	7	678.346	1	27.75	42300000	677.338	0.7			55 60 83 88 96 51 68	VTGFSPA	CID
4	4243	20190807_KM_2_NCE29_mz1.raw	LYEA	4	72	4	495.245	1	19.67	29800000	494.238	0			61 41 97 88	LYEA	CID
4	9925	20190807_KM_2_NCE29_mz1.raw	AVLPL	5	72	5	512.344	1	41.15	27300000	511.337	0.3			40 57 98 81 82	AVLPL	CID
4	8113	20190807_KM_2_NCE29_mz1.raw	LYFDN	5	72	5	671.304	1	33.93	714000	670.296	0.4			48 50 73 97 90	LYFDN	CID
4	2575	20190807_KM_2_NCE29_mz1.raw	TSRPGTMN	8	71	8	432.204	2	13.63	5520000	862.397	-3.4			99 97 65 32 34 59 90 97	TSRPGTMN	CID
4	7252	20190807_KM_2_NCE29_mz1.raw	VFLNT	5	71	5	593.33	1	30.69	7820000	592.322	0.2			74 80 97 60 46	VFLNT	CID
3	4805	20191001_EN2_8__10ug.raw	AVNLR	5	71	5	286.679	2	12.26	2930000	571.344	-1.9			39 40 90 96 93	AVNLR	CID
4	1903	20190807_KM_2_NCE29_mz1.raw	REKLKV	6	71	6	386.755	2	11.1	221000000	771.497	-1.4	F1NF84		32 49 57 92 100 100	REKLKV	CID
4	4549	20190807_KM_2_NCE29_mz1.raw	KALNL	5	71	5	558.361	1	20.73	4490000	557.354	0.6			78 87 98 50 44	KALNL	CID
4	8070	20190807_KM_2_NCE29_mz1.raw	DESGGGLQNNYLS	13	71	13	677.298	2	33.76	4400000	1352.58	-1.5	A0A1L1RQF3:A0A1D5PJ81:A0A1D5PV72:A0A1D5PZU8:A0A1D5PJY0:R4GFY3		68 74 99 99 93 92 92 84 28 25 31 60 86	DESGGGLQNNYLS	CID
4	7942	20190807_KM_2_NCE29_mz1.raw	VEGDSDGAPF	10	71	10	497.214	2	33.28	2270000	992.409	4.9			94 90 86 63 37 48 37 81 85 94	VEGDSDGAPF	CID
4	7991	20190807_KM_2_NCE29_mz1.raw	ELLAVQ	6	71	6	672.393	1	33.47	2990000	671.385	0.3			57 57 66 61 95 92	ELLAVQ	CID
4	5470	20190807_KM_2_NCE29_mz1.raw	SSVDVQ	6	71	6	634.304	1	24.1	8850000	633.297	-0.3			76 55 61 65 85 86	SSVDVQ	CID
3	2618	20191001_EN2_8__10ug.raw	QYLGL	5	71	5	593.329	1	7.05	4210000	592.322	-1.2			44 57 94 85 77	QYLGL	CID
4	6583	20190807_KM_2_NCE29_mz1.raw	TVLE	4	71	4	461.261	1	28.23	1780000	460.253	0.4			61 37 93 95	TVLE	CID
3	4824	20191001_EN2_8__10ug.raw	LER	3	71	3	417.245	1	12.3	874000	416.238	-1.3			74 67 73	LER	CID
4	4594	20190807_KM_2_NCE29_mz1.raw	TLFGPPKGGAP	11	71	11	521.29	2	20.9	8380000	1040.57	0.9			69 65 74 97 98 74 48 37 67 72 85	TLFGPPKGGAP	CID
4	3315	20190807_KM_2_NCE29_mz1.raw	EGKRLAGQ	8	71	8	429.744	2	16.41	74700000	857.472	1.1			69 44 45 45 77 98 97 95	EGKRLAGQ	CID
4	7590	20190807_KM_2_NCE29_mz1.raw	ERYLPL	6	71	6	395.726	2	31.94	30900000	789.438	0	F1P3R3		51 39 67 77 94 99	ERYLPL	CID
4	1910	20190807_KM_2_NCE29_mz1.raw	TVGRTSGGGLDRP	13	71	13	424.892	3	11.13	2130000	1271.66	-1.9	A0A1D5PQY0:A0A1D5PMB2:A0A1D5PDM8:E1C4T7		31 29 34 55 82 100 100 77 55 95 94 86 92	TVGRTSGGGLDRP	CID
4	7937	20190807_KM_2_NCE29_mz1.raw	DELPTL	6	71	6	687.356	1	33.27	1690000	686.349	0.3			62 77 87 91 48 62	DELPTL	CID
4	7899	20190807_KM_2_NCE29_mz1.raw	WQLT	4	71	4	547.288	1	33.14	52200000	546.28	1.3			59 33 97 96	WQLT	CID
4	3494	20190807_KM_2_NCE29_mz1.raw	VLTQA	5	71	5	531.314	1	17.08	3080000	530.306	0			77 80 96 52 49	VLTQA	CID
3	2678	20191001_EN2_8__10ug.raw	ADL	3	71	3	318.166	1	7.17	4100000	317.159	-1			68 69 75	ADL	CID
3	4389	20191001_EN2_8__10ug.raw	FRLS	4	71	4	261.655	2	11.43	2420000	521.296	-1.1			92 40 67 84	FRLS	CID
3	1090	20191001_EN2_8__10ug.raw	LVLP	4	71	4	441.307	1	3.39	7250000	440.3	0			35 55 98 96	LVLP	CID
4	4087	20190807_KM_2_NCE29_mz1.raw	TTCCSPASV	9	71	9	434.681	2	19.14	2380000	867.347	0.3			85 67 59 43 44 84 84 83 89	TTCCSPASV	CID
4	10897	20190807_KM_2_NCE29_mz1.raw	LVVEW	5	71	5	645.362	1	45.6	3450000	644.353	1.7			44 52 71 89 98	LVVEW	CID
3	4542	20191001_EN2_8__10ug.raw	PPVFK	5	71	5	294.181	2	11.72		586.348	-1.7			22 55 79 99 99	PPVFK	CID
3	986	20191001_EN2_8__10ug.raw	VLV	3	71	3	330.238	1	3.19	24300000	329.231	-2			73 62 77	VLV	CID
3	2555	20191001_EN2_8__10ug.raw	LYE	3	71	3	424.207	1	6.91	2610000	423.2	-1.1			74 55 82	LYE	CID
4	8764	20190807_KM_2_NCE29_mz1.raw	WLTAGPV	7	71	7	743.409	1	36.47	1770000	742.401	0.9			68 70 77 51 48 89 94	WLTAGPV	CID
4	6070	20190807_KM_2_NCE29_mz1.raw	EYTEGRVGSL	10	71	10	555.775	2	26.31	4880000	1109.54	1			73 71 98 98 88 31 30 33 91 96	EYTEGRVGSL	CID
4	4276	20190807_KM_2_NCE29_mz1.raw	VVESVD	6	71	6	647.325	1	19.79	13500000	646.317	0.5	A0A1D5NUW2:P87498		67 44 61 57 96 99	VVESVD	CID
3	4652	20191001_EN2_8__10ug.raw	LSAVGPK	7	71	7	336.207	2	11.95	1630000	670.401	-2.3			92 37 37 43 93 96 99	LSAVGPK	CID
4	7809	20190807_KM_2_NCE29_mz1.raw	LLLTT	5	71	5	560.365	1	32.79	4000000	559.358	0.1			30 65 74 94 92	LLLTT	CID
4	8843	20190807_KM_2_NCE29_mz1.raw	ELPPL	5	71	5	568.335	1	36.78	648000	567.327	0.7			62 62 96 68 66	ELPPL	CID
4	9423	20190807_KM_2_NCE29_mz1.raw	ADLGAASM	8	71	8	735.335	1	39.07	5810000	734.327	0.5	P01012		24 39 62 76 85 86 97 96	ADLGAASM	CID
3	4341	20191001_EN2_8__10ug.raw	RNLEPL	6	71	6	371.216	2	11.34	25700000	740.418	-2.2			45 45 72 90 82 90	RNLEPL	CID
4	6135	20190807_KM_2_NCE29_mz1.raw	FEGPVVNAP	9	71	9	465.24	2	26.56	5390000	928.465	0.6			34 46 44 62 96 96 90 81 85	FEGPVVNAP	CID
4	5753	20190807_KM_2_NCE29_mz1.raw	PSALLS	6	71	6	587.34	1	25.13	22200000	586.333	0.5	F1NFL6:P02845:A0A1D5PV37:E1BQS4		50 66 88 89 67 66	PSALLS	CID
4	11358	20190807_KM_2_NCE29_mz1.raw	PLLPF	5	71	5	586.361	1	47.84	1590000	585.353	1			57 88 98 59 51	PLLPF	CID
4	8998	20190807_KM_2_NCE29_mz1.raw	ESLW	4	71	4	534.257	1	37.39	43700000	533.249	1.7			56 33 97 96	ESLW	CID
3	3060	20191001_EN2_8__10ug.raw	SSL	3	70	3	306.166	1	8.07	9160000	305.159	-1.1			71 62 79	SSL	CID
3	2637	20191001_EN2_8__10ug.raw	LYE	3	70	3	424.207	1	7.08	2610000	423.2	-1.5			74 55 83	LYE	CID
4	5763	20190807_KM_2_NCE29_mz1.raw	TSAVDSL	7	70	7	692.347	1	25.17	5870000	691.339	0.9			44 48 63 73 80 91 92	TSAVDSL	CID
4	6626	20190807_KM_2_NCE29_mz1.raw	WGEVE	5	70	5	619.272	1	28.39	632000	618.265	0.1			48 41 71 95 96	WGEVE	CID
4	7475	20190807_KM_2_NCE29_mz1.raw	KLLSPYE	7	70	7	425.24	2	31.51	43500000	848.464	0.3	F1P3R3		50 72 81 52 43 95 98	KLLSPYE	CID
4	3439	20190807_KM_2_NCE29_mz1.raw	LYE	3	70	3	424.208	1	16.88	8870000	423.2	0			71 57 82	LYE	CID
4	2568	20190807_KM_2_NCE29_mz1.raw	TGSPTSPPR	9	70	9	450.233	2	13.61	11500000	898.451	0.1			32 35 72 96 97 97 62 51 92	TGSPTSPPR	CID
4	8775	20190807_KM_2_NCE29_mz1.raw	LDW	3	70	3	433.209	1	36.52	1050000	432.201	0.8			70 68 72	LDW	CID
4	9408	20190807_KM_2_NCE29_mz1.raw	FGLV	4	70	4	435.26	1	39.01	1060000	434.253	0.1			63 34 93 91	FGLV	CID
4	10711	20190807_KM_2_NCE29_mz1.raw	LEEALL	6	70	6	687.393	1	44.68	2560000	686.385	1.7	E1C245:A0A1D5PRV1:A0A1D5PAS4:A0A1D5PV03:A0A1D5Q000		55 63 69 61 75 98	LEEALL	CID
4	9002	20190807_KM_2_NCE29_mz1.raw	QWLPA	5	70	5	614.331	1	37.41	3350000	613.322	1.8			30 52 98 88 82	QWLPA	CID
4	2346	20190807_KM_2_NCE29_mz1.raw	SSCCSVNVH	9	70	9	468.189	2	12.77	778000	934.364	-0.4			41 32 50 66 75 89 92 95 93	SSCCSVNVH	CID
4	8022	20190807_KM_2_NCE29_mz1.raw	EGLPVLH	7	70	7	382.719	2	33.59	119000000	763.423	0.1			45 31 63 86 89 90 87	EGLPVLH	CID
4	5668	20190807_KM_2_NCE29_mz1.raw	FVPGAA	6	70	6	561.303	1	24.82	86800000	560.296	0.5	F1NFL6:P02845:E1C245:A0A1D5PRV1:A0A1D5PAS4:A0A1D5PV03:A0A1D5Q000		51 54 91 90 60 75	FVPGAA	CID
4	3989	20190807_KM_2_NCE29_mz1.raw	QAMP	4	70	4	446.207	1	18.8	6190000	445.2	0.1			41 45 97 98	QAMP	CID
4	6935	20190807_KM_2_NCE29_mz1.raw	VELV	4	70	4	459.281	1	29.47		458.274	-0.2			46 45 96 93	VELV	CID
4	1930	20190807_KM_2_NCE29_mz1.raw	LLKHNTP	7	70	7	411.744	2	11.21	4860000	821.476	-1.9			72 74 61 30 81 85 89	LLKHNTP	CID
4	7722	20190807_KM_2_NCE29_mz1.raw	TVEPL	5	70	5	558.314	1	32.45	1360000	557.306	0.7			43 45 92 87 85	TVEPL	CID
3	1005	20191001_EN2_8__10ug.raw	LPL	3	70	3	342.238	1	3.22	7380000	341.231	-2.3			78 54 79	LPL	CID
3	2629	20191001_EN2_8__10ug.raw	LVVNA	5	70	5	515.318	1	7.07	3380000	514.312	-1.7			85 86 92 48 41	LVVNA	CID
4	9329	20190807_KM_2_NCE29_mz1.raw	VEDPLLVSG	9	70	9	928.499	1	38.7	183000000	927.491	0.1	E1BUI2		57 68 82 85 95 80 85 33 45	VEDPLLVSG	CID
4	4739	20190807_KM_2_NCE29_mz1.raw	LQLQPR	6	70	6	377.732	2	21.44	17600000	753.45	0.5	F1NV02		45 34 78 79 90 95	LQLQPR	CID
4	9927	20190807_KM_2_NCE29_mz1.raw	WMGEL	5	70	5	635.286	1	41.16	9820000	634.279	0.6			54 39 65 98 95	WMGEL	CID
4	7639	20190807_KM_2_NCE29_mz1.raw	LGVAVAP	7	70	7	626.387	1	32.13	1730000	625.38	0.4			39 37 63 95 87 83 86	LGVAVAP	CID
3	1056	20191001_EN2_8__10ug.raw	LLLAP	5	70	5	526.359	1	3.32	3510000	525.353	-1.1			46 95 97 63 49	LLLAP	CID
4	8790	20190807_KM_2_NCE29_mz1.raw	VLLV	4	70	4	443.323	1	36.58	1620000	442.315	0.7			40 49 97 95	VLLV	CID
4	11383	20190807_KM_2_NCE29_mz1.raw	LWLL	4	70	4	544.35	1	47.95	622000	543.342	1.9			65 45 86 85	LWLL	CID
4	7694	20190807_KM_2_NCE29_mz1.raw	WDQGL	5	70	5	618.289	1	32.34	3330000	617.281	0.8			50 59 51 94 95	WDQGL	CID
4	2517	20190807_KM_2_NCE29_mz1.raw	RQLGQNNEEAFAASP	15	70	15	544.596	3	13.41	4000000	1630.77	-2.3			29 38 73 60 48 52 95 99 98 59 49 92 88 82 85	RQLGQNNEEAFAASP	CID
4	5342	20190807_KM_2_NCE29_mz1.raw	LFE	3	70	3	408.213	1	23.62	12000000	407.206	0.1			71 57 81	LFE	CID
4	3600	20190807_KM_2_NCE29_mz1.raw	LYE	3	70	3	424.208	1	17.46	109000000	423.2	0.5			71 57 80	LYE	CID
4	8819	20190807_KM_2_NCE29_mz1.raw	LLLPA	5	70	5	526.361	1	36.69	44800000	525.353	1.3			40 90 97 60 61	LLLPA	CID
4	5290	20190807_KM_2_NCE29_mz1.raw	VLESMG	6	70	6	635.308	1	23.42	17100000	634.3	1.4	F1NV02		46 54 81 97 65 76	VLESMG	CID
4	2423	20190807_KM_2_NCE29_mz1.raw	RVGSCHTPSGVP	12	70	12	399.533	3	13.06	29800000	1195.58	-0.2			48 57 70 65 44 22 90 90 91 70 96 94	RVGSCHTPSGVP	CID
4	9243	20190807_KM_2_NCE29_mz1.raw	VGFPME	6	70	6	679.312	1	38.37	11000000	678.305	-0.3	A0A1D5NUW2:P87498		33 38 59 95 95 99	VGFPME	CID
4	9858	20190807_KM_2_NCE29_mz1.raw	VALL	4	70	4	415.291	1	40.87	441000	414.284	-0.2			41 40 99 99	VALL	CID
3	4461	20191001_EN2_8__10ug.raw	FRVA	4	70	4	246.65	2	11.57	5530000	491.286	-0.9			97 77 54 50	FRVA	CID
4	1721	20190807_KM_2_NCE29_mz1.raw	KNVVSPR	7	70	7	400.242	2	10.16	2860000	798.471	-1.6			38 27 41 94 96 96 97	KNVVSPR	CID
4	3520	20190807_KM_2_NCE29_mz1.raw	LQGEVQ	6	70	6	673.352	1	17.19	36000000	672.344	0.3	F1NFL6:P02845:A0A1D5PV37		48 39 60 83 96 93	LQGEVQ	CID
3	4294	20191001_EN2_8__10ug.raw	YRNLEPL	7	70	7	452.747	2	11.24	19200000	903.481	-1.2			32 28 48 85 96 99 100	YRNLEPL	CID
4	6439	20190807_KM_2_NCE29_mz1.raw	AVDFE	5	70	5	580.261	1	27.71	7380000	579.254	0.2			35 39 76 99 99	AVDFE	CID
4	9340	20190807_KM_2_NCE29_mz1.raw	LQLL	4	70	4	486.329	1	38.74	216000000	485.321	0.2			39 40 100 100	LQLL	CID
4	9750	20190807_KM_2_NCE29_mz1.raw	FSLV	4	70	4	465.271	1	40.42	649000	464.264	1.1			56 38 94 91	FSLV	CID
4	6359	20190807_KM_2_NCE29_mz1.raw	YDL	3	69	3	410.192	1	27.39	16800000	409.185	0.3			67 67 75	YDL	CID
4	9023	20190807_KM_2_NCE29_mz1.raw	TPLTLPEE	8	69	8	450.24	2	37.5	1050000	898.465	1.9	F1NV02		78 56 68 61 73 50 70 98	TPLTLPEE	CID
4	7038	20190807_KM_2_NCE29_mz1.raw	EVSAGTDVALVGGR	14	69	14	665.852	2	29.86	4550000	1329.69	0.5	A0A1D5PXL3:A0A1D5PLQ4:A0A1D5P8T2:A0A1D5NY12:A0A1D5PET9:F1NE68		66 60 95 61 59 98 97 90 92 96 74 26 20 40	EVSAGTDVALVGGR	CID
4	11325	20190807_KM_2_NCE29_mz1.raw	AVPLEL	6	69	6	641.388	1	47.73	834000	640.38	1.9			40 49 92 95 68 73	AVPLEL	CID
4	7399	20190807_KM_2_NCE29_mz1.raw	TVPL	4	69	4	429.271	1	31.22	66600000	428.264	-0.4			54 38 92 94	TVPL	CID
4	5693	20190807_KM_2_NCE29_mz1.raw	TVLSNT	6	69	6	634.341	1	24.91	26700000	633.333	0.8			59 72 92 97 45 51	TVLSNT	CID
3	3640	20191001_EN2_8__10ug.raw	AGQ	3	69	3	275.135	1	9.52	4370000	274.128	-1.9			72 59 77	AGQ	CID
4	5986	20190807_KM_2_NCE29_mz1.raw	VYVPS	5	69	5	564.303	1	25.98	4180000	563.295	0.8			63 68 96 59 60	VYVPS	CID
4	6280	20190807_KM_2_NCE29_mz1.raw	VDF	3	69	3	380.182	1	27.09	9940000	379.174	-0.2			67 69 72	VDF	CID
4	2700	20190807_KM_2_NCE29_mz1.raw	SGVWAPKT	8	69	8	423.229	2	14.1	2460000	844.444	-0.9			45 38 57 67 72 90 89 95	SGVWAPKT	CID
4	10647	20190807_KM_2_NCE29_mz1.raw	LLPDEKSY	8	69	8	482.752	2	44.39	3130000	963.491	-1.2			94 92 96 95 93 27 18 41	LLPDEKSY	CID
4	2060	20190807_KM_2_NCE29_mz1.raw	ELVK	4	69	4	488.308	1	11.66	2400000	487.301	-0.5			72 32 88 86	ELVK	CID
4	5461	20190807_KM_2_NCE29_mz1.raw	MSAL	4	69	4	421.211	1	24.07	1540000	420.204	-0.4			40 43 97 99	MSAL	CID
3	1481	20191001_EN2_8__10ug.raw	LEV	3	69	3	360.212	1	4.22	14100000	359.206	-1.7			72 65 71	LEV	CID
4	8526	20190807_KM_2_NCE29_mz1.raw	PSVFP	5	69	5	546.292	1	35.52	39200000	545.285	0.4			28 50 79 96 93	PSVFP	CID
4	6050	20190807_KM_2_NCE29_mz1.raw	LFE	3	69	3	408.213	1	26.23	4200000	407.206	-0.3			70 57 80	LFE	CID
3	3267	20191001_EN2_8__10ug.raw	LQT	3	69	3	361.208	1	8.55	3070000	360.201	-1.6			74 60 74	LQT	CID
4	7560	20190807_KM_2_NCE29_mz1.raw	AELPM	5	69	5	560.275	1	31.83	11500000	559.268	0.6			49 65 66 87 79	AELPM	CID
4	5945	20190807_KM_2_NCE29_mz1.raw	DPLV	4	69	4	443.251	1	25.83	1310000	442.243	1.4			57 29 95 95	DPLV	CID
4	5778	20190807_KM_2_NCE29_mz1.raw	TVSL	4	69	4	419.25	1	25.22	3090000	418.243	0.3			55 34 93 94	TVSL	CID
4	5327	20190807_KM_2_NCE29_mz1.raw	WVE	3	69	3	433.208	1	23.57	18100000	432.201	0.4			68 57 82	WVE	CID
4	10921	20190807_KM_2_NCE29_mz1.raw	ESLLW	5	69	5	647.341	1	45.72	4080000	646.333	1.7			43 37 69 99 98	ESLLW	CID
4	2986	20190807_KM_2_NCE29_mz1.raw	YSHM	4	69	4	537.213	1	15.17	2950000	536.205	0.1			95 88 48 46	YSHM	CID
4	6389	20190807_KM_2_NCE29_mz1.raw	KLLEYT	6	69	6	383.721	2	27.51	5350000	765.427	0.4	E1BZM6:Q90953		54 51 52 66 93 97	KLLEYT	CID
4	6340	20190807_KM_2_NCE29_mz1.raw	LVEV	4	69	4	459.281	1	27.32	12600000	458.274	0.4			52 34 96 94	LVEV	CID
3	2442	20191001_EN2_8__10ug.raw	AVPLE	5	69	5	528.302	1	6.63	791000	527.295	-0.9			32 37 82 96 97	AVPLE	CID
4	4816	20190807_KM_2_NCE29_mz1.raw	HSLPLKV	7	69	7	397.25	2	21.72	3640000	792.486	0.2	F1NZF2:A0A1D5PAH0:A0A1D5PSR1:A0A1D5PPJ8		35 46 54 57 96 96 96	HSLPLKV	CID
4	6582	20190807_KM_2_NCE29_mz1.raw	VLQPSV	6	69	6	642.382	1	28.22	9370000	641.375	0.2			37 40 50 95 96 97	VLQPSV	CID
4	3794	20190807_KM_2_NCE29_mz1.raw	LYE	3	69	3	424.208	1	18.12	109000000	423.2	-0.5			70 56 80	LYE	CID
4	9940	20190807_KM_2_NCE29_mz1.raw	ELLL	4	69	4	487.313	1	41.21	1360000	486.305	0.5			49 39 93 95	ELLL	CID
3	4579	20191001_EN2_8__10ug.raw	PPAHMPR	7	69	7	403.21	2	11.79		804.406	-1.1			44 35 52 54 99 99 99	PPAHMPR	CID
4	9169	20190807_KM_2_NCE29_mz1.raw	DPAALVLAA	9	69	9	420.745	2	38.09	8890000	839.475	-0.2			33 21 49 83 85 73 79 98 99	DPAALVLAA	CID
4	7125	20190807_KM_2_NCE29_mz1.raw	NTTDGLL	7	69	7	733.373	1	30.2	2030000	732.365	0.3	F1P4H0		21 37 97 77 61 92 99	NTTDGLL	CID
4	7210	20190807_KM_2_NCE29_mz1.raw	LGDEF	5	69	5	580.261	1	30.54	1480000	579.254	0.4			43 35 71 95 99	LGDEF	CID
4	8088	20190807_KM_2_NCE29_mz1.raw	LLAL	4	69	4	429.307	1	33.83	2480000	428.3	0.2			83 67 67 59	LLAL	CID
4	9039	20190807_KM_2_NCE29_mz1.raw	FLLNE	5	69	5	635.341	1	37.57	2460000	634.333	1.3			44 60 68 83 89	FLLNE	CID
4	8246	20190807_KM_2_NCE29_mz1.raw	SLVGHFPEL	9	69	9	499.769	2	34.44	5850000	997.523	0.8			38 39 39 46 66 99 98 98 99	SLVGHFPEL	CID
4	4559	20190807_KM_2_NCE29_mz1.raw	TLDVSRSVQ	9	69	9	502.772	2	20.76	80300000	1003.53	0.1			76 82 100 98 90 37 30 26 82	TLDVSRSVQ	CID
3	4541	20191001_EN2_8__10ug.raw	LVK	3	69	3	359.265	1	11.72	4740000	358.258	-2			74 56 75	LVK	CID
3	2952	20191001_EN2_8__10ug.raw	LTT	3	69	3	334.197	1	7.83	1270000	333.19	-1			73 60 72	LTT	CID
4	9427	20190807_KM_2_NCE29_mz1.raw	TVLL	4	69	4	445.302	1	39.08	2110000	444.295	0.7			41 38 98 98	TVLL	CID
3	4711	20191001_EN2_8__10ug.raw	VELK	4	69	4	244.657	2	12.07	2440000	487.301	-1.3			85 37 60 94	VELK	CID
3	4728	20191001_EN2_8__10ug.raw	ALR	3	69	3	359.24	1	12.1	1180000	358.233	-1.8			70 63 72	ALR	CID
4	7688	20190807_KM_2_NCE29_mz1.raw	ELF	3	69	3	408.213	1	32.32	10300000	407.206	0.8			78 55 73	ELF	CID
4	6769	20190807_KM_2_NCE29_mz1.raw	FDV	3	69	3	380.182	1	28.91	157000000	379.174	0.2			68 68 70	FDV	CID
4	4327	20190807_KM_2_NCE29_mz1.raw	NLLLR	5	69	5	628.414	1	19.96	2250000	627.407	0.5			77 45 56 74 91	NLLLR	CID
4	3098	20190807_KM_2_NCE29_mz1.raw	TPVGA	5	69	5	444.245	1	15.59	2290000	443.238	0.7			61 51 90 78 63	TPVGA	CID
4	4056	20190807_KM_2_NCE29_mz1.raw	TGHKKVPGA	9	69	9	447.762	2	19.03	1370000	893.508	0.7	A0A1L1RMY0		65 45 30 44 63 84 98 94 96	TGHKKVPGA	CID
4	3211	20190807_KM_2_NCE29_mz1.raw	RQLTVDNGG	9	69	9	480.249	2	16.02	14200000	958.483	-0.1			34 35 65 81 82 81 62 91 88	RQLTVDNGG	CID
4	5164	20190807_KM_2_NCE29_mz1.raw	YSLS	4	69	4	469.23	1	22.98	2090000	468.222	0.9			66 35 90 84	YSLS	CID
3	1384	20191001_EN2_8__10ug.raw	LSL	3	69	3	332.217	1	4.04	5340000	331.211	-1.5			74 56 76	LSL	CID
3	4421	20191001_EN2_8__10ug.raw	LLR	3	69	3	401.286	1	11.49	2040000	400.28	-2			73 61 72	LLR	CID
4	4688	20190807_KM_2_NCE29_mz1.raw	TAGSDVSAM	9	69	9	838.361	1	21.25	4150000	837.354	0.3			56 54 70 88 85 52 44 85 84	TAGSDVSAM	CID
3	940	20191001_EN2_8__10ug.raw	LLVL	4	69	4	457.338	1	3.11	1020000	456.331	-1.7			90 77 70 38	LLVL	CID
4	4165	20190807_KM_2_NCE29_mz1.raw	EDLSGCCVEK	10	69	10	541.728	2	19.41	999000	1081.44	-0.4			75 76 93 49 26 30 49 94 98 98	EDLSGCCVEK	CID
4	10348	20190807_KM_2_NCE29_mz1.raw	YSLEF	5	68	5	658.309	1	43.05	3480000	657.301	0.9			50 50 68 81 94	YSLEF	CID
4	6848	20190807_KM_2_NCE29_mz1.raw	QLGL	4	68	4	430.266	1	29.15	485000000	429.259	0.1			37 41 98 98	QLGL	CID
4	9474	20190807_KM_2_NCE29_mz1.raw	QLLL	4	68	4	486.329	1	39.26	216000000	485.321	0.5			32 43 100 100	QLLL	CID
4	5097	20190807_KM_2_NCE29_mz1.raw	HADLDLKPKV	10	68	10	379.221	3	22.73	4360000	1134.64	0.4	E1C607:F1P172		19 34 57 59 66 66 97 96 96 97	HADLDLKPKV	CID
4	8707	20190807_KM_2_NCE29_mz1.raw	EDLSPL	6	68	6	673.342	1	36.24	2670000	672.333	1.9	A0A1D5NZC9:A0A1D5PRP6:A0A1D5NUU4:A0A1D5P140		59 66 76 93 48 69	EDLSPL	CID
4	3694	20190807_KM_2_NCE29_mz1.raw	LDRGL	5	68	5	573.336	1	17.79	3250000	572.328	0.2			90 55 38 79 81	LDRGL	CID
4	9051	20190807_KM_2_NCE29_mz1.raw	LLQPL	5	68	5	583.382	1	37.62	10800000	582.374	1.7			56 50 50 92 93	LLQPL	CID
4	4779	20190807_KM_2_NCE29_mz1.raw	TNVGEY	6	68	6	682.304	1	21.59	7380000	681.297	-0.2			72 46 57 55 82 97	TNVGEY	CID
4	8515	20190807_KM_2_NCE29_mz1.raw	PEDAKPGAA	9	68	9	855.425	1	35.48	9630000	854.413	4.7	A0A1D5PDL6:F1NWT2		23 46 63 65 85 96 94 63 80	PEDAKPGAA	CID
4	11204	20190807_KM_2_NCE29_mz1.raw	VLLPL	5	68	5	554.392	1	47.15		553.384	1.3			52 81 99 71 38	VLLPL	CID
4	5228	20190807_KM_2_NCE29_mz1.raw	FSPASAE	7	68	7	708.321	1	23.21	1800000	707.313	1			54 51 50 50 86 90 97	FSPASAE	CID
4	5537	20190807_KM_2_NCE29_mz1.raw	AAHTSP	6	68	6	583.285	1	24.35	5440000	582.276	2.8			97 89 21 32 79 92	AAHTSP	CID
4	5275	20190807_KM_2_NCE29_mz1.raw	KFLKDVE	7	68	7	439.753	2	23.37	69100000	877.491	-0.1			75 69 90 30 37 81 97	KFLKDVE	CID
3	4736	20191001_EN2_8__10ug.raw	RFVAS	5	68	5	290.165	2	12.12	5200000	578.318	-2.3			41 54 72 80 95	RFVAS	CID
3	4937	20191001_EN2_8__10ug.raw	AVR	3	68	3	345.224	1	12.55	2640000	344.217	-1.5			71 61 73	AVR	CID
4	9412	20190807_KM_2_NCE29_mz1.raw	LVLV	4	68	4	443.323	1	39.02	12500000	442.315	0.5			33 50 97 94	LVLV	CID
4	6485	20190807_KM_2_NCE29_mz1.raw	QVPFE	5	68	5	619.309	1	27.87	3680000	618.301	0.5			30 37 89 91 95	QVPFE	CID
4	11334	20190807_KM_2_NCE29_mz1.raw	LVALLP	6	68	6	625.429	1	47.77	8110000	624.421	0.9	F1NGW1		39 41 65 97 86 81	LVALLP	CID
3	2896	20191001_EN2_8__10ug.raw	SGL	3	68	3	276.155	1	7.69	3750000	275.148	-1.3			70 56 78	SGL	CID
4	5195	20190807_KM_2_NCE29_mz1.raw	DGAESLVPT	9	68	9	888.432	1	23.1	7290000	887.424	0.7	E1C245:A0A1D5PRV1:A0A1D5PAS4:A0A1D5PV03:A0A1D5Q000		52 39 63 86 62 60 62 91 94	DGAESLVPT	CID
4	5396	20190807_KM_2_NCE29_mz1.raw	EPGVSEYPL	9	68	9	495.743	2	23.83	5790000	989.471	0.2			65 46 62 67 57 73 67 82 93	EPGVSEYPL	CID
4	4147	20190807_KM_2_NCE29_mz1.raw	LVEDAE	6	68	6	675.319	1	19.35	1290000	674.312	0			46 43 62 65 94 98	LVEDAE	CID
3	1150	20191001_EN2_8__10ug.raw	WVLMP	5	68	5	645.342	1	3.51	10500000	644.336	-1			90 82 93 34 41	WVLMP	CID
4	4581	20190807_KM_2_NCE29_mz1.raw	AVDFEH	6	68	6	717.32	1	20.85	1090000	716.313	-0.3	P19121		26 32 72 84 99 96	AVDFEH	CID
4	5492	20190807_KM_2_NCE29_mz1.raw	LFE	3	68	3	408.213	1	24.19	12000000	407.206	-0.5			69 55 79	LFE	CID
3	4890	20191001_EN2_8__10ug.raw	LDGLR	5	68	5	287.171	2	12.44	773000	572.328	-1.9			78 38 34 95 95	LDGLR	CID
4	5911	20190807_KM_2_NCE29_mz1.raw	WAVESQ	6	68	6	719.336	1	25.7	1150000	718.329	0.6			60 51 55 65 90 88	WAVESQ	CID
4	6975	20190807_KM_2_NCE29_mz1.raw	QELVL	5	68	5	601.356	1	29.62	1540000	600.348	0.7			28 52 75 87 98	QELVL	CID
4	3984	20190807_KM_2_NCE29_mz1.raw	RAELLNS	7	68	7	401.724	2	18.78	75500000	801.434	-0.3	E1C4G6:A0A1D5NXS3:A0A1D5PHG4		38 32 55 70 92 95 95	RAELLNS	CID
4	6286	20190807_KM_2_NCE29_mz1.raw	KLLQELQ	7	68	7	436.266	2	27.12	2890000	870.518	0.5	F1NV02:F1P172:A0A1D5PAU4:A0A1D5NW14:E1C0Q6:A0A1D5PSB4:A0A1D5PLG6:E1C690:A0A1D5PJY0:R4GFY3:A0A1D5PH38:F1NZ50:R4GJV2:A0A1D5P3L8:A0A1D5PJC8:F1P0T0:A0A1D5NXS3:A8C754:A0A1D5NYC1:F1NH52:A0A1D5P2P9:A0A1D5P606:A0A1D5P0A7		55 67 71 37 56 97 93	KLLQELQ	CID
4	4694	20190807_KM_2_NCE29_mz1.raw	LVVSSA	6	68	6	575.34	1	21.27	815000	574.333	0.6			46 70 89 96 50 56	LVVSSA	CID
4	5575	20190807_KM_2_NCE29_mz1.raw	TVDL	4	68	4	447.245	1	24.49	2540000	446.238	0.6			57 32 92 90	TVDL	CID
3	1175	20191001_EN2_8__10ug.raw	FLAPV	5	68	5	546.328	1	3.55	1240000	545.321	-1.1			60 69 94 57 57	FLAPV	CID
4	3477	20190807_KM_2_NCE29_mz1.raw	KLLQE	5	68	5	630.382	1	17.02	1950000	629.375	-0.1			65 87 90 48 49	KLLQE	CID
4	3724	20190807_KM_2_NCE29_mz1.raw	EVCGACSDH	9	68	9	460.666	2	17.89	9610000	919.316	0.3	F1NZF2:A0A1D5PAH0:A0A1D5PSR1:A0A1D5PPJ8		57 35 34 30 79 90 95 97 94	EVCGACSDH	CID
4	5019	20190807_KM_2_NCE29_mz1.raw	DLSQTSPVPRN	11	68	11	607.312	2	22.45	3910000	1212.61	-0.1			57 61 98 97 96 55 33 38 35 85 90	DLSQTSPVPRN	CID
4	4038	20190807_KM_2_NCE29_mz1.raw	VLVSSASRP	9	68	9	458.267	2	18.97	15300000	914.519	0.9	E1BQV8		33 80 98 97 93 41 38 39 89	VLVSSASRP	CID
4	10858	20190807_KM_2_NCE29_mz1.raw	PLELL	5	68	5	584.366	1	45.41	21400	583.358	2			37 49 76 87 91	PLELL	CID
4	6878	20190807_KM_2_NCE29_mz1.raw	EASSGLSL	8	68	8	763.383	1	29.26	9300000	762.376	-0.3	A0A1D5PDH9:F1NLZ9:A0A1D5PAZ1		41 30 49 80 77 76 93 96	EASSGLSL	CID
4	4504	20190807_KM_2_NCE29_mz1.raw	SVGNFHM	7	68	7	396.179	2	20.56	5620000	790.343	0.2			55 52 54 49 90 85 90	SVGNFHM	CID
4	5385	20190807_KM_2_NCE29_mz1.raw	YTEPSKRT	8	68	8	491.254	2	23.79	1730000	980.493	0.7			93 95 98 39 32 38 51 96	YTEPSKRT	CID
4	10373	20190807_KM_2_NCE29_mz1.raw	VLLL	4	68	4	457.339	1	43.16	4680000	456.331	0.2			40 40 95 96	VLLL	CID
4	5831	20190807_KM_2_NCE29_mz1.raw	YSPVT	5	68	5	566.282	1	25.41	4060000	565.275	0.1			71 73 95 54 45	YSPVT	CID
4	3102	20190807_KM_2_NCE29_mz1.raw	LVNA	4	68	4	416.25	1	15.6	10900000	415.243	-0.1			96 79 49 46	LVNA	CID
3	4647	20191001_EN2_8__10ug.raw	FVGR	4	68	4	239.642	2	11.94	858000	477.27	-1.1			95 83 48 44	FVGR	CID
4	4506	20190807_KM_2_NCE29_mz1.raw	LSPKLDS	7	68	7	759.425	1	20.56	70300	758.417	0.6	F1NFL6:P02845:A0A1D5PV37:F1NZF2:A0A1D5PAH0:A0A1D5PSR1:A0A1D5PPJ8		44 45 90 74 74 73 72	LSPKLDS	CID
4	6682	20190807_KM_2_NCE29_mz1.raw	LPGHSK	6	68	6	638.362	1	28.59	1710000	637.355	0.3			97 97 97 29 33 52	LPGHSK	CID
4	7294	20190807_KM_2_NCE29_mz1.raw	GYDTVVQ	7	68	7	781.372	1	30.83	2900000	780.365	-0.3			38 51 79 72 66 85 82	GYDTVVQ	CID
4	8416	20190807_KM_2_NCE29_mz1.raw	AMGDPV	6	68	6	589.266	1	35.14	970000	588.258	1			44 43 96 97 55 71	AMGDPV	CID
4	5710	20190807_KM_2_NCE29_mz1.raw	TVPGV	5	68	5	472.277	1	24.97	32400000	471.269	0.6			46 55 94 71 71	TVPGV	CID
4	8905	20190807_KM_2_NCE29_mz1.raw	LQLPVS	6	68	6	656.397	1	37.01	1680000	655.39	-1.4	E1C7L7:R4GIC8		33 43 98 95 63 74	LQLPVS	CID
3	1445	20191001_EN2_8__10ug.raw	PEV	3	68	3	344.181	1	4.15	1800000	343.174	-1.6			65 66 72	PEV	CID
3	2520	20191001_EN2_8__10ug.raw	VEV	3	67	3	346.197	1	6.83	979000	345.19	-1.3			69 63 70	VEV	CID
3	1216	20191001_EN2_8__10ug.raw	VPV	3	67	3	314.207	1	3.63	8740000	313.2	-2.4			74 51 77	VPV	CID
4	3401	20190807_KM_2_NCE29_mz1.raw	TCEL	4	67	4	465.202	1	16.74	801000	464.194	0.2			60 39 78 92	TCEL	CID
4	8678	20190807_KM_2_NCE29_mz1.raw	LVLPDE	6	67	6	685.378	1	36.12	14200000	684.369	1.3			26 61 81 92 67 78	LVLPDE	CID
3	4602	20191001_EN2_8__10ug.raw	LPR	3	67	3	385.255	1	11.84	5480000	384.248	-2			74 55 73	LPR	CID
4	8450	20190807_KM_2_NCE29_mz1.raw	TLSVLT	6	67	6	633.382	1	35.26	6770000	632.375	0.4			39 44 60 70 96 96	TLSVLT	CID
3	3376	20191001_EN2_8__10ug.raw	LNS	3	67	3	333.176	1	8.83	7220000	332.17	-1			74 54 74	LNS	CID
4	8226	20190807_KM_2_NCE29_mz1.raw	DPGFDLN	7	67	7	389.175	2	34.37	3360000	776.334	0.9			74 59 74 73 52 45 95	DPGFDLN	CID
3	4551	20191001_EN2_8__10ug.raw	MPVHT	5	67	5	292.646	2	11.74	2030000	583.279	-2			33 41 70 95 98	MPVHT	CID
4	7049	20190807_KM_2_NCE29_mz1.raw	EVNKLYLDQ	9	67	9	561.295	2	29.91	3410000	1120.58	-0.1			56 41 51 60 67 70 73 95 92	EVNKLYLDQ	CID
3	3827	20191001_EN2_8__10ug.raw	FSSSAN	6	67	6	612.262	1	10.03	1510000	611.255	-0.9	P01012		38 44 67 70 93 94	FSSSAN	CID
3	3133	20191001_EN2_8__10ug.raw	LAN	3	67	3	317.182	1	8.25	1370000	316.175	-0.9			72 57 72	LAN	CID
4	6486	20190807_KM_2_NCE29_mz1.raw	VALV	4	67	4	401.276	1	27.88	1950000	400.269	0.5			44 34 96 96	VALV	CID
3	3577	20191001_EN2_8__10ug.raw	AGQ	3	67	3	275.135	1	9.35	4370000	274.128	-1.2			71 56 75	AGQ	CID
4	5066	20190807_KM_2_NCE29_mz1.raw	FYE	3	67	3	458.192	1	22.62	3250000	457.185	0.4			66 55 80	FYE	CID
4	4084	20190807_KM_2_NCE29_mz1.raw	EPLHPAGLLRGQ	12	67	12	429.909	3	19.13		1286.71	-2.4			72 48 57 25 38 54 73 77 93 91 90 90	EPLHPAGLLRGQ	CID
4	8285	20190807_KM_2_NCE29_mz1.raw	VLF	3	67	3	378.238	1	34.6	56100000	377.231	-0.8			68 61 72	VLF	CID
3	2986	20191001_EN2_8__10ug.raw	SSL	3	67	3	306.166	1	7.9	9160000	305.159	-0.9			69 56 75	SSL	CID
4	9212	20190807_KM_2_NCE29_mz1.raw	DFL	3	67	3	394.197	1	38.25	2150000	393.19	0.5			76 51 74	DFL	CID
4	3902	20190807_KM_2_NCE29_mz1.raw	TVTELGDK	8	67	8	431.73	2	18.52	20800000	861.444	0.5			59 48 48 54 55 85 93 95	TVTELGDK	CID
4	7248	20190807_KM_2_NCE29_mz1.raw	ELWQ	4	67	4	575.283	1	30.68	849000	574.275	1.4			60 34 90 86	ELWQ	CID
3	1417	20191001_EN2_8__10ug.raw	LAPA	4	67	4	371.228	1	4.1	1460000	370.222	-1.4			90 77 45 56	LAPA	CID
4	5058	20190807_KM_2_NCE29_mz1.raw	SYGEM	5	67	5	586.218	1	22.59	2320000	585.21	0.7			39 48 61 91 96	SYGEM	CID
4	7224	20190807_KM_2_NCE29_mz1.raw	ADVLM	5	67	5	548.275	1	30.59	30400000	547.268	0.2			37 51 60 96 91	ADVLM	CID
4	5588	20190807_KM_2_NCE29_mz1.raw	VLY	3	67	3	394.234	1	24.54	5830000	393.226	0.2			68 61 72	VLY	CID
3	1441	20191001_EN2_8__10ug.raw	LLDGV	5	67	5	516.302	1	4.14	1360000	515.295	-2.4			71 63 63 48 90	LLDGV	CID
4	9232	20190807_KM_2_NCE29_mz1.raw	PDEVSG	6	67	6	603.262	1	38.33	570000	602.255	-0.3	P01012:A0A1D5PI58:A0A1D5P531:E1BTF4		37 65 84 80 68 68	PDEVSG	CID
4	8058	20190807_KM_2_NCE29_mz1.raw	FVLQPS	6	67	6	690.382	1	33.73	6560000	689.375	-0.2			46 52 65 52 91 95	FVLQPS	CID
4	2712	20190807_KM_2_NCE29_mz1.raw	WDR	3	67	3	476.225	1	14.15	10100000	475.218	0			68 66 67	WDR	CID
4	8025	20190807_KM_2_NCE29_mz1.raw	LPTFS	5	67	5	564.303	1	33.6	3590000	563.295	0			87 54 66 66 61	LPTFS	CID
4	3471	20190807_KM_2_NCE29_mz1.raw	PFASG	5	67	5	478.23	1	17	1420000	477.222	0.3			49 63 95 70 57	PFASG	CID
4	10637	20190807_KM_2_NCE29_mz1.raw	LLVLPDAA	8	67	8	811.493	1	44.34	5350000	810.485	1	P02659		33 39 61 76 93 93 61 79	LLVLPDAA	CID
4	7251	20190807_KM_2_NCE29_mz1.raw	KVFEPLTR	8	67	8	495.293	2	30.69	4550000	988.571	0.3			48 56 67 66 46 89 71 93	KVFEPLTR	CID
4	9639	20190807_KM_2_NCE29_mz1.raw	FQLP	4	67	4	504.282	1	39.93	11300000	503.274	0.5			40 32 99 97	FQLP	CID
4	8081	20190807_KM_2_NCE29_mz1.raw	TDGKLFLM	8	67	8	462.746	2	33.81	3970000	923.479	-0.4			44 45 39 54 73 85 97 98	TDGKLFLM	CID
4	4152	20190807_KM_2_NCE29_mz1.raw	TTPVPPASV	9	67	9	434.743	2	19.36	6870000	867.47	0.4			46 34 33 52 93 88 84 83 88	TTPVPPASV	CID
4	7253	20190807_KM_2_NCE29_mz1.raw	TVQL	4	67	4	460.276	1	30.69	5550000	459.269	-0.6			56 33 88 90	TVQL	CID
4	9322	20190807_KM_2_NCE29_mz1.raw	LLF	3	67	3	392.254	1	38.67	73600000	391.247	-0.4			71 55 73	LLF	CID
4	4339	20190807_KM_2_NCE29_mz1.raw	YELDRT	6	67	6	398.696	2	19.99	2750000	795.376	0.4			96 95 91 44 27 48	YELDRT	CID
4	9284	20190807_KM_2_NCE29_mz1.raw	EFLPT	5	67	5	606.314	1	38.52	22700000	605.306	0.5			71 59 93 57 54	EFLPT	CID
4	2153	20190807_KM_2_NCE29_mz1.raw	TLRNVEGK	8	67	8	458.764	2	12.03	1020000	915.514	-0.8			67 43 41 41 51 95 98 99	TLRNVEGK	CID
3	766	20191001_EN2_8__10ug.raw	AGPSP	5	67	5	428.214	1	2.69	3040000	427.207	-0.3			93 89 54 51 46	AGPSP	CID
4	4299	20190807_KM_2_NCE29_mz1.raw	DLAPVH	6	67	6	651.346	1	19.86	519000	650.339	0.7			34 29 45 96 98 98	DLAPVH	CID
4	4906	20190807_KM_2_NCE29_mz1.raw	TGDFGSGGGP	10	67	10	851.353	1	22.06	2450000	850.346	-0.3			40 33 59 60 95 96 94 90 41 59	TGDFGSGGGP	CID
4	3857	20190807_KM_2_NCE29_mz1.raw	EGDGHDGLLRN	11	67	11	394.855	3	18.34	20000000	1181.54	-0.1			38 19 33 29 44 99 97 97 96 89 94	EGDGHDGLLRN	CID
4	5849	20190807_KM_2_NCE29_mz1.raw	LANADVQ	7	67	7	730.374	1	25.47	3750000	729.366	1.5			48 41 51 67 81 92 89	LANADVQ	CID
3	4829	20191001_EN2_8__10ug.raw	PSFSPK	6	67	6	331.68	2	12.31	1200000	661.343	2.6			24 31 51 97 98 99	PSFSPK	CID
4	2067	20190807_KM_2_NCE29_mz1.raw	TLAAP	5	67	5	472.276	1	11.69	5150000	471.269	-0.6			99 95 59 44 37	TLAAP	CID
3	1095	20191001_EN2_8__10ug.raw	LLAV	4	67	4	415.291	1	3.4	1710000	414.284	-1.2			95 70 57 44	LLAV	CID
4	4292	20190807_KM_2_NCE29_mz1.raw	AAVPLHD	7	67	7	722.384	1	19.83	1750000	721.376	0.7			25 33 61 99 99 62 88	AAVPLHD	CID
4	10138	20190807_KM_2_NCE29_mz1.raw	FLL	3	66	3	392.254	1	42.07	13500000	391.247	-0.7			68 56 75	FLL	CID
4	10947	20190807_KM_2_NCE29_mz1.raw	EFLL	4	66	4	521.298	1	45.87	609000	520.29	1.4			54 25 91 95	EFLL	CID
4	6215	20190807_KM_2_NCE29_mz1.raw	EFVE	4	66	4	523.24	1	26.86	511000	522.232	0.1			59 26 90 92	EFVE	CID
3	5009	20191001_EN2_8__10ug.raw	VVNSPR	6	66	6	336.195	2	12.71	2210000	670.376	-2.4	F1NFL6:P02845:A0A1D5PV37		67 57 44 45 90 96	VVNSPR	CID
4	9548	20190807_KM_2_NCE29_mz1.raw	ELLKLPY	7	66	7	438.266	2	39.57	774000	874.516	0.9	A0A1D5NUW2:P87498:A0A1D5PJN1:F1NLF6		54 51 62 54 61 90 93	ELLKLPY	CID
4	9515	20190807_KM_2_NCE29_mz1.raw	FQLP	4	66	4	504.282	1	39.43	11300000	503.274	1.4			40 32 98 96	FQLP	CID
4	10002	20190807_KM_2_NCE29_mz1.raw	EELPLP	6	66	6	697.376	1	41.47	1350000	696.369	-0.3			67 70 66 45 57 93	EELPLP	CID
4	3632	20190807_KM_2_NCE29_mz1.raw	VNYE	4	66	4	524.235	1	17.56	3420000	523.228	0.7			37 32 98 99	VNYE	CID
4	8567	20190807_KM_2_NCE29_mz1.raw	VYLM	4	66	4	525.274	1	35.68	1890000	524.267	0.8			56 34 90 85	VYLM	CID
3	1008	20191001_EN2_8__10ug.raw	APLL	4	66	4	413.275	1	3.23	1950000	412.269	-1.8			52 37 89 88	APLL	CID
4	3279	20190807_KM_2_NCE29_mz1.raw	TVRDGKAGV	9	66	9	451.756	2	16.28	5620000	901.498	-0.4			40 41 57 73 54 60 90 89 93	TVRDGKAGV	CID
3	993	20191001_EN2_8__10ug.raw	LVLM	4	66	4	475.294	1	3.2	798000	474.288	-1.7			35 45 95 90	LVLM	CID
4	3939	20190807_KM_2_NCE29_mz1.raw	HAWPQ	5	66	5	638.304	1	18.65	1930000	637.297	-0.1			25 57 75 93 82	HAWPQ	CID
4	2772	20190807_KM_2_NCE29_mz1.raw	TTRS	4	66	4	464.249	1	14.37	2010000	463.239	4.8			95 32 51 87	TTRS	CID
4	9545	20190807_KM_2_NCE29_mz1.raw	ELLL	4	66	4	487.313	1	39.56	966000	486.305	1.5			51 40 77 96	ELLL	CID
4	5025	20190807_KM_2_NCE29_mz1.raw	TVKAPECMKLT	11	66	11	610.825	2	22.47	1060000	1219.63	3.5	E1BUD8		46 50 95 97 88 57 37 25 44 94 97	TVKAPECMKLT	CID
4	7933	20190807_KM_2_NCE29_mz1.raw	VADL	4	66	4	417.234	1	33.25	2550000	416.227	0.2			40 31 97 98	VADL	CID
4	7332	20190807_KM_2_NCE29_mz1.raw	KPVPS	5	66	5	527.319	1	30.98	4450000	526.312	0.7			44 43 96 76 74	KPVPS	CID
3	1938	20191001_EN2_8__10ug.raw	VSL	3	66	3	318.202	1	5.36	681000	317.195	-0.6			67 57 74	VSL	CID
4	5133	20190807_KM_2_NCE29_mz1.raw	SDW	3	66	3	407.156	1	22.87	5020000	406.149	0.3			66 61 71	SDW	CID
3	3253	20191001_EN2_8__10ug.raw	TLDT	4	66	4	449.224	1	8.52	1000000	448.217	-1			61 38 73 93	TLDT	CID
3	3301	20191001_EN2_8__10ug.raw	TGA	3	66	3	248.124	1	8.64	1300000	247.117	-0.1			71 56 71	TGA	CID
4	6040	20190807_KM_2_NCE29_mz1.raw	NLLE	4	66	4	488.272	1	26.19	35800000	487.264	0.2			34 34 97 99	NLLE	CID
4	2645	20190807_KM_2_NCE29_mz1.raw	VVAKQPGKA	9	66	9	449.279	2	13.89	7680000	896.544	0	A0A1D5PNH5:F1P0T0		99 98 92 34 29 26 37 88 95	VVAKQPGKA	CID
4	11316	20190807_KM_2_NCE29_mz1.raw	LVLPL	5	66	5	554.392	1	47.7	870000	553.384	1.9			28 67 96 68 72	LVLPL	CID
4	5369	20190807_KM_2_NCE29_mz1.raw	TPLSKSSGL	9	66	9	445.253	2	23.73	2150000	888.492	0.2	A0A1D5P8Y1:F1N838		63 44 65 57 45 51 91 86 93	TPLSKSSGL	CID
4	7008	20190807_KM_2_NCE29_mz1.raw	FDV	3	66	3	380.182	1	29.75		379.174	0.5			66 67 66	FDV	CID
4	4464	20190807_KM_2_NCE29_mz1.raw	LGRL	4	66	4	458.309	1	20.42	39500000	457.301	0.2			95 34 63 71	LGRL	CID
4	6934	20190807_KM_2_NCE29_mz1.raw	LVLQPS	6	66	6	656.398	1	29.47	14200000	655.39	0.7			29 52 69 57 93 96	LVLQPS	CID
4	7126	20190807_KM_2_NCE29_mz1.raw	GLAAPY	6	66	6	591.314	1	30.2	44800000	590.306	0.1			21 35 50 96 96 98	GLAAPY	CID
3	2621	20191001_EN2_8__10ug.raw	FSSLA	5	66	5	524.271	1	7.05	1070000	523.264	-1.2			39 55 85 82 69	FSSLA	CID
3	3512	20191001_EN2_8__10ug.raw	SGA	3	66	3	234.108	1	9.17	1700000	233.101	-0.6			71 56 71	SGA	CID
4	8566	20190807_KM_2_NCE29_mz1.raw	FSFD	4	66	4	515.214	1	35.68	13500000	514.206	1			50 29 91 95	FSFD	CID
4	3398	20190807_KM_2_NCE29_mz1.raw	VVVREP	6	66	6	698.42	1	16.73	7610000	697.412	0.1			65 66 74 66 68 59	VVVREP	CID
3	4447	20191001_EN2_8__10ug.raw	LVK	3	66	3	359.264	1	11.54	4740000	358.258	-2.2			72 52 73	LVK	CID
4	6244	20190807_KM_2_NCE29_mz1.raw	ECEPGSHE	8	66	8	444.164	2	26.97	936000	886.313	1.3			45 34 62 91 89 90 37 81	ECEPGSHE	CID
4	2886	20190807_KM_2_NCE29_mz1.raw	VLQE	4	66	4	488.271	1	14.8	21500000	487.264	-0.2			52 31 86 95	VLQE	CID
3	4627	20191001_EN2_8__10ug.raw	PPVFK	5	66	5	294.181	2	11.89		586.348	-1.6			20 43 70 99 99	PPVFK	CID
4	8156	20190807_KM_2_NCE29_mz1.raw	LAW	3	66	3	389.219	1	34.09	4520000	388.211	0.9			70 56 71	LAW	CID
3	2895	20191001_EN2_8__10ug.raw	WVES	4	66	4	520.239	1	7.69	2750000	519.233	-1.4			57 40 78 89	WVES	CID
3	2746	20191001_EN2_8__10ug.raw	E	1	66	1	148.06	1	7.33	2490000	147.053	-0.6			66	E	CID
3	2822	20191001_EN2_8__10ug.raw	E	1	66	1	148.06	1	7.51	2490000	147.053	-0.9			66	E	CID
4	4478	20190807_KM_2_NCE29_mz1.raw	FKDLT	5	66	5	623.34	1	20.47	4160000	622.333	0.4			62 38 66 79 84	FKDLT	CID
4	3424	20190807_KM_2_NCE29_mz1.raw	KESSAE	6	66	6	650.299	1	16.82	13300000	649.292	0.2			38 52 54 62 93 98	KESSAE	CID
3	1432	20191001_EN2_8__10ug.raw	PSL	3	66	3	316.186	1	4.13	7690000	315.179	-1.3			65 55 77	PSL	CID
4	4101	20190807_KM_2_NCE29_mz1.raw	TDAVLRN	7	66	7	394.717	2	19.19	34200000	787.419	0			60 55 35 38 94 90 90	TDAVLRN	CID
4	4376	20190807_KM_2_NCE29_mz1.raw	TYTDVS	6	66	6	685.304	1	20.13	2080000	684.297	0.2			32 62 73 79 70 78	TYTDVS	CID
4	5312	20190807_KM_2_NCE29_mz1.raw	ERYPL	5	66	5	677.362	1	23.5	46400000	676.354	-0.1			60 51 95 61 61	ERYPL	CID
4	8491	20190807_KM_2_NCE29_mz1.raw	QLSPFGYPF	9	66	9	1055.52	1	35.4	4640000	1054.51	2.5			40 69 89 77 67 38 38 82 91	QLSPFGYPF	CID
4	3190	20190807_KM_2_NCE29_mz1.raw	QELE	4	66	4	518.246	1	15.95	2710000	517.238	0.6			35 40 93 94	QELE	CID
4	5666	20190807_KM_2_NCE29_mz1.raw	KTKMPGAVPTDV	12	66	12	622.34	2	24.81	5370000	1242.66	1.4			45 66 80 62 41 25 32 51 95 96 98 97	KTKMPGAVPTDV	CID
4	10335	20190807_KM_2_NCE29_mz1.raw	QELDPV	6	66	6	700.352	1	42.98	724000	699.344	0.9			32 55 62 98 68 79	QELDPV	CID
4	6851	20190807_KM_2_NCE29_mz1.raw	VAW	3	66	3	375.203	1	29.15	5860000	374.195	0			67 57 72	VAW	CID
3	941	20191001_EN2_8__10ug.raw	LLV	3	66	3	344.254	1	3.11	31900000	343.247	-1.7			71 55 70	LLV	CID
4	5438	20190807_KM_2_NCE29_mz1.raw	HAELNFRPSSFPH	13	66	13	769.881	2	23.99	603000	1537.74	2.8			98 98 90 63 79 30 26 22 28 35 93 97 97	HAELNFRPSSFPH	CID
4	8042	20190807_KM_2_NCE29_mz1.raw	WEGLE	5	66	5	633.288	1	33.67	1910000	632.281	0.1			39 56 59 76 97	WEGLE	CID
3	4583	20191001_EN2_8__10ug.raw	TLRL	4	66	4	502.335	1	11.8	775000	501.327	0.4			93 72 45 52	TLRL	CID
4	7404	20190807_KM_2_NCE29_mz1.raw	KLLEL	5	66	5	615.408	1	31.24	1300000	614.4	0.5			45 61 74 79 68	KLLEL	CID
4	4077	20190807_KM_2_NCE29_mz1.raw	TTNHMPED	8	66	8	472.692	2	19.11	5100000	943.37	-1.4			68 55 78 16 23 91 97 98	TTNHMPED	CID
4	11171	20190807_KM_2_NCE29_mz1.raw	FVLLPDE	7	66	7	832.446	1	46.99	1650000	831.438	1.2	P01012:A0A1D5PI58:A0A1D5P531:E1BTF4:P01013:F1NU67:E1C3Q4		35 45 77 80 89 60 73	FVLLPDE	CID
4	3348	20190807_KM_2_NCE29_mz1.raw	EGGANL	6	66	6	560.268	1	16.54	1750000	559.26	0.5			49 29 48 79 94 95	EGGANL	CID
3	1892	20191001_EN2_8__10ug.raw	VME	3	66	3	378.169	1	5.24	2120000	377.162	-0.8			70 45 82	VME	CID
3	4969	20191001_EN2_8__10ug.raw	RYDFH	5	66	5	369.173	2	12.61	963000	736.329	3.4			33 38 68 96 93	RYDFH	CID
4	9690	20190807_KM_2_NCE29_mz1.raw	LFL	3	66	3	392.255	1	40.15	1610000	391.247	1			71 51 75	LFL	CID
3	2463	20191001_EN2_8__10ug.raw	LVLPDE	6	66	6	685.376	1	6.69	2060000	684.369	-1			28 59 77 88 65 77	LVLPDE	CID
4	6816	20190807_KM_2_NCE29_mz1.raw	TGLP	4	66	4	387.224	1	29.05	3330000	386.216	-0.3			96 23 56 87	TGLP	CID
4	5347	20190807_KM_2_NCE29_mz1.raw	EGLP	4	65	4	415.219	1	23.65	2380000	414.211	0.3			48 23 96 96	EGLP	CID
4	3207	20190807_KM_2_NCE29_mz1.raw	NVME	4	65	4	492.212	1	16	6350000	491.205	0.4			35 33 96 99	NVME	CID
4	6335	20190807_KM_2_NCE29_mz1.raw	VTLPA	5	65	5	500.308	1	27.3	11900000	499.301	0.5			41 55 96 68 67	VTLPA	CID
4	7919	20190807_KM_2_NCE29_mz1.raw	TVLL	4	65	4	445.302	1	33.21	2560000	444.295	0.8			50 30 90 92	TVLL	CID
4	9535	20190807_KM_2_NCE29_mz1.raw	LVDDSD	6	65	6	663.285	1	39.51	3580000	662.276	2.4	F1NZF2:A0A1D5PAH0:A0A1D5PSR1:A0A1D5PPJ8		70 68 79 51 32 93	LVDDSD	CID
4	7075	20190807_KM_2_NCE29_mz1.raw	FSLYE	5	65	5	658.309	1	30.02	13300000	657.301	0.5			32 37 65 97 98	FSLYE	CID
4	11338	20190807_KM_2_NCE29_mz1.raw	FLVQPF	6	65	6	750.419	1	47.78	2500000	749.411	0.9	F1NV02		43 52 55 55 92 96	FLVQPF	CID
3	4487	20191001_EN2_8__10ug.raw	FRLS	4	65	4	261.655	2	11.61	2420000	521.296	-0.9			90 28 56 88	FRLS	CID
4	6159	20190807_KM_2_NCE29_mz1.raw	TGGAVLSPAV	10	65	10	436.248	2	26.65	1580000	870.481	0.3	A0A1D5NYS9		44 34 49 61 48 52 89 89 92 95	TGGAVLSPAV	CID
4	2341	20190807_KM_2_NCE29_mz1.raw	FSSSAN	6	65	6	612.262	1	12.75		611.255	-0.2	P01012		32 39 68 71 92 91	FSSSAN	CID
4	8449	20190807_KM_2_NCE29_mz1.raw	GLVPV	5	65	5	484.313	1	35.26	201000000	483.306	0.4			32 55 96 72 73	GLVPV	CID
4	4676	20190807_KM_2_NCE29_mz1.raw	ASLPES	6	65	6	603.299	1	21.2	2910000	602.291	0.5			34 49 96 94 61 59	ASLPES	CID
4	6291	20190807_KM_2_NCE29_mz1.raw	TGDKFLM	7	65	7	406.204	2	27.14	146000000	810.395	-0.1			44 32 62 63 72 86 97	TGDKFLM	CID
4	5657	20190807_KM_2_NCE29_mz1.raw	LPDEVS	6	65	6	659.324	1	24.78	1910000	658.317	-0.2	P01012:A0A1D5PI58:A0A1D5P531:E1BTF4:P01013		63 50 76 73 60 70	LPDEVS	CID
4	5898	20190807_KM_2_NCE29_mz1.raw	LLEEACGKGHC	11	65	11	580.266	2	25.65	33600000	1158.52	0.7			100 100 100 100 99 60 32 32 26 18 54	LLEEACGKGHC	CID
3	1226	20191001_EN2_8__10ug.raw	AMPF	4	65	4	465.216	1	3.64	15600000	464.209	-1.2			50 23 94 95	AMPF	CID
4	3212	20190807_KM_2_NCE29_mz1.raw	SLGASPKTTEKA	12	65	12	397.219	3	16.02	854000	1188.63	0.2			45 50 65 65 38 23 37 95 95 94 89 89	SLGASPKTTEKA	CID
4	3413	20190807_KM_2_NCE29_mz1.raw	QQVM	4	65	4	505.244	1	16.78	3300000	504.237	-0.2			33 33 99 97	QQVM	CID
4	10003	20190807_KM_2_NCE29_mz1.raw	KVLVVDPL	8	65	8	441.787	2	41.47	1240000	881.559	0.2	A0A1D5PUA3:P98157:A0A1D5P0G1		39 37 51 52 60 95 91 96	KVLVVDPL	CID
3	1007	20191001_EN2_8__10ug.raw	LVVV	4	65	4	429.306	1	3.23	753000	428.3	-1.9			56 40 83 81	LVVV	CID
4	3597	20190807_KM_2_NCE29_mz1.raw	VFSSSAN	7	65	7	711.331	1	17.45	12300000	710.323	0.5	P01012		41 48 71 62 56 88 90	VFSSSAN	CID
4	3408	20190807_KM_2_NCE29_mz1.raw	LVQPSN	6	65	6	657.357	1	16.76	1970000	656.349	0.5			34 31 43 95 96 93	LVQPSN	CID
3	4879	20191001_EN2_8__10ug.raw	SLR	3	65	3	375.235	1	12.42	995000	374.228	-1.3			66 59 70	SLR	CID
3	3655	20191001_EN2_8__10ug.raw	TGSA	4	65	4	335.156	1	9.56	1030000	334.149	-1.5			48 30 89 93	TGSA	CID
4	8460	20190807_KM_2_NCE29_mz1.raw	AVDFM	5	65	5	582.26	1	35.3	741000	581.252	2.1			28 33 74 97 94	AVDFM	CID
4	6185	20190807_KM_2_NCE29_mz1.raw	YSL	3	65	3	382.197	1	26.75	517000	381.19	0.8			66 55 73	YSL	CID
4	2446	20190807_KM_2_NCE29_mz1.raw	KAEPLA	6	65	6	628.366	1	13.15	1310000	627.359	-0.6	F1NV02		46 44 70 92 66 72	KAEPLA	CID
4	3372	20190807_KM_2_NCE29_mz1.raw	TRQDDTGL	8	65	8	453.22	2	16.63	6300000	904.425	0.3			43 35 45 66 71 68 95 98	TRQDDTGL	CID
4	5627	20190807_KM_2_NCE29_mz1.raw	MGEL	4	65	4	449.207	1	24.67	66400000	448.199	0			41 35 85 98	MGEL	CID
4	5296	20190807_KM_2_NCE29_mz1.raw	TEYSPV	6	65	6	695.325	1	23.44	2530000	694.317	0.2			52 57 48 49 89 95	TEYSPV	CID
4	7895	20190807_KM_2_NCE29_mz1.raw	PRLYPL	6	65	6	379.732	2	33.12	1010000	757.449	1.8			27 35 57 76 96 98	PRLYPL	CID
4	4019	20190807_KM_2_NCE29_mz1.raw	LAAAKNSNWP	10	65	10	536.282	2	18.91	1760000	1070.55	-1.6			72 80 99 98 94 27 18 18 62 82	LAAAKNSNWP	CID
4	9207	20190807_KM_2_NCE29_mz1.raw	PDEVLLVSG	9	65	9	464.753	2	38.24	82000000	927.491	0.6	A0A1D5PDR9:A0A1D5PUX4:A0A1D5PUA4		41 63 79 72 63 45 41 89 90	PDEVLLVSG	CID
4	2238	20190807_KM_2_NCE29_mz1.raw	KETCCGWPLEKT	12	65	12	465.554	3	12.35	22400000	1393.64	2.2			39 52 55 49 29 21 43 98 99 99 98 98	KETCCGWPLEKT	CID
3	1242	20191001_EN2_8__10ug.raw	LAM	3	65	3	334.179	1	3.67	27100000	333.172	-2.1			73 60 61	LAM	CID
4	4240	20190807_KM_2_NCE29_mz1.raw	ELSTMQ	6	65	6	708.323	1	19.66	13300000	707.316	0.2			52 40 48 68 90 92	ELSTMQ	CID
3	2482	20191001_EN2_8__10ug.raw	LYE	3	65	3	424.207	1	6.74	2610000	423.2	-1			71 49 75	LYE	CID
4	9047	20190807_KM_2_NCE29_mz1.raw	LVMPV	5	65	5	558.333	1	37.6	4750000	557.325	1.7			69 67 90 49 51	LVMPV	CID
3	943	20191001_EN2_8__10ug.raw	LLM	3	65	3	376.225	1	3.11	6600000	375.219	-2.8			74 59 61	LLM	CID
4	6874	20190807_KM_2_NCE29_mz1.raw	TELAAP	6	65	6	601.318	1	29.25	3720000	600.312	-1			77 86 97 50 35 44	TELAAP	CID
4	4052	20190807_KM_2_NCE29_mz1.raw	SPDSSL	6	65	6	605.278	1	19.02	4390000	604.27	0.5			32 33 79 98 71 77	SPDSSL	CID
3	3415	20191001_EN2_8__10ug.raw	LSGN	4	65	4	390.198	1	8.92	1740000	389.191	-1.1			51 31 93 84	LSGN	CID
4	4257	20190807_KM_2_NCE29_mz1.raw	TTKCPPLTGD	10	65	10	516.756	2	19.71	3500000	1031.5	0.8	F1NFL6:P02845:A0A1D5PV37		31 21 23 38 95 75 76 94 97 98	TTKCPPLTGD	CID
4	4481	20190807_KM_2_NCE29_mz1.raw	NSDCCTPAHN	10	65	10	531.193	2	20.48	2780000	1060.37	0.9			44 56 89 75 41 33 44 95 82 88	NSDCCTPAHN	CID
3	2569	20191001_EN2_8__10ug.raw	VME	3	65	3	378.169	1	6.94	1550000	377.162	-1.2			69 44 81	VME	CID
4	7397	20190807_KM_2_NCE29_mz1.raw	FLLRNV	6	65	6	381.237	2	31.21	1770000	760.46	0.4	E1C4G6		55 66 90 44 44 90	FLLRNV	CID
4	2788	20190807_KM_2_NCE29_mz1.raw	KPVAPT	6	65	6	612.371	1	14.44	950000	611.364	-0.1			32 38 68 97 72 81	KPVAPT	CID
4	9518	20190807_KM_2_NCE29_mz1.raw	YQLGL	5	65	5	593.33	1	39.44		592.322	1.7			30 35 90 86 82	YQLGL	CID
4	8171	20190807_KM_2_NCE29_mz1.raw	MSPEL	5	65	5	576.27	1	34.15	11000000	575.263	0.9			46 62 90 68 57	MSPEL	CID
4	5055	20190807_KM_2_NCE29_mz1.raw	LQPP	4	65	4	454.266	1	22.58	11900000	453.259	0.7			33 30 98 99	LQPP	CID
4	6729	20190807_KM_2_NCE29_mz1.raw	YPL	3	65	3	392.218	1	28.76	35500000	391.211	-0.2			71 46 77	YPL	CID
4	8451	20190807_KM_2_NCE29_mz1.raw	DESGGAVQHHMLS	13	65	13	684.306	2	35.26	5550000	1366.59	3	F1NWW4		77 81 99 98 91 54 39 80 12 10 17 90 94	DESGGAVQHHMLS	CID
4	9127	20190807_KM_2_NCE29_mz1.raw	FVL	3	65	3	378.239	1	37.93		377.231	0.6			66 54 74	FVL	CID
4	5186	20190807_KM_2_NCE29_mz1.raw	LDM	3	65	3	378.17	1	23.06	3490000	377.162	0.7			70 68 56	LDM	CID
3	5980	20191001_EN2_8__10ug.raw	KRLL	4	65	4	265.194	2	15.38	869000	528.375	-1.9			83 23 60 92	KRLL	CID
3	4747	20191001_EN2_8__10ug.raw	PSFSPK	6	65	6	331.68	2	12.14	1200000	661.343	3.5			25 32 48 89 95 99	PSFSPK	CID
4	6542	20190807_KM_2_NCE29_mz1.raw	YLY	3	65	3	458.229	1	28.08	6360000	457.221	0.5			67 55 71	YLY	CID
4	9012	20190807_KM_2_NCE29_mz1.raw	FSLLN	5	65	5	593.33	1	37.45		592.322	1.5			38 43 63 94 86	FSLLN	CID
4	3708	20190807_KM_2_NCE29_mz1.raw	KTLPNDV	7	64	7	786.436	1	17.84	22200000	785.428	-0.1			49 55 70 88 76 54 60	KTLPNDV	CID
4	3418	20190807_KM_2_NCE29_mz1.raw	TNSPAV	6	64	6	588.299	1	16.8	1360000	587.292	0.7			31 41 96 94 57 68	TNSPAV	CID
3	4220	20191001_EN2_8__10ug.raw	HMDLVP	6	64	6	356.178	2	11.09	1760000	710.342	-2.3			21 27 68 77 97 98	HMDLVP	CID
3	2659	20191001_EN2_8__10ug.raw	TAM	3	64	3	322.143	1	7.13	2700000	321.136	-1.6			71 62 60	TAM	CID
4	8575	20190807_KM_2_NCE29_mz1.raw	MAEFV	5	64	5	596.275	1	35.72	786000	595.268	0.7			21 38 70 98 96	MAEFV	CID
3	4376	20191001_EN2_8__10ug.raw	VYLPR	5	64	5	324.197	2	11.41	1880000	646.38	-1.5			66 55 57 51 92	VYLPR	CID
3	1229	20191001_EN2_8__10ug.raw	LYP	3	64	3	392.217	1	3.65	4720000	391.211	-1.8			73 52 68	LYP	CID
4	6218	20190807_KM_2_NCE29_mz1.raw	RAGLTVDNGGL	11	64	11	536.791	2	26.87		1071.57	0.5			29 25 30 56 71 75 79 65 90 93 96	RAGLTVDNGGL	CID
3	640	20191001_EN2_8__10ug.raw	AGPSP	5	64	5	428.214	1	2.36	1340000	427.207	-0.8			92 88 51 49 44	AGPSP	CID
4	8953	20190807_KM_2_NCE29_mz1.raw	FALAP	5	64	5	518.298	1	37.2	3670000	517.29	0.7			57 65 95 60 46	FALAP	CID
4	4106	20190807_KM_2_NCE29_mz1.raw	TVVSVGRQ	8	64	8	423.246	2	19.2	16300000	844.477	0.2	A0A1D5PUA4		72 84 99 95 38 21 21 84	TVVSVGRQ	CID
4	8807	20190807_KM_2_NCE29_mz1.raw	LPF	3	64	3	376.223	1	36.64	96800000	375.216	-0.1			73 46 73	LPF	CID
4	8514	20190807_KM_2_NCE29_mz1.raw	FLV	3	64	3	378.239	1	35.48	18100000	377.231	0.3			67 55 71	FLV	CID
4	9913	20190807_KM_2_NCE29_mz1.raw	YSLEL	5	64	5	624.324	1	41.1	3500000	623.317	0.2			43 44 60 79 95	YSLEL	CID
4	6931	20190807_KM_2_NCE29_mz1.raw	FGQEL	5	64	5	593.293	1	29.46	77800000	592.286	0.7			43 35 54 92 99	FGQEL	CID
4	7167	20190807_KM_2_NCE29_mz1.raw	VEW	3	64	3	433.208	1	30.37	40600000	432.201	0.5			63 59 71	VEW	CID
4	5179	20190807_KM_2_NCE29_mz1.raw	TYSL	4	64	4	483.245	1	23.04	4070000	482.238	0.2			54 29 87 88	TYSL	CID
4	3574	20190807_KM_2_NCE29_mz1.raw	LKVAAP	6	64	6	598.392	1	17.38	740000	597.385	0.3	E1BYQ6:A0A1D5NTK4:A0A1D5PYN0		89 90 92 41 32 43	LKVAAP	CID
3	3023	20191001_EN2_8__10ug.raw	VLQPS	5	64	5	543.313	1	7.98	7210000	542.306	-1.8			41 44 51 93 92	VLQPS	CID
4	3268	20190807_KM_2_NCE29_mz1.raw	TAGSLTEVER	10	64	10	531.775	2	16.24	15600000	1061.54	0.6			56 35 40 50 48 46 93 89 93 91	TAGSLTEVER	CID
4	8966	20190807_KM_2_NCE29_mz1.raw	LVQPF	5	64	5	603.351	1	37.26	13500000	602.343	0.8			43 39 50 95 95	LVQPF	CID
3	2337	20191001_EN2_8__10ug.raw	LVVNA	5	64	5	515.318	1	6.37	1520000	514.312	-1			56 80 87 54 44	LVVNA	CID
4	8054	20190807_KM_2_NCE29_mz1.raw	LYL	3	64	3	408.249	1	33.71	1200000	407.242	-0.8			69 50 73	LYL	CID
4	9668	20190807_KM_2_NCE29_mz1.raw	LLEL	4	64	4	487.313	1	40.06	62700000	486.305	1.8			44 32 90 91	LLEL	CID
4	8011	20190807_KM_2_NCE29_mz1.raw	EGLF	4	64	4	465.235	1	33.55	15500000	464.227	0.6			51 22 93 90	EGLF	CID
4	5481	20190807_KM_2_NCE29_mz1.raw	VLVNA	5	64	5	515.319	1	24.14	226000000	514.312	0			38 89 99 55 40	VLVNA	CID
3	4577	20191001_EN2_8__10ug.raw	RFPA	4	64	4	490.277	1	11.79	2890000	489.27	-0.7			81 50 62 62	RFPA	CID
4	5182	20190807_KM_2_NCE29_mz1.raw	GGDLSVQ	7	64	7	675.331	1	23.05	17800000	674.323	0.6			33 39 68 67 62 90 90	GGDLSVQ	CID
3	4858	20191001_EN2_8__10ug.raw	AVR	3	64	3	345.224	1	12.37	2640000	344.217	-1.8			69 51 72	AVR	CID
4	4091	20190807_KM_2_NCE29_mz1.raw	DEGRSKVEDL	10	64	10	574.283	2	19.15	5340000	1146.55	0.7			61 50 35 38 46 54 69 90 99 99	DEGRSKVEDL	CID
4	8789	20190807_KM_2_NCE29_mz1.raw	TGELLP	6	64	6	629.351	1	36.57	11100000	628.343	1			50 49 84 77 63 61	TGELLP	CID
3	1414	20191001_EN2_8__10ug.raw	YAV	3	64	3	352.186	1	4.09	4030000	351.179	-1.6			69 54 70	YAV	CID
4	6496	20190807_KM_2_NCE29_mz1.raw	CCYDV	5	64	5	602.195	1	27.91	8000000	601.188	0.2			24 44 59 98 96	CCYDV	CID
4	2103	20190807_KM_2_NCE29_mz1.raw	PPKSV	5	64	5	527.318	1	11.83	2260000	526.312	-0.7			98 92 50 39 41	PPKSV	CID
4	6529	20190807_KM_2_NCE29_mz1.raw	YLV	3	64	3	394.234	1	28.04	4170000	393.226	0.5			67 54 71	YLV	CID
4	8993	20190807_KM_2_NCE29_mz1.raw	LDLLPDE	7	64	7	814.42	1	37.37	1100000	813.412	1.1			28 45 71 80 90 61 73	LDLLPDE	CID
3	2031	20191001_EN2_8__10ug.raw	VME	3	64	3	378.169	1	5.59	2120000	377.162	-1.6			69 40 82	VME	CID
4	3919	20190807_KM_2_NCE29_mz1.raw	EGHGSMPGVKQ	11	64	11	563.769	2	18.58	1510000	1125.52	0.5			65 43 38 68 99 97 87 30 27 68 85	EGHGSMPGVKQ	CID
4	11350	20190807_KM_2_NCE29_mz1.raw	EELPFVV	7	64	7	416.725	2	47.81	4750000	831.438	-2.6	F1NZJ6		96 94 96 80 23 20 39	EELPFVV	CID
4	2908	20190807_KM_2_NCE29_mz1.raw	TVGSSA	6	64	6	521.257	1	14.89		520.249	0.3			46 43 62 95 68 69	TVGSSA	CID
4	9735	20190807_KM_2_NCE29_mz1.raw	VGLEDL	6	64	6	645.346	1	40.36	32900000	644.338	1.4	F1NV02:A0A1D5NYZ4		33 28 48 79 97 98	VGLEDL	CID
4	4984	20190807_KM_2_NCE29_mz1.raw	TVLQPS	6	64	6	644.362	1	22.34	883000	643.354	0.5			39 45 65 52 90 93	TVLQPS	CID
4	11348	20190807_KM_2_NCE29_mz1.raw	VLPLPL	6	64	6	651.444	1	47.81	16400000	650.437	-0.1	F1NV02		30 38 52 97 78 88	VLPLPL	CID
3	4866	20191001_EN2_8__10ug.raw	LSPK	4	64	4	222.644	2	12.39	1880000	443.274	-1.1			39 28 92 97	LSPK	CID
4	2817	20190807_KM_2_NCE29_mz1.raw	LRVEG	5	64	5	573.336	1	14.54	2890000	572.328	0.1			59 52 66 78 63	LRVEG	CID
4	10835	20190807_KM_2_NCE29_mz1.raw	CVGMLL	6	64	6	635.327	1	45.3	1420000	634.318	1.7			32 38 54 62 99 99	CVGMLL	CID
4	6996	20190807_KM_2_NCE29_mz1.raw	SVGVVVDL	8	64	8	394.232	2	29.7	48400000	786.449	0.8			37 31 33 50 76 86 99 99	SVGVVVDL	CID
3	4801	20191001_EN2_8__10ug.raw	VAH	3	64	3	326.182	1	12.25	3300000	325.175	-2.2			71 61 59	VAH	CID
3	1822	20191001_EN2_8__10ug.raw	VME	3	64	3	378.169	1	5.07	2120000	377.162	-1.7			68 40 83	VME	CID
4	10205	20190807_KM_2_NCE29_mz1.raw	TVLF	4	64	4	479.287	1	42.36	526000	478.279	0.9			40 29 94 92	TVLF	CID
4	4828	20190807_KM_2_NCE29_mz1.raw	QGW	3	64	3	390.177	1	21.77	4150000	389.17	-0.6			67 51 72	QGW	CID
4	4404	20190807_KM_2_NCE29_mz1.raw	TGGTDAVLRN	10	64	10	502.262	2	20.21	3430000	1002.51	0.5			30 28 43 93 93 37 40 93 90 92	TGGTDAVLRN	CID
4	5422	20190807_KM_2_NCE29_mz1.raw	FSSSAM	6	64	6	629.26	1	23.92	1330000	628.253	0			32 39 62 63 93 93	FSSSAM	CID
3	4384	20191001_EN2_8__10ug.raw	HAPAGLEPL	9	64	9	452.747	2	11.42	19200000	903.481	-1.2	A0A1D5PS68:A0A1D5PQ58:A0A1D5P4P9:E1C8N4		25 38 32 41 52 90 97 99 99	HAPAGLEPL	CID
4	10418	20190807_KM_2_NCE29_mz1.raw	LLW	3	64	3	431.266	1	43.35	1750000	430.258	0.8			68 51 71	LLW	CID
4	5940	20190807_KM_2_NCE29_mz1.raw	TNMDELLH	8	64	8	486.727	2	25.81	1690000	971.438	1.1			73 38 29 54 63 62 95 94	TNMDELLH	CID
4	6465	20190807_KM_2_NCE29_mz1.raw	AVHEALMP	8	64	8	434.224	2	27.8	42900000	866.432	0.9			26 32 40 75 76 85 84 91	AVHEALMP	CID
4	5120	20190807_KM_2_NCE29_mz1.raw	LPR	3	64	3	385.256	1	22.82	6450000	384.248	0			70 50 70	LPR	CID
4	8725	20190807_KM_2_NCE29_mz1.raw	WFEVSQ	6	64	6	795.368	1	36.31	859000	794.36	1.1			70 57 50 31 87 86	WFEVSQ	CID
3	4317	20191001_EN2_8__10ug.raw	KVLDPM	6	64	6	351.696	2	11.29	1670000	701.378	-2.1			66 55 62 57 46 94	KVLDPM	CID
4	3531	20190807_KM_2_NCE29_mz1.raw	NAPY	4	63	4	464.214	1	17.23	5370000	463.207	1			35 30 94 95	NAPY	CID
3	4472	20191001_EN2_8__10ug.raw	LVK	3	63	3	180.136	2	11.59	15800000	358.258	-0.6			69 52 69	LVK	CID
4	2890	20190807_KM_2_NCE29_mz1.raw	TLTA	4	63	4	405.234	1	14.82	499000	404.227	-0.7			49 40 89 77	TLTA	CID
3	3130	20191001_EN2_8__10ug.raw	TDLLN	5	63	5	575.303	1	8.24	9850000	574.296	-0.8			51 45 48 88 85	TDLLN	CID
4	6835	20190807_KM_2_NCE29_mz1.raw	APALTEW	7	63	7	394.203	2	29.11	13100000	786.391	0.4			21 30 62 76 72 86 98	APALTEW	CID
4	7787	20190807_KM_2_NCE29_mz1.raw	VLFD	4	63	4	493.266	1	32.7	3170000	492.258	0.2			49 31 86 89	VLFD	CID
4	1991	20190807_KM_2_NCE29_mz1.raw	KTMSQESKPVQ	11	63	11	631.824	2	11.41	2680000	1261.63	-0.1	P01012:A0A1D5PI58:A0A1D5P531:E1BTF4:P01013:A0A1D5P8Y1:F1N838		62 39 16 22 35 79 77 95 92 91 90	KTMSQESKPVQ	CID
4	6898	20190807_KM_2_NCE29_mz1.raw	WETLAGEEGETAAPL	15	63	15	787.371	2	29.33	2350000	1572.73	-2.6	R4GM79:R4GFB3		40 57 69 66 28 18 40 83 52 93 89 59 63 94 98	WETLAGEEGETAAPL	CID
4	6594	20190807_KM_2_NCE29_mz1.raw	LAGREWE	7	63	7	430.717	2	28.27	3700000	859.419	0.4			28 23 34 69 92 98 99	LAGREWE	CID
3	4718	20191001_EN2_8__10ug.raw	VAH	3	63	3	326.182	1	12.08	3300000	325.175	-0.7			71 61 57	VAH	CID
4	5496	20190807_KM_2_NCE29_mz1.raw	TGFSPA	6	63	6	579.277	1	24.2	3920000	578.27	-1.2			31 31 62 98 76 82	TGFSPA	CID
4	3384	20190807_KM_2_NCE29_mz1.raw	ASGATPV	7	63	7	602.315	1	16.68	9290000	601.307	0.7	A0A1D5PGT2:P00793		31 33 43 70 99 82 86	ASGATPV	CID
4	4806	20190807_KM_2_NCE29_mz1.raw	KDTYVPP	7	63	7	410.216	2	21.68	9570000	818.417	0			44 43 37 46 77 98 99	KDTYVPP	CID
4	8436	20190807_KM_2_NCE29_mz1.raw	RQLPELL	7	63	7	434.766	2	35.21	4320000	867.518	0.5			30 31 51 45 86 100 100	RQLPELL	CID
4	4609	20190807_KM_2_NCE29_mz1.raw	FHDDDQVS	8	63	8	481.697	2	20.95	4300000	961.378	1.2			54 34 78 71 46 37 91 95	FHDDDQVS	CID
4	7872	20190807_KM_2_NCE29_mz1.raw	LGAAPCC	7	63	7	634.269	1	33.02	8560000	633.261	0.8			90 61 80 56 26 38 91	LGAAPCC	CID
4	9657	20190807_KM_2_NCE29_mz1.raw	SLLENL	6	63	6	688.388	1	40.02	2420000	687.38	0.8	A0A1D5P0F9:F1NUU0:F1NLP0		31 40 57 69 87 94	SLLENL	CID
3	1074	20191001_EN2_8__10ug.raw	VVV	3	63	3	316.222	1	3.35	20500000	315.216	-2			69 50 71	VVV	CID
4	8690	20190807_KM_2_NCE29_mz1.raw	VGPPPPVAEPV	11	63	11	529.798	2	36.16	1710000	1057.58	1.4	A0A1D5PRK5:A0A1D5P9L0:A0A1D5PSG4		22 23 51 86 81 48 50 90 89 67 87	VGPPPPVAEPV	CID
4	9128	20190807_KM_2_NCE29_mz1.raw	PGDVP	5	63	5	484.24	1	37.93	835000	483.233	-1			33 39 67 92 86	PGDVP	CID
4	4873	20190807_KM_2_NCE29_mz1.raw	LRVT	4	63	4	488.319	1	21.94	1690000	487.312	0.4			95 66 48 45	LRVT	CID
4	9028	20190807_KM_2_NCE29_mz1.raw	LVW	3	63	3	417.251	1	37.52	10600000	416.242	2.5			69 55 66	LVW	CID
4	8751	20190807_KM_2_NCE29_mz1.raw	DVPF	4	63	4	477.235	1	36.42	1790000	476.227	1.3			56 26 81 90	DVPF	CID
4	5267	20190807_KM_2_NCE29_mz1.raw	NQLTGYQQVYS	11	63	11	650.811	2	23.34	18700000	1299.61	-1.5			48 61 99 97 34 26 28 39 68 97 98	NQLTGYQQVYS	CID
4	4117	20190807_KM_2_NCE29_mz1.raw	LLTT	4	63	4	447.281	1	19.24	33800000	446.274	0			45 33 89 85	LLTT	CID
4	8792	20190807_KM_2_NCE29_mz1.raw	LLQSPL	6	63	6	670.414	1	36.58	957000	669.406	0.5	E1C6E6:A0A1D5PB87		67 61 56 92 41 61	LLQSPL	CID
4	8396	20190807_KM_2_NCE29_mz1.raw	EVVW	4	63	4	532.277	1	35.05		531.269	1			52 30 72 98	EVVW	CID
4	6593	20190807_KM_2_NCE29_mz1.raw	PSSAVTGGL	9	63	9	788.415	1	28.27	14500000	787.408	0.4			39 52 72 62 39 37 84 86 96	PSSAVTGGL	CID
4	11355	20190807_KM_2_NCE29_mz1.raw	FVDLF	5	63	5	640.333	1	47.83	2250000	639.327	-2			93 52 48 38 84	FVDLF	CID
4	3140	20190807_KM_2_NCE29_mz1.raw	LGGKVV	6	63	6	572.376	1	15.76	1210000	571.369	-0.2			34 31 54 76 87 96	LGGKVV	CID
4	7562	20190807_KM_2_NCE29_mz1.raw	YASKTTPSW	9	63	9	520.756	2	31.83		1039.5	0.4			83 68 91 43 29 32 39 87 95	YASKTTPSW	CID
4	4320	20190807_KM_2_NCE29_mz1.raw	HLLVQ	5	63	5	609.372	1	19.94	473000	608.365	0.9			33 66 75 59 81	HLLVQ	CID
3	1398	20191001_EN2_8__10ug.raw	EL	2	63	2	261.144	1	4.06	18500000	260.137	-1.9			66 60	EL	CID
4	6372	20190807_KM_2_NCE29_mz1.raw	WNSEM	5	63	5	666.256	1	27.45	4000000	665.248	0.5			48 40 60 79 89	WNSEM	CID
4	5379	20190807_KM_2_NCE29_mz1.raw	GLDSM	5	63	5	522.223	1	23.77	7920000	521.216	0.4			22 32 66 98 97	GLDSM	CID
4	8224	20190807_KM_2_NCE29_mz1.raw	LVLP	4	63	4	441.308	1	34.36	10500000	440.3	0.7			30 38 95 89	LVLP	CID
3	1385	20191001_EN2_8__10ug.raw	LLAS	4	63	4	403.254	1	4.04	754000	402.248	-1.6			91 66 54 40	LLAS	CID
4	6633	20190807_KM_2_NCE29_mz1.raw	TAFRAEPLD	9	63	9	510.262	2	28.42	1490000	1018.51	0.7			39 29 33 37 49 87 98 96 99	TAFRAEPLD	CID
4	7102	20190807_KM_2_NCE29_mz1.raw	LLM	3	63	3	376.226	1	30.11	35100000	375.219	-0.8			72 57 59	LLM	CID
4	6890	20190807_KM_2_NCE29_mz1.raw	LLM	3	63	3	376.226	1	29.31	22700000	375.219	-0.5			70 60 57	LLM	CID
4	5764	20190807_KM_2_NCE29_mz1.raw	LGSLDPGYSP	10	63	10	503.248	2	25.17	23000000	1004.48	0.4			23 18 30 46 77 79 88 85 93 91	LGSLDPGYSP	CID
3	1323	20191001_EN2_8__10ug.raw	LLE	3	63	3	374.228	1	3.88	2350000	373.221	-1.3			68 54 67	LLE	CID
4	7186	20190807_KM_2_NCE29_mz1.raw	MVNL	4	63	4	476.254	1	30.44	1180000	475.247	0.2			45 29 88 90	MVNL	CID
4	6457	20190807_KM_2_NCE29_mz1.raw	QRLEPL	6	63	6	378.224	2	27.77	15800000	754.434	0.9	F1NTD6		21 28 70 82 78 99	QRLEPL	CID
4	5677	20190807_KM_2_NCE29_mz1.raw	LPY	3	63	3	392.218	1	24.85	10500000	391.211	0.1			72 44 72	LPY	CID
4	4977	20190807_KM_2_NCE29_mz1.raw	RVGAEPLN	8	63	8	428.239	2	22.31	193000000	854.461	3.3			20 23 28 54 92 91 98 97	RVGAEPLN	CID
4	6402	20190807_KM_2_NCE29_mz1.raw	MVLQPS	6	63	6	674.355	1	27.56	1860000	673.347	0.7			40 60 74 52 57 93	MVLQPS	CID
4	5163	20190807_KM_2_NCE29_mz1.raw	LSAR	4	63	4	446.272	1	22.97	2160000	445.265	0.3			86 27 52 86	LSAR	CID
4	5128	20190807_KM_2_NCE29_mz1.raw	TYLT	4	63	4	497.261	1	22.85	1130000	496.253	0.3			70 41 75 63	TYLT	CID
4	7813	20190807_KM_2_NCE29_mz1.raw	YVLMPR	6	63	6	389.718	2	32.8	1850000	777.421	0.1			57 63 95 79 30 50	YVLMPR	CID
4	3755	20190807_KM_2_NCE29_mz1.raw	FQGSE	5	63	5	567.241	1	18.01	4110000	566.234	-0.2			34 38 52 93 95	FQGSE	CID
4	8130	20190807_KM_2_NCE29_mz1.raw	WSQPAV	6	63	6	687.347	1	34	2000000	686.339	0.9	A0A1D5P4D1		30 30 37 90 94 95	WSQPAV	CID
4	7534	20190807_KM_2_NCE29_mz1.raw	TVPL	4	63	4	429.271	1	31.73	66600000	428.264	0.3			52 28 82 88	TVPL	CID
4	8978	20190807_KM_2_NCE29_mz1.raw	LVLV	4	63	4	443.323	1	37.3	4000000	442.315	1.4			31 38 93 89	LVLV	CID
4	3896	20190807_KM_2_NCE29_mz1.raw	TQRELNGV	8	63	8	458.746	2	18.5	778000	915.477	-0.6			44 33 39 91 88 79 39 88	TQRELNGV	CID
4	9111	20190807_KM_2_NCE29_mz1.raw	FMGEL	5	63	5	596.275	1	37.87	552000	595.268	0.3			43 35 60 82 94	FMGEL	CID
3	3081	20191001_EN2_8__10ug.raw	YAE	3	63	3	382.16	1	8.12	857000	381.154	-1.2			67 46 74	YAE	CID
4	3906	20190807_KM_2_NCE29_mz1.raw	LGTPAQD	7	63	7	701.347	1	18.53	1970000	700.339	1.1	R4GF68		33 31 62 96 96 49 71	LGTPAQD	CID
4	6137	20190807_KM_2_NCE29_mz1.raw	PALLS	5	63	5	500.308	1	26.57	16300000	499.301	0.3			33 57 76 77 68	PALLS	CID
4	7644	20190807_KM_2_NCE29_mz1.raw	LLVT	4	62	4	445.302	1	32.15	400000	444.295	0.5			82 59 63 46	LLVT	CID
4	6295	20190807_KM_2_NCE29_mz1.raw	FFS	3	62	3	400.187	1	27.15	1400000	399.179	0.7			66 50 71	FFS	CID
4	3565	20190807_KM_2_NCE29_mz1.raw	VLQPS	5	62	5	543.314	1	17.35	352000000	542.306	0.7			38 41 48 93 93	VLQPS	CID
4	5090	20190807_KM_2_NCE29_mz1.raw	GALNM	5	62	5	505.245	1	22.71	493000	504.237	1.3			27 38 55 96 97	GALNM	CID
4	11046	20190807_KM_2_NCE29_mz1.raw	PDEVLLLVSG	10	62	10	521.296	2	46.37	7630000	1040.58	1.9			34 57 79 84 93 88 63 39 37 51	PDEVLLLVSG	CID
4	7312	20190807_KM_2_NCE29_mz1.raw	TEEKLPLP	8	62	8	463.764	2	30.9	2830000	925.512	0.4	A0A1D5P5W4:E1C2U7		59 34 34 25 56 97 98 99	TEEKLPLP	CID
3	4391	20191001_EN2_8__10ug.raw	RFAP	4	62	4	490.277	1	11.43	2890000	489.27	-1			79 49 68 52	RFAP	CID
4	4985	20190807_KM_2_NCE29_mz1.raw	SVAATRYP	8	62	8	432.733	2	22.34	747000	863.45	0.5			30 25 32 45 94 93 92 91	SVAATRYP	CID
4	2901	20190807_KM_2_NCE29_mz1.raw	KLGNP	5	62	5	528.314	1	14.86	30400000	527.307	0.2			82 75 90 37 29	KLGNP	CID
4	8476	20190807_KM_2_NCE29_mz1.raw	FLM	3	62	3	410.211	1	35.35	10700000	409.204	-0.4			68 61 57	FLM	CID
4	7152	20190807_KM_2_NCE29_mz1.raw	KDLLQL	6	62	6	729.451	1	30.3	3280000	728.443	0.7	F1NUV8		49 61 77 89 46 51	KDLLQL	CID
4	7492	20190807_KM_2_NCE29_mz1.raw	LLM	3	62	3	376.226	1	31.58	15800000	375.219	0			70 61 56	LLM	CID
4	4050	20190807_KM_2_NCE29_mz1.raw	KPGCGNSGLGPK	12	62	12	557.787	2	19.01	9600000	1113.56	0.2	A0A1D5NUW2:P87498:A0A1D5PS28:A0A1L1RKS2:P12276		93 33 30 23 20 29 75 68 93 95 94 97	KPGCGNSGLGPK	CID
4	9959	20190807_KM_2_NCE29_mz1.raw	LLF	3	62	3	392.254	1	41.29	9420000	391.247	0			68 50 69	LLF	CID
3	1831	20191001_EN2_8__10ug.raw	LQLP	4	62	4	470.297	1	5.09	3480000	469.29	-0.9			39 25 95 91	LQLP	CID
3	1166	20191001_EN2_8__10ug.raw	MPF	3	62	3	394.179	1	3.54	41400000	393.172	-2			60 50 77	MPF	CID
4	3980	20190807_KM_2_NCE29_mz1.raw	SDDD	4	62	4	451.132	1	18.78	8700000	450.123	2.3			32 44 78 97	SDDD	CID
4	3897	20190807_KM_2_NCE29_mz1.raw	DPPVP	5	62	5	524.272	1	18.5	12000000	523.264	0.9			38 35 54 94 90	DPPVP	CID
3	4651	20191001_EN2_8__10ug.raw	LPR	3	62	3	193.131	2	11.94	14100000	384.248	-0.7			70 49 69	LPR	CID
4	5981	20190807_KM_2_NCE29_mz1.raw	LVEQSTNAVLRN	12	62	12	672.368	2	25.96	586000	1342.72	1.3	F1P3B2:A0A1L1RKW5		65 61 94 32 31 80 60 26 29 90 90 91	LVEQSTNAVLRN	CID
3	4564	20191001_EN2_8__10ug.raw	LVK	3	62	3	180.136	2	11.76	15800000	358.258	-0.9			69 49 69	LVK	CID
4	8327	20190807_KM_2_NCE29_mz1.raw	LGW	3	62	3	375.203	1	34.77	2830000	374.195	0.1			70 45 71	LGW	CID
4	5754	20190807_KM_2_NCE29_mz1.raw	TVLVE	5	62	5	560.329	1	25.14	20000000	559.322	0.4			28 33 61 95 96	TVLVE	CID
4	8507	20190807_KM_2_NCE29_mz1.raw	YLYEAV	6	62	6	379.192	2	35.46	2600000	756.369	-0.5	P02659		41 40 48 62 88 94	YLYEAV	CID
4	9680	20190807_KM_2_NCE29_mz1.raw	LQVPL	5	62	5	569.367	1	40.11		568.359	2.1			30 34 93 85 69	LQVPL	CID
4	3154	20190807_KM_2_NCE29_mz1.raw	AVLNR	5	62	5	572.352	1	15.81	1250000	571.344	0.7			31 41 65 86 88	AVLNR	CID
4	2388	20190807_KM_2_NCE29_mz1.raw	RLLT	4	62	4	502.335	1	12.93	14000000	501.327	-0.3			45 46 82 77	RLLT	CID
4	8870	20190807_KM_2_NCE29_mz1.raw	EMPF	4	62	4	523.222	1	36.88	3430000	522.215	0.2			59 17 86 89	EMPF	CID
4	5356	20190807_KM_2_NCE29_mz1.raw	ELM	3	62	3	392.185	1	23.68	1770000	391.178	0.4			77 54 56	ELM	CID
4	6399	20190807_KM_2_NCE29_mz1.raw	CTLTDV	6	62	6	651.302	1	27.55	5810000	650.295	0.4			28 31 63 91 82 78	CTLTDV	CID
4	11357	20190807_KM_2_NCE29_mz1.raw	VELLLPA	7	62	7	754.471	1	47.84	1490000	753.464	0.5	A0A1D5PSL2:A0A1D5P7V5		22 39 65 92 96 52 70	VELLLPA	CID
4	4042	20190807_KM_2_NCE29_mz1.raw	TAGFAAD	7	62	7	652.294	1	18.99	4890000	651.286	0.6			38 37 41 57 77 92 94	TAGFAAD	CID
4	3135	20190807_KM_2_NCE29_mz1.raw	KNVV	4	62	4	459.292	1	15.74	2660000	458.285	-0.2			37 30 89 94	KNVV	CID
3	2617	20191001_EN2_8__10ug.raw	LNLE	4	62	4	488.271	1	7.05	1100000	487.264	-1.5			38 23 94 95	LNLE	CID
3	4268	20191001_EN2_8__10ug.raw	LLK	3	62	3	187.144	2	11.19	10200000	372.274	-0.9			66 52 67	LLK	CID
4	9162	20190807_KM_2_NCE29_mz1.raw	GLVEW	5	62	5	603.314	1	38.06	2380000	602.306	0.4			24 41 63 85 96	GLVEW	CID
4	11406	20190807_KM_2_NCE29_mz1.raw	PVDPF	5	62	5	574.289	1	48.04	11600000	573.28	2.6			25 40 63 91 91	PVDPF	CID
4	7845	20190807_KM_2_NCE29_mz1.raw	AYPF	4	62	4	497.24	1	32.92	23300000	496.232	0.5			40 28 89 92	AYPF	CID
4	8319	20190807_KM_2_NCE29_mz1.raw	AEEERGHVQEA	11	62	11	418.861	3	34.74	11900000	1253.56	-2.4			98 99 99 97 88 23 10 21 29 56 66	AEEERGHVQEA	CID
4	6228	20190807_KM_2_NCE29_mz1.raw	VPSELP	6	62	6	641.351	1	26.9	1210000	640.343	0.2			97 92 51 48 38 46	VPSELP	CID
4	7183	20190807_KM_2_NCE29_mz1.raw	WLGRDDTAAN	10	62	10	559.765	2	30.43	5100000	1117.52	0.6			43 31 27 35 70 70 67 87 93 98	WLGRDDTAAN	CID
4	7858	20190807_KM_2_NCE29_mz1.raw	LDVLG	5	62	5	516.303	1	32.97	28300000	515.295	0.6			48 65 92 60 45	LDVLG	CID
4	2785	20190807_KM_2_NCE29_mz1.raw	TVSREAATTQPV	12	62	12	420.558	3	14.42	2930000	1258.65	-0.3			59 52 56 54 74 50 39 82 80 41 70 86	TVSREAATTQPV	CID
4	9406	20190807_KM_2_NCE29_mz1.raw	VSLEKGW	7	62	7	409.723	2	39	2110000	817.433	-3.7			49 50 86 40 29 86 95	VSLEKGW	CID
3	4671	20191001_EN2_8__10ug.raw	TRMMP	5	62	5	318.153	2	11.99	3310000	634.293	-2.1			37 38 57 90 90	TRMMP	CID
4	6481	20190807_KM_2_NCE29_mz1.raw	LLY	3	62	3	408.249	1	27.86	2560000	407.242	0.2			70 54 62	LLY	CID
4	11155	20190807_KM_2_NCE29_mz1.raw	LESLLL	6	62	6	687.429	1	46.91	577000	686.421	0.6	F1P172:F1NMM0:A0A1D5PAT2:A0A1D5PNS1		30 33 34 79 97 98	LESLLL	CID
4	8076	20190807_KM_2_NCE29_mz1.raw	YPF	3	62	3	426.202	1	33.79	9170000	425.195	0.1			67 49 70	YPF	CID
4	2600	20190807_KM_2_NCE29_mz1.raw	LRN	3	62	3	402.246	1	13.73	8420000	401.239	-0.4			69 46 70	LRN	CID
4	8921	20190807_KM_2_NCE29_mz1.raw	PDALVLAA	8	62	8	385.226	2	37.07	12700000	768.438	0.2			25 49 66 81 70 66 63 77	PDALVLAA	CID
4	9353	20190807_KM_2_NCE29_mz1.raw	LQVPL	5	62	5	569.366	1	38.79	461000000	568.359	0.3			40 50 97 62 60	LQVPL	CID
3	4370	20191001_EN2_8__10ug.raw	VLH	3	62	3	368.229	1	11.4	2470000	367.222	-1.6			70 57 57	VLH	CID
4	4443	20190807_KM_2_NCE29_mz1.raw	SSCCSSVLSV	10	62	10	486.212	2	20.34	2320000	970.41	0.4	F1NLP0		46 43 56 66 69 62 49 46 89 93	SSCCSSVLSV	CID
3	1158	20191001_EN2_8__10ug.raw	LAL	3	62	3	316.223	1	3.52	8340000	315.216	-1.9			70 43 73	LAL	CID
4	7319	20190807_KM_2_NCE29_mz1.raw	KPVTTPPC	8	62	8	842.441	1	30.93	8850000	841.437	-4.1	E1C071		49 51 80 87 85 55 33 55	KPVTTPPC	CID
4	5615	20190807_KM_2_NCE29_mz1.raw	TLQM	4	62	4	492.249	1	24.62	6110000	491.241	0.7			52 29 86 80	TLQM	CID
4	8500	20190807_KM_2_NCE29_mz1.raw	FLLN	4	62	4	506.295	1	35.43	11900000	505.29	-3.6			56 25 88 79	FLLN	CID
4	4771	20190807_KM_2_NCE29_mz1.raw	SADLKYP	7	62	7	397.208	2	21.56	1500000	792.402	-0.5			41 33 43 39 90 94 95	SADLKYP	CID
4	5506	20190807_KM_2_NCE29_mz1.raw	EKLVPPGAGT	10	62	10	484.774	2	24.24	5340000	967.534	0.2			41 28 46 84 99 72 34 34 85 93	EKLVPPGAGT	CID
4	5386	20190807_KM_2_NCE29_mz1.raw	DVTEKKSLPLMATAAP	16	62	16	836.453	2	23.8	1770000	1670.89	0.1	A0A1D5PFQ4:A0A1D5PV10:A0A1D5PF19:F1NSF6		38 31 56 85 92 99 97 56 57 99 80 68 24 61 19 30	DVTEKKSLPLMATAAP	CID
4	2768	20190807_KM_2_NCE29_mz1.raw	GLSSGT	6	62	6	521.257	1	14.36	27500000	520.249	0.1	A0A1D5PJN1:F1NLF6		21 32 67 99 76 76	GLSSGT	CID
3	4691	20191001_EN2_8__10ug.raw	HAVVA	5	62	5	496.287	1	12.03	805000	495.281	-1			37 61 75 71 65	HAVVA	CID
4	4733	20190807_KM_2_NCE29_mz1.raw	EPDCCMPVGKQ	11	62	11	603.753	2	21.42	1830000	1205.49	2.6			69 46 74 59 55 76 73 34 27 79 86	EPDCCMPVGKQ	CID
4	5364	20190807_KM_2_NCE29_mz1.raw	TLQHLV	6	62	6	710.42	1	23.71	3820000	709.412	0.2	F1NFL6:P02845:A0A1D5PV37:A0A1D5P328:A0A1D5PSW5:F1NZJ9:F1P566:F1NZF2:A0A1D5PAH0:A0A1D5PSR1:A0A1D5PPJ8		34 37 55 94 76 74	TLQHLV	CID
4	8355	20190807_KM_2_NCE29_mz1.raw	TLGVEKSLPE	10	62	10	536.798	2	34.89	2090000	1071.58	1	F1NWS9		66 44 34 39 61 55 57 69 93 98	TLGVEKSLPE	CID
4	8220	20190807_KM_2_NCE29_mz1.raw	YPF	3	62	3	426.203	1	34.35	9170000	425.195	0.8			69 45 71	YPF	CID
4	7234	20190807_KM_2_NCE29_mz1.raw	QSFDLN	6	62	6	723.33	1	30.62	1340000	722.323	-0.4	F1NV02		29 37 52 66 93 95	QSFDLN	CID
4	5341	20190807_KM_2_NCE29_mz1.raw	EVLAKPSVA	9	62	9	457.272	2	23.62	3930000	912.528	0.4	F1NV02		69 59 80 97 95 35 25 24 72	EVLAKPSVA	CID
4	6143	20190807_KM_2_NCE29_mz1.raw	KAGAVRLLP	9	62	9	462.803	2	26.59	3320000	923.592	0	Q5ZK76:R4GLH9		28 20 29 90 91 54 62 90 91	KAGAVRLLP	CID
3	4514	20191001_EN2_8__10ug.raw	LPR	3	62	3	385.255	1	11.66	5480000	384.248	-1.7			69 44 72	LPR	CID
3	1750	20191001_EN2_8__10ug.raw	VME	3	62	3	378.169	1	4.9	2120000	377.162	-0.9			67 43 75	VME	CID
4	3310	20190807_KM_2_NCE29_mz1.raw	TLDVS	5	62	5	534.277	1	16.39	1570000	533.27	0.7			54 59 79 62 55	TLDVS	CID
4	4212	20190807_KM_2_NCE29_mz1.raw	EVNALDGVKQ	10	62	10	536.785	2	19.57	887000	1071.56	0.2	F1NG70		55 39 46 57 93 93 33 34 77 87	EVNALDGVKQ	CID
4	4708	20190807_KM_2_NCE29_mz1.raw	VGVDPEVVLDVEP	13	62	13	683.857	2	21.32	4280000	1365.7	-1.7			92 45 57 67 37 50 66 34 40 56 82 85 88	VGVDPEVVLDVEP	CID
4	4088	20190807_KM_2_NCE29_mz1.raw	ELVGQ	5	61	5	545.293	1	19.15	30100000	544.286	0.5			60 41 43 85 79	ELVGQ	CID
3	4581	20191001_EN2_8__10ug.raw	HAVV	4	61	4	425.25	1	11.8	955000	424.243	-1.3			43 44 80 79	HAVV	CID
4	9081	20190807_KM_2_NCE29_mz1.raw	VDLDYANAKQ	10	61	10	568.782	2	37.74	2770000	1135.55	-0.8	A0A1D5PR49:F1N8T0		95 98 96 94 37 28 28 27 30 85	VDLDYANAKQ	CID
4	8245	20190807_KM_2_NCE29_mz1.raw	VARVEVGL	8	61	8	421.759	2	34.44	10800000	841.502	0.6			84 35 34 35 59 55 92 96	VARVEVGL	CID
4	4163	20190807_KM_2_NCE29_mz1.raw	VFSSGT	6	61	6	597.288	1	19.4	15000000	596.281	-0.1			37 41 65 96 65 66	VFSSGT	CID
4	5121	20190807_KM_2_NCE29_mz1.raw	LVPDA	5	61	5	514.288	1	22.83	7930000	513.28	1			73 66 85 48 37	LVPDA	CID
4	1972	20190807_KM_2_NCE29_mz1.raw	KGALTVGLKGA	11	61	11	507.818	2	11.34	9190000	1013.62	-1.2			67 41 77 98 49 25 33 95 90 39 61	KGALTVGLKGA	CID
4	3649	20190807_KM_2_NCE29_mz1.raw	GVAPSQE	7	61	7	687.331	1	17.63	8800000	686.323	0.1			26 31 51 97 97 52 75	GVAPSQE	CID
4	6781	20190807_KM_2_NCE29_mz1.raw	LNPLGT	6	61	6	614.351	1	28.96	292000000	613.343	0.5			31 39 95 95 46 62	LNPLGT	CID
4	9740	20190807_KM_2_NCE29_mz1.raw	VGAFSPL	7	61	7	690.383	1	40.38	25200000	689.375	1			28 27 57 88 97 59 75	VGAFSPL	CID
4	10548	20190807_KM_2_NCE29_mz1.raw	WLAL	4	61	4	502.303	1	43.95	640000	501.295	1.3			77 48 61 59	WLAL	CID
4	7624	20190807_KM_2_NCE29_mz1.raw	AVDL	4	61	4	417.234	1	32.07	902000	416.227	0			33 24 95 93	AVDL	CID
4	6548	20190807_KM_2_NCE29_mz1.raw	QVW	3	61	3	432.224	1	28.1	13400000	431.217	0.4			66 46 72	QVW	CID
3	4477	20191001_EN2_8__10ug.raw	AHLFR	5	61	5	322.187	2	11.59		642.36	-1.6			22 21 66 99 99	AHLFR	CID
4	5125	20190807_KM_2_NCE29_mz1.raw	ELETACTEELQ	11	61	11	633.279	2	22.84	12500000	1264.55	-4.6			83 67 96 88 33 24 17 23 45 99 100	ELETACTEELQ	CID
4	6414	20190807_KM_2_NCE29_mz1.raw	SHALPLL	7	61	7	375.729	2	27.61	4910000	749.443	0.1			35 21 49 65 63 96 99	SHALPLL	CID
4	3842	20190807_KM_2_NCE29_mz1.raw	TLVQ	4	61	4	460.277	1	18.29	1610000	459.269	0			66 27 82 70	TLVQ	CID
3	2434	20191001_EN2_8__10ug.raw	DL	2	61	2	247.129	1	6.61	2360000	246.122	-0.9			62 60	DL	CID
4	2108	20190807_KM_2_NCE29_mz1.raw	VVGGGERV	8	61	8	386.719	2	11.85	46600000	771.424	-0.7			86 82 68 38 26 40 62 85	VVGGGERV	CID
4	4006	20190807_KM_2_NCE29_mz1.raw	LLDS	4	61	4	447.245	1	18.86		446.238	0.8			41 25 91 88	LLDS	CID
4	5359	20190807_KM_2_NCE29_mz1.raw	KLEVPPQGT	9	61	9	484.774	2	23.69	5340000	967.534	0.2			33 34 50 56 92 45 48 94 97	KLEVPPQGT	CID
4	5257	20190807_KM_2_NCE29_mz1.raw	TPSCEPAPA	9	61	9	436.695	2	23.31	1160000	871.375	1.2			52 39 44 38 52 82 87 74 82	TPSCEPAPA	CID
4	6034	20190807_KM_2_NCE29_mz1.raw	KALLVPR	7	61	7	398.774	2	26.16	1410000	795.533	0.6			94 40 46 40 39 80 89	KALLVPR	CID
4	8705	20190807_KM_2_NCE29_mz1.raw	FAVAV	5	61	5	506.298	1	36.23	8910000	505.29	1.9			34 38 48 94 92	FAVAV	CID
4	9987	20190807_KM_2_NCE29_mz1.raw	LSPDLV	6	61	6	643.366	1	41.4	618000	642.359	-0.1			45 48 63 76 63 71	LSPDLV	CID
4	9620	20190807_KM_2_NCE29_mz1.raw	GVCLTL	6	61	6	605.333	1	39.85	2440000	604.325	0.4	A0A1D5PE70		20 26 43 84 98 98	GVCLTL	CID
4	2739	20190807_KM_2_NCE29_mz1.raw	TLTAT	5	61	5	506.282	1	14.25	979000	505.275	0.5			33 61 71 74 66	TLTAT	CID
3	4568	20191001_EN2_8__10ug.raw	LPR	3	61	3	193.131	2	11.77	14100000	384.248	-0.7			68 46 68	LPR	CID
4	10786	20190807_KM_2_NCE29_mz1.raw	QLGLF	5	61	5	577.336	1	45.06	2460000	576.327	1.9			26 39 63 81 95	QLGLF	CID
4	9183	20190807_KM_2_NCE29_mz1.raw	KFLLGSV	7	61	7	382.239	2	38.15	1210000	762.464	0.1			37 35 54 55 52 95 97	KFLLGSV	CID
3	1501	20191001_EN2_8__10ug.raw	LLQ	3	61	3	373.244	1	4.27	1500000	372.237	-1.9			68 44 70	LLQ	CID
4	6297	20190807_KM_2_NCE29_mz1.raw	SFASSVQ	7	61	7	725.347	1	27.16	24500000	724.339	0.6			38 35 48 56 69 91 89	SFASSVQ	CID
4	9783	20190807_KM_2_NCE29_mz1.raw	CVGMLM	6	61	6	653.283	1	40.57	712000	652.275	1.1			29 35 54 57 95 93	CVGMLM	CID
4	4547	20190807_KM_2_NCE29_mz1.raw	TMVP	4	61	4	447.227	1	20.72	3550000	446.22	0			55 21 88 81	TMVP	CID
4	5542	20190807_KM_2_NCE29_mz1.raw	WVA	3	61	3	375.203	1	24.37	22100000	374.195	0.4			66 48 69	WVA	CID
4	4289	20190807_KM_2_NCE29_mz1.raw	YALSNKGNSE	10	61	10	541.76	2	19.82	2590000	1081.5	1.2	E1C224:F1P3B2:A0A1L1RKW5:E1C4H7		93 93 94 87 35 28 23 25 35 95	YALSNKGNSE	CID
4	2014	20190807_KM_2_NCE29_mz1.raw	APPKSV	6	61	6	598.355	1	11.49	753000	597.349	-0.8	P02789:A0A1D5P4L7		92 62 62 54 40 55	APPKSV	CID
4	4462	20190807_KM_2_NCE29_mz1.raw	LASPKPEAHGA	11	61	11	539.288	2	20.41	825000	1076.56	0.3			45 44 94 95 93 31 44 32 19 81 92	LASPKPEAHGA	CID
4	4642	20190807_KM_2_NCE29_mz1.raw	LANLQ	5	61	5	558.325	1	21.08	2510000	557.317	0.7			33 28 52 99 92	LANLQ	CID
3	4427	20191001_EN2_8__10ug.raw	VRLP	4	61	4	242.666	2	11.5	2520000	483.317	-0.8			74 21 57 91	VRLP	CID
4	5088	20190807_KM_2_NCE29_mz1.raw	ELVQTD	6	61	6	704.346	1	22.7	972000	703.339	0.5			71 49 33 31 86 95	ELVQTD	CID
3	1234	20191001_EN2_8__10ug.raw	LLT	3	61	3	346.233	1	3.66	6760000	345.226	-2.1			71 56 55	LLT	CID
4	6875	20190807_KM_2_NCE29_mz1.raw	AAPLTEWT	8	61	8	444.727	2	29.25	3540000	887.439	0			18 30 40 70 69 73 90 97	AAPLTEWT	CID
4	9014	20190807_KM_2_NCE29_mz1.raw	EPSYTVPL	8	61	8	453.235	2	37.46	14000000	904.454	1.9			52 37 65 79 56 40 69 87	EPSYTVPL	CID
3	4663	20191001_EN2_8__10ug.raw	MPR	3	61	3	403.211	1	11.97	2050000	402.205	-2.1			56 54 72	MPR	CID
4	6922	20190807_KM_2_NCE29_mz1.raw	SSSAGGLHNAMAE	13	61	13	616.275	2	29.43	1960000	1230.53	4.1			49 97 99 95 49 45 86 16 22 21 21 94 99	SSSAGGLHNAMAE	CID
4	4016	20190807_KM_2_NCE29_mz1.raw	TRL	3	61	3	389.251	1	18.9	1470000	388.243	0.7			67 46 69	TRL	CID
4	8127	20190807_KM_2_NCE29_mz1.raw	ALGAGW	6	61	6	574.299	1	33.98	3010000	573.291	0.4			43 45 38 46 93 99	ALGAGW	CID
4	6010	20190807_KM_2_NCE29_mz1.raw	SPDAEGALAP	10	61	10	927.442	1	26.07	4710000	926.434	0.4			55 49 87 85 71 21 22 40 87 90	SPDAEGALAP	CID
4	3671	20190807_KM_2_NCE29_mz1.raw	TAVSVTCLVNR	11	61	11	388.212	3	17.71	17100000	1161.62	-2.7	E1C4H7		57 52 60 54 44 38 35 46 92 92 95	TAVSVTCLVNR	CID
4	4037	20190807_KM_2_NCE29_mz1.raw	VVGWTMLVVK	10	61	10	377.89	3	18.97		1130.65	-3			96 88 29 27 31 31 65 62 88 91	VVGWTMLVVK	CID
4	10649	20190807_KM_2_NCE29_mz1.raw	LFEL	4	61	4	521.298	1	44.4	924000	520.29	1			46 27 76 93	LFEL	CID
4	3820	20190807_KM_2_NCE29_mz1.raw	VMEEAT	6	61	6	679.297	1	18.22	882000	678.289	0.3	A0A1D5NUW2:P87498		41 28 68 70 62 95	VMEEAT	CID
3	2566	20191001_EN2_8__10ug.raw	EYALV	5	61	5	594.312	1	6.93	1370000	593.306	-1.6			48 37 51 72 95	EYALV	CID
4	7267	20190807_KM_2_NCE29_mz1.raw	TMDGYGPL	8	61	8	427.191	2	30.73	2670000	852.369	-2.2			66 51 96 40 34 32 78 89	TMDGYGPL	CID
4	3376	20190807_KM_2_NCE29_mz1.raw	EPLAETTLAS	10	61	10	516.267	2	16.64	2140000	1030.52	1.4			50 34 62 55 50 35 51 93 84 90	EPLAETTLAS	CID
4	4470	20190807_KM_2_NCE29_mz1.raw	GLLE	4	61	4	431.249	1	20.44	724000	430.243	-2.2			30 26 92 94	GLLE	CID
4	5625	20190807_KM_2_NCE29_mz1.raw	TTYYHS	6	60	6	386.169	2	24.66	822000	770.323	0.2			70 55 52 86 32 66	TTYYHS	CID
4	6329	20190807_KM_2_NCE29_mz1.raw	AYPSLS	6	60	6	637.32	1	27.29	27400000	636.312	0.8			35 40 90 90 48 59	AYPSLS	CID
3	2368	20191001_EN2_8__10ug.raw	EL	2	60	2	261.144	1	6.45	1580000	260.137	-1.8			63 57	EL	CID
4	10072	20190807_KM_2_NCE29_mz1.raw	DLGVLL	6	60	6	629.387	1	41.78	996000	628.38	-0.3	F1P3T9:A0A1D5PNA1		38 32 40 70 89 93	DLGVLL	CID
4	6580	20190807_KM_2_NCE29_mz1.raw	TREMFP	6	60	6	390.689	2	28.22	24400000	779.364	-0.6			43 39 75 67 70 68	TREMFP	CID
4	6810	20190807_KM_2_NCE29_mz1.raw	TGVLTEW	7	60	7	403.208	2	29.04	385000000	804.402	-0.5			46 32 46 55 62 84 98	TGVLTEW	CID
3	3094	20191001_EN2_8__10ug.raw	AGEL	4	60	4	389.202	1	8.15	2730000	388.196	-1.6			39 26 81 97	AGEL	CID
3	4668	20191001_EN2_8__10ug.raw	HAVV	4	60	4	425.25	1	11.98	955000	424.243	-1.3			44 44 79 76	HAVV	CID
4	7917	20190807_KM_2_NCE29_mz1.raw	LGGEPL	6	60	6	585.324	1	33.2	12400000	584.317	0.5			31 26 37 76 95 97	LGGEPL	CID
3	4712	20191001_EN2_8__10ug.raw	PPVFK	5	60	5	294.181	2	12.07		586.348	-1.6			17 31 59 98 99	PPVFK	CID
3	1145	20191001_EN2_8__10ug.raw	LLLAP	5	60	5	526.36	1	3.5	3510000	525.353	-0.7			35 86 82 57 41	LLLAP	CID
4	3922	20190807_KM_2_NCE29_mz1.raw	ELQAAGRSV	9	60	9	465.754	2	18.59	736000	929.493	0.6			59 45 85 90 32 19 30 89 95	ELQAAGRSV	CID
3	2622	20191001_EN2_8__10ug.raw	VVPS	4	60	4	401.239	1	7.06	1090000	400.232	-1.7			61 45 67 68	VVPS	CID
3	4673	20191001_EN2_8__10ug.raw	KGALSGV	7	60	7	316.192	2	11.99	3130000	630.37	-1.5			63 51 59 38 34 82 94	KGALSGV	CID
4	5007	20190807_KM_2_NCE29_mz1.raw	TSGVYVPP	8	60	8	410.216	2	22.41	9570000	818.417	0.3			45 33 30 39 66 78 96 97	TSGVYVPP	CID
3	3204	20191001_EN2_8__10ug.raw	AD	2	60	2	205.082	1	8.41	607000	204.075	-0.4			52 68	AD	CID
4	8041	20190807_KM_2_NCE29_mz1.raw	LVLPD	5	60	5	556.334	1	33.66	2840000	555.327	0.3			30 67 93 50 62	LVLPD	CID
4	6620	20190807_KM_2_NCE29_mz1.raw	SVYLKMSPNV	10	60	10	569.305	2	28.37	1270000	1136.59	4.4			26 30 49 93 95 78 45 25 75 87	SVYLKMSPNV	CID
4	6964	20190807_KM_2_NCE29_mz1.raw	LWDR	4	60	4	589.31	1	29.58	962000	588.302	1			84 20 52 86	LWDR	CID
4	1987	20190807_KM_2_NCE29_mz1.raw	TGACENCPKE	10	60	10	526.212	2	11.39	20300000	1050.41	-0.6			84 39 38 22 27 21 85 94 96 98	TGACENCPKE	CID
4	8670	20190807_KM_2_NCE29_mz1.raw	PNLLP	5	60	5	553.335	1	36.09	1560000	552.327	1.3			24 30 56 97 95	PNLLP	CID
4	3716	20190807_KM_2_NCE29_mz1.raw	VLQPS	5	60	5	543.314	1	17.88	352000000	542.306	0.3			37 39 45 92 89	VLQPS	CID
4	3514	20190807_KM_2_NCE29_mz1.raw	TLPSPR	6	60	6	670.389	1	17.16	1070000	669.381	0.5			40 45 40 50 91 95	TLPSPR	CID
4	5555	20190807_KM_2_NCE29_mz1.raw	EHALMP	6	60	6	697.334	1	24.42	667000	696.327	0.9			55 38 82 81 45 60	EHALMP	CID
3	1381	20191001_EN2_8__10ug.raw	LTPLA	5	60	5	514.323	1	4.03	1970000	513.316	-1.1			54 49 86 60 54	LTPLA	CID
3	4358	20191001_EN2_8__10ug.raw	LLK	3	60	3	187.144	2	11.37	10200000	372.274	-0.6			68 46 66	LLK	CID
4	8089	20190807_KM_2_NCE29_mz1.raw	TPGGGLSCCGEPV	13	60	13	588.757	2	33.84	1250000	1175.5	3			82 62 77 77 76 84 77 54 22 12 25 57 77	TPGGGLSCCGEPV	CID
4	8334	20190807_KM_2_NCE29_mz1.raw	TAAVPPDLP	9	60	9	440.742	2	34.8	1820000	879.47	0			55 32 33 33 38 92 95 82 83	TAAVPPDLP	CID
4	9144	20190807_KM_2_NCE29_mz1.raw	LLALTT	6	60	6	631.403	1	38	1640000	630.395	0.3	E1C4H7		39 39 46 71 79 87	LLALTT	CID
4	9035	20190807_KM_2_NCE29_mz1.raw	LPF	3	60	3	376.224	1	37.55		375.216	1.3			71 43 67	LPF	CID
4	10263	20190807_KM_2_NCE29_mz1.raw	MVLLPDE	7	60	7	816.418	1	42.66	1420000	815.41	1.2	P01012:A0A1D5PI58:A0A1D5P531:E1BTF4:P01013:F1NU67:E1C3Q4		23 40 67 76 88 56 71	MVLLPDE	CID
4	5244	20190807_KM_2_NCE29_mz1.raw	EVQRSLP	7	60	7	414.733	2	23.27	1970000	827.45	1.1			62 30 30 31 86 90 92	EVQRSLP	CID
4	9559	20190807_KM_2_NCE29_mz1.raw	LGLPAL	6	60	6	583.382	1	39.61	14600000	582.374	1.2	A0A1D5PU45		33 34 70 93 59 72	LGLPAL	CID
3	1415	20191001_EN2_8__10ug.raw	NALVLV	6	60	6	628.402	1	4.1	5250000	627.396	-1.9			31 32 51 73 85 89	NALVLV	CID
4	7278	20190807_KM_2_NCE29_mz1.raw	SMPF	4	60	4	481.212	1	30.78	2760000	480.204	0.7			67 16 77 81	SMPF	CID
4	5355	20190807_KM_2_NCE29_mz1.raw	QLQTQVPN	8	60	8	464.249	2	23.67	3840000	926.482	1			41 56 46 44 39 80 82 91	QLQTQVPN	CID
3	1947	20191001_EN2_8__10ug.raw	DL	2	60	2	247.129	1	5.38	2030000	246.122	-0.6			62 59	DL	CID
4	7382	20190807_KM_2_NCE29_mz1.raw	VYLPS	5	60	5	578.319	1	31.16	639000	577.311	0.3			55 60 88 48 49	VYLPS	CID
4	11311	20190807_KM_2_NCE29_mz1.raw	VPEEHCTPV	9	60	9	505.736	2	47.67	3530000	1009.45	3.1			96 92 79 65 21 32 39 44 72	VPEEHCTPV	CID
4	8891	20190807_KM_2_NCE29_mz1.raw	EPSYTVPL	8	60	8	453.234	2	36.95	14000000	904.454	-1.5			51 35 61 68 48 43 81 93	EPSYTVPL	CID
4	10850	20190807_KM_2_NCE29_mz1.raw	LLQVLP	6	60	6	682.451	1	45.37	6140000	681.442	1.8	F1P0Y0		66 57 55 91 46 45	LLQVLP	CID
4	2490	20190807_KM_2_NCE29_mz1.raw	KGAAKPGEK	9	60	9	443.261	2	13.32	1540000	884.508	0.2			86 21 30 40 52 87 56 72 95	KGAAKPGEK	CID
4	8330	20190807_KM_2_NCE29_mz1.raw	DPSVMASDDGL	11	60	11	553.738	2	34.78	2650000	1105.46	0.9			50 27 50 60 22 30 49 79 99 97 98	DPSVMASDDGL	CID
4	5847	20190807_KM_2_NCE29_mz1.raw	AVAEQLE	7	60	7	759.389	1	25.47		758.381	0.5	A0A1D5PA68		27 32 54 70 49 92 97	AVAEQLE	CID
4	8722	20190807_KM_2_NCE29_mz1.raw	VCPF	4	60	4	465.217	1	36.3		464.209	1.6			34 26 89 92	VCPF	CID
4	2117	20190807_KM_2_NCE29_mz1.raw	QRHLLE	6	60	6	398.227	2	11.88	157000000	794.44	0	A0A1L1RUH2:P20740:A0A1D5P3R8		29 29 26 79 99 100	QRHLLE	CID
4	8150	20190807_KM_2_NCE29_mz1.raw	EVVW	4	60	4	532.277	1	34.07	95800000	531.269	0.9			49 26 68 98	EVVW	CID
4	7231	20190807_KM_2_NCE29_mz1.raw	SGAPDVPM	8	60	8	387.179	2	30.61	3330000	772.342	0.4	F1NFL6:P02845:A0A1D5PV37		56 46 51 34 50 54 92 96	SGAPDVPM	CID
4	5728	20190807_KM_2_NCE29_mz1.raw	VGDLVN	6	60	6	616.33	1	25.04	9380000	615.323	-0.1			35 29 52 59 92 93	VGDLVN	CID
4	4868	20190807_KM_2_NCE29_mz1.raw	NPDVKTLYS	9	60	9	518.77	2	21.92	404000000	1035.52	1.2			20 18 50 62 65 60 71 97 98	NPDVKTLYS	CID
4	4871	20190807_KM_2_NCE29_mz1.raw	WTETSS	6	60	6	710.299	1	21.93	4560000	709.292	-0.2			34 37 68 66 72 82	WTETSS	CID
4	7229	20190807_KM_2_NCE29_mz1.raw	PPLTMTGD	8	60	8	416.2	2	30.6	8750000	830.384	0.9			34 45 69 59 31 50 93 98	PPLTMTGD	CID
4	8454	20190807_KM_2_NCE29_mz1.raw	LVLPD	5	60	5	556.335	1	35.28		555.327	0.9			29 66 94 49 62	LVLPD	CID
3	4490	20191001_EN2_8__10ug.raw	PPHAMPR	7	60	7	403.21	2	11.62		804.406	-1.2			27 31 29 61 78 97 97	PPHAMPR	CID
4	7298	20190807_KM_2_NCE29_mz1.raw	LAAAPTPV	8	60	8	739.435	1	30.84	3370000	738.428	0.6			49 33 34 35 61 99 82 86	LAAAPTPV	CID
4	7746	20190807_KM_2_NCE29_mz1.raw	LPAFGC	6	60	6	607.288	1	32.54	6070000	606.284	-4.5			96 89 49 35 33 57	LPAFGC	CID
4	4803	20190807_KM_2_NCE29_mz1.raw	TVLN	4	60	4	446.261	1	21.68	25000000	445.254	0.4			44 22 91 82	TVLN	CID
4	5654	20190807_KM_2_NCE29_mz1.raw	TAENW	5	60	5	620.268	1	24.77	5580000	619.26	0.1			50 33 48 81 87	TAENW	CID
4	5929	20190807_KM_2_NCE29_mz1.raw	LSCCGNSYGVV	11	60	11	551.238	2	25.77	3380000	1100.46	-0.9			96 96 81 41 20 20 21 28 57 99 100	LSCCGNSYGVV	CID
4	6868	20190807_KM_2_NCE29_mz1.raw	KLLVPSS	7	60	7	743.466	1	29.23	2340000	742.459	0.1			44 60 82 75 79 31 48	KLLVPSS	CID
4	6514	20190807_KM_2_NCE29_mz1.raw	KLVGPSL	7	60	7	713.455	1	27.97	1180000	712.448	-0.2			69 82 97 68 30 27 46	KLVGPSL	CID
3	1759	20191001_EN2_8__10ug.raw	LQLP	4	60	4	470.297	1	4.92	3480000	469.29	-0.5			35 22 93 90	LQLP	CID
4	7841	20190807_KM_2_NCE29_mz1.raw	SVGLPGF	7	60	7	676.367	1	32.91	592000	675.359	0.5			27 33 56 98 91 48 66	SVGLPGF	CID
4	7954	20190807_KM_2_NCE29_mz1.raw	LYLPS	5	60	5	592.334	1	33.33	50100000	591.327	0.5			31 70 94 50 51	LYLPS	CID
4	4335	20190807_KM_2_NCE29_mz1.raw	CVGCYGDPCPRKQ	13	60	13	475.872	3	19.98	39300000	1424.6	-3.5			18 20 27 32 39 55 97 66 73 89 86 86 90	CVGCYGDPCPRKQ	CID
4	9275	20190807_KM_2_NCE29_mz1.raw	EDPLVSGL	8	60	8	415.219	2	38.49	43700000	828.423	0.7			37 38 30 45 49 90 93 97	EDPLVSGL	CID
4	5609	20190807_KM_2_NCE29_mz1.raw	LEETDGYDPV	10	60	10	569.249	2	24.61	3830000	1136.49	-2.8			95 95 97 90 41 21 27 43 30 59	LEETDGYDPV	CID
4	8379	20190807_KM_2_NCE29_mz1.raw	TGEVEW	6	60	6	720.321	1	34.98	1150000	719.313	0.8			49 44 70 40 59 95	TGEVEW	CID
4	7812	20190807_KM_2_NCE29_mz1.raw	ALGPALD	7	60	7	656.362	1	32.8	4460000	655.354	0.4			30 40 51 94 92 44 65	ALGPALD	CID
4	2024	20190807_KM_2_NCE29_mz1.raw	KTLPND	6	60	6	687.366	1	11.53	758000	686.36	-1.5			49 55 68 86 35 63	KTLPND	CID
4	2247	20190807_KM_2_NCE29_mz1.raw	KETCCGSCPLEKT	13	60	13	466.873	3	12.38	693000	1397.6	-1.1			39 51 51 41 26 19 30 52 85 93 97 93 96	KETCCGSCPLEKT	CID
3	2648	20191001_EN2_8__10ug.raw	MSM	3	60	3	368.13	1	7.11	999000	367.124	-1.4			56 62 60	MSM	CID
3	4274	20191001_EN2_8__10ug.raw	QRVVPL	6	59	6	356.229	2	11.21	5550000	710.444	-1.2			24 21 41 89 89 93	QRVVPL	CID
4	11339	20190807_KM_2_NCE29_mz1.raw	LAGLLL	6	59	6	599.413	1	47.78	1460000	598.405	1.1	A0A1D5P505:A0A1D5P759		30 26 31 74 98 99	LAGLLL	CID
3	1905	20191001_EN2_8__10ug.raw	LQLP	4	59	4	470.297	1	5.27	3480000	469.29	-0.4			34 22 93 89	LQLP	CID
4	8793	20190807_KM_2_NCE29_mz1.raw	ELVL	4	59	4	473.297	1	36.59	571000	472.29	0.3			57 32 57 92	ELVL	CID
3	3412	20191001_EN2_8__10ug.raw	QVAS	4	59	4	404.214	1	8.91	4830000	403.207	-1.2			37 26 88 88	QVAS	CID
4	4851	20190807_KM_2_NCE29_mz1.raw	TVAPSAEPMTLAP	13	59	13	428.887	3	21.86	497000	1283.64	-3.8			59 51 51 33 34 31 48 77 63 52 90 90 93	TVAPSAEPMTLAP	CID
4	3146	20190807_KM_2_NCE29_mz1.raw	TGCFMADVVH	10	59	10	540.236	2	15.79	747000	1078.46	-0.5			41 24 27 25 18 88 94 92 96 93	TGCFMADVVH	CID
3	1026	20191001_EN2_8__10ug.raw	VV	2	59	2	217.154	1	3.26	54500000	216.147	-2.3			57 61	VV	CID
4	7719	20190807_KM_2_NCE29_mz1.raw	QPMPL	5	59	5	585.307	1	32.44	433000000	584.299	0.5			32 41 94 65 65	QPMPL	CID
3	4587	20191001_EN2_8__10ug.raw	TRMMP	5	59	5	318.153	2	11.81	3310000	634.293	-2.1			29 29 49 95 96	TRMMP	CID
4	5318	20190807_KM_2_NCE29_mz1.raw	FLSSSAN	7	59	7	725.347	1	23.53	748000	724.339	0.3			32 40 57 57 52 86 89	FLSSSAN	CID
3	4488	20191001_EN2_8__10ug.raw	RFAP	4	59	4	490.277	1	11.62	2890000	489.27	-0.9			77 46 65 50	RFAP	CID
4	5567	20190807_KM_2_NCE29_mz1.raw	EMVDDEEEVH	10	59	10	616.242	2	24.47	585000	1230.47	-1.9			75 46 93 60 38 33 35 41 84 89	EMVDDEEEVH	CID
4	10658	20190807_KM_2_NCE29_mz1.raw	TPGAGLEFLQ	10	59	10	516.772	2	44.44	1010000	1031.53	0.9			60 51 67 63 40 46 52 35 88 90	TPGAGLEFLQ	CID
4	5210	20190807_KM_2_NCE29_mz1.raw	GLSYHVLNGKAGV	13	59	13	438.909	3	23.15	39900000	1313.71	-2			27 34 49 59 30 40 35 37 91 91 93 92 94	GLSYHVLNGKAGV	CID
4	7289	20190807_KM_2_NCE29_mz1.raw	VFQPY	5	59	5	653.329	1	30.81	1610000	652.322	0.1			32 32 45 93 95	VFQPY	CID
4	7902	20190807_KM_2_NCE29_mz1.raw	LRPELLA	7	59	7	406.256	2	33.15	1820000	810.496	1.1			30 23 27 60 81 97 98	LRPELLA	CID
4	4629	20190807_KM_2_NCE29_mz1.raw	GLAPAGKTPM	10	59	10	471.758	2	21.04	1640000	941.5	1.1	F1P4D2		23 34 45 48 39 43 94 94 86 88	GLAPAGKTPM	CID
4	7915	20190807_KM_2_NCE29_mz1.raw	LVTLAP	6	59	6	613.392	1	33.2	18400000	612.385	0.7			41 43 56 92 57 66	LVTLAP	CID
4	5002	20190807_KM_2_NCE29_mz1.raw	TLTVGQ	6	59	6	618.346	1	22.4	5890000	617.338	0.2			29 51 48 46 91 90	TLTVGQ	CID
4	2782	20190807_KM_2_NCE29_mz1.raw	YLLVVWS	7	59	7	440.253	2	14.41	1130000	878.49	0.9			23 29 43 60 76 92 92	YLLVVWS	CID
4	8903	20190807_KM_2_NCE29_mz1.raw	TVLLPDE	7	59	7	786.424	1	37	962000	785.417	-0.5	P01012:A0A1D5PI58:A0A1D5P531:E1BTF4:P01013:F1NU67:E1C3Q4		26 35 72 79 86 50 66	TVLLPDE	CID
4	6400	20190807_KM_2_NCE29_mz1.raw	EVLRGLA	7	59	7	379.232	2	27.55	3980000	756.449	0.5			44 30 41 40 62 99 99	EVLRGLA	CID
4	7384	20190807_KM_2_NCE29_mz1.raw	TFAAREPL	8	59	8	452.748	2	31.16		903.481	0.3			49 34 40 38 41 78 96 98	TFAAREPL	CID
4	10216	20190807_KM_2_NCE29_mz1.raw	NFELV	5	59	5	621.325	1	42.42	664000	620.317	1.3			27 34 70 73 93	NFELV	CID
3	1878	20191001_EN2_8__10ug.raw	DL	2	59	2	247.129	1	5.21	2030000	246.122	-0.6			61 56	DL	CID
4	6540	20190807_KM_2_NCE29_mz1.raw	FQM	3	59	3	425.185	1	28.08	16400000	424.178	-0.2			68 52 56	FQM	CID
4	5613	20190807_KM_2_NCE29_mz1.raw	TGQLVVPPQGT	11	59	11	548.804	2	24.62	12400000	1095.59	1	F1NZB4:A0A1D5PMJ9:A0A1L1RJZ9		48 28 32 37 56 96 99 46 30 86 95	TGQLVVPPQGT	CID
3	5189	20191001_EN2_8__10ug.raw	ER	2	59	2	304.161	1	13.15	488000	303.154	-1.5			65 54	ER	CID
4	5407	20190807_KM_2_NCE29_mz1.raw	QDYESV	6	59	6	740.31	1	23.87	1330000	739.302	0.6			26 39 39 65 93 94	QDYESV	CID
4	6068	20190807_KM_2_NCE29_mz1.raw	YLGM	4	59	4	483.228	1	26.3	2280000	482.22	0.9			46 28 86 76	YLGM	CID
4	7621	20190807_KM_2_NCE29_mz1.raw	GLRWDDTAA	9	59	9	502.743	2	32.06	3890000	1003.47	0			19 31 46 65 73 63 50 90 94	GLRWDDTAA	CID
4	6972	20190807_KM_2_NCE29_mz1.raw	TVELAD	6	59	6	647.325	1	29.61	1920000	646.317	1			54 56 82 65 38 60	TVELAD	CID
4	7339	20190807_KM_2_NCE29_mz1.raw	KLPDM	5	59	5	603.318	1	31	1360000	602.31	1			72 67 83 49 25	KLPDM	CID
4	8743	20190807_KM_2_NCE29_mz1.raw	SNSASLEDPF	10	59	10	533.739	2	36.39	1040000	1065.46	1.2			43 41 52 38 27 33 66 97 95 97	SNSASLEDPF	CID
4	5924	20190807_KM_2_NCE29_mz1.raw	TVPV	4	59	4	415.255	1	25.75	1350000	414.248	0.3			50 28 77 82	TVPV	CID
4	7485	20190807_KM_2_NCE29_mz1.raw	HLLPY	5	59	5	642.361	1	31.56	867000	641.354	0.8			23 72 81 60 57	HLLPY	CID
4	2519	20190807_KM_2_NCE29_mz1.raw	TVKDLRER	8	59	8	508.796	2	13.42	7140000	1015.58	-0.3	A0A1D5NYZ4:A0A1D5NXS3:A0A1D5PHG4		40 32 32 39 44 93 97 96	TVKDLRER	CID
4	5886	20190807_KM_2_NCE29_mz1.raw	MPVHCMYGPT	10	59	10	568.238	2	25.6	1130000	1134.47	-3.4			70 85 96 91 61 19 28 67 27 48	MPVHCMYGPT	CID
4	6618	20190807_KM_2_NCE29_mz1.raw	LQVV	4	59	4	458.298	1	28.36	980000	457.29	0.6			37 22 90 89	LQVV	CID
3	2628	20191001_EN2_8__10ug.raw	DV	2	59	2	233.113	1	7.07	4430000	232.106	-0.9			63 55	DV	CID
4	11365	20190807_KM_2_NCE29_mz1.raw	FPDVDWE	7	59	7	907.383	1	47.87	1400000	906.376	0.2			26 25 66 52 61 88 95	FPDVDWE	CID
3	692	20191001_EN2_8__10ug.raw	ADLGA	5	59	5	446.224	1	2.49	39100000	445.217	-0.9			28 43 52 81 90	ADLGA	CID
4	5383	20190807_KM_2_NCE29_mz1.raw	TDDAAWND	8	59	8	454.175	2	23.78	2740000	906.336	0.9			33 43 57 52 49 50 89 98	TDDAAWND	CID
4	4896	20190807_KM_2_NCE29_mz1.raw	TGNGLKHVPM	10	59	10	527.279	2	22.01	2020000	1052.54	-0.1	A0A1D5PHS9		82 65 39 21 25 31 49 90 95 94	TGNGLKHVPM	CID
4	8244	20190807_KM_2_NCE29_mz1.raw	CVPFT	5	59	5	566.265	1	34.44	1110000	565.257	0.8			31 40 90 72 61	CVPFT	CID
4	2525	20190807_KM_2_NCE29_mz1.raw	RLLT	4	59	4	502.335	1	13.44	14000000	501.327	0			48 44 75 69	RLLT	CID
4	8448	20190807_KM_2_NCE29_mz1.raw	VCPF	4	59	4	465.217	1	35.26	1650000000	464.209	0.7			34 24 86 91	VCPF	CID
4	6083	20190807_KM_2_NCE29_mz1.raw	PSYPCDYPSPVT	12	59	12	663.291	2	26.36	1690000	1324.56	2.8	R9PXM5		19 22 31 23 24 48 96 98 98 95 70 85	PSYPCDYPSPVT	CID
4	10143	20190807_KM_2_NCE29_mz1.raw	YTVLL	5	59	5	608.366	1	42.09	867000	607.358	0.5			38 43 62 76 75	YTVLL	CID
4	6392	20190807_KM_2_NCE29_mz1.raw	QGPVVWEP	8	59	8	456.235	2	27.52	1730000	910.455	1.3			50 24 32 56 65 62 92 90	QGPVVWEP	CID
3	1668	20191001_EN2_8__10ug.raw	DL	2	59	2	247.129	1	4.7	2030000	246.122	-1.2			61 56	DL	CID
3	3379	20191001_EN2_8__10ug.raw	TD	2	59	2	235.092	1	8.83	1320000	234.085	-0.6			51 67	TD	CID
4	5245	20190807_KM_2_NCE29_mz1.raw	HGFVYPAQSSP	11	59	11	595.285	2	23.27	1890000	1188.56	0	F1NWT1		29 56 74 59 55 82 43 33 39 86 92	HGFVYPAQSSP	CID
4	2557	20190807_KM_2_NCE29_mz1.raw	KNNESTPQ	8	59	8	459.22	2	13.57	5180000	916.425	0			49 34 82 86 32 30 71 85	KNNESTPQ	CID
4	11364	20190807_KM_2_NCE29_mz1.raw	ELALPW	6	59	6	728.398	1	47.87	1340000	727.39	0.7			51 39 38 45 86 93	ELALPW	CID
4	9364	20190807_KM_2_NCE29_mz1.raw	WLLEEACDNGPV	12	59	12	673.305	2	38.83	4700000	1344.6	-4.7	F1NFL6:P02845		89 85 98 98 97 89 21 21 18 30 19 41	WLLEEACDNGPV	CID
3	1243	20191001_EN2_8__10ug.raw	VAL	3	59	3	302.207	1	3.68	86500000	301.2	-1.8			66 39 71	VAL	CID
4	6206	20190807_KM_2_NCE29_mz1.raw	MNFQ	4	59	4	539.229	1	26.82	1000000	538.221	0.7			19 31 95 90	MNFQ	CID
4	5777	20190807_KM_2_NCE29_mz1.raw	RGAVEPL	7	59	7	741.425	1	25.22	199000000	740.418	0.1			43 31 31 33 78 97 99	RGAVEPL	CID
4	3352	20190807_KM_2_NCE29_mz1.raw	TLDAWNDSTGE	11	59	11	604.757	2	16.55	1910000	1207.5	0.3			62 52 66 44 21 14 29 88 82 93 97	TLDAWNDSTGE	CID
3	4497	20191001_EN2_8__10ug.raw	TRMMP	5	59	5	318.153	2	11.63	3310000	634.293	-1.4			31 32 52 88 90	TRMMP	CID
4	8740	20190807_KM_2_NCE29_mz1.raw	TLQSEDLWS	9	59	9	539.757	2	36.38	1390000	1077.5	1.8	F1N885		46 30 29 34 63 69 67 92 96	TLQSEDLWS	CID
4	11331	20190807_KM_2_NCE29_mz1.raw	EALLFELLNNVAK	13	59	13	737.422	2	47.76	734000	1472.82	3.8	E1BXX5		23 14 18 26 34 96 96 96 79 35 50 98 98	EALLFELLNNVAK	CID
4	2349	20190807_KM_2_NCE29_mz1.raw	KLTNAVAAH	9	59	9	462.767	2	12.78	1220000	923.519	-0.4	F1NMC3		73 62 39 28 27 37 88 88 87	KLTNAVAAH	CID
4	6477	20190807_KM_2_NCE29_mz1.raw	TDGLLRVN	8	59	8	444.251	2	27.85	22100000	886.487	0.5			61 63 52 60 90 32 27 83	TDGLLRVN	CID
4	7259	20190807_KM_2_NCE29_mz1.raw	TDEVSAF	7	59	7	768.341	1	30.71	1330000	767.334	0.1			41 61 83 54 37 40 93	TDEVSAF	CID
3	2504	20191001_EN2_8__10ug.raw	DL	2	59	2	247.129	1	6.78	2360000	246.122	-0.9			61 56	DL	CID
4	6092	20190807_KM_2_NCE29_mz1.raw	WAVTD	5	59	5	591.278	1	26.4	1980000	590.27	1.2			70 66 69 43 46	WAVTD	CID
3	1039	20191001_EN2_8__10ug.raw	LVPLLP	6	59	6	651.443	1	3.29	1480000	650.437	-1.7			56 51 61 69 59 54	LVPLLP	CID
4	6084	20190807_KM_2_NCE29_mz1.raw	VPDTPL	6	59	6	641.351	1	26.37	1210000	640.343	0.5			96 91 54 28 26 56	VPDTPL	CID
4	3687	20190807_KM_2_NCE29_mz1.raw	SVQSSQV	7	59	7	734.368	1	17.76	1150000	733.361	-0.5	E1BZV5		28 27 37 56 90 83 90	SVQSSQV	CID
4	2105	20190807_KM_2_NCE29_mz1.raw	EHAMAAPGGTKTHS	14	59	14	465.554	3	11.84		1393.64	-1.5			78 48 68 23 30 34 37 40 48 94 95 86 61 79	EHAMAAPGGTKTHS	CID
4	7530	20190807_KM_2_NCE29_mz1.raw	PLWN	4	58	4	529.277	1	31.72	2830000	528.27	0.8			43 29 86 76	PLWN	CID
4	3945	20190807_KM_2_NCE29_mz1.raw	SAELTVH	7	58	7	378.698	2	18.66	2010000	755.381	0.7			41 41 63 50 45 85 82	SAELTVH	CID
4	4098	20190807_KM_2_NCE29_mz1.raw	TYESVN	6	58	6	712.315	1	19.18	2050000	711.308	0.8			45 37 49 41 92 89	TYESVN	CID
4	5368	20190807_KM_2_NCE29_mz1.raw	PLY	3	58	3	392.218	1	23.72	4320000	391.211	0.3			59 52 65	PLY	CID
4	4741	20190807_KM_2_NCE29_mz1.raw	TADLKLSQ	8	58	8	438.245	2	21.44	2350000	874.476	0.3			39 34 54 55 50 55 91 90	TADLKLSQ	CID
4	6759	20190807_KM_2_NCE29_mz1.raw	AGPPS	5	58	5	428.214	1	28.87	5570000	427.207	0.5			95 92 43 29 35	AGPPS	CID
3	950	20191001_EN2_8__10ug.raw	LV	2	58	2	231.17	1	3.13	204000000	230.163	-1.2			57 59	LV	CID
4	8814	20190807_KM_2_NCE29_mz1.raw	VAVLV	5	58	5	500.345	1	36.67	1180000	499.337	0.9			31 31 44 92 94	VAVLV	CID
4	3789	20190807_KM_2_NCE29_mz1.raw	EQTTLEQ	7	58	7	848.399	1	18.11	2220000	847.392	-0.3			30 24 41 54 75 95 90	EQTTLEQ	CID
4	3055	20190807_KM_2_NCE29_mz1.raw	EEACCHKN	8	58	8	467.181	2	15.44		932.348	0.2			93 90 96 55 28 10 18 78	EEACCHKN	CID
3	1478	20191001_EN2_8__10ug.raw	LLAS	4	58	4	403.254	1	4.22	754000	402.248	-1.7			83 61 50 38	LLAS	CID
4	6408	20190807_KM_2_NCE29_mz1.raw	KLELYT	6	58	6	766.435	1	27.59	562000	765.427	0.2			39 38 46 45 89 94	KLELYT	CID
4	10678	20190807_KM_2_NCE29_mz1.raw	ELMNNGAEP	9	58	9	487.718	2	44.53	2240000	973.418	3.6			81 70 86 37 24 21 73 46 86	ELMNNGAEP	CID
4	7539	20190807_KM_2_NCE29_mz1.raw	AVSEQLE	7	58	7	775.384	1	31.76	2310000	774.376	0.6			29 30 45 69 48 92 98	AVSEQLE	CID
4	9404	20190807_KM_2_NCE29_mz1.raw	GLWPT	5	58	5	573.303	1	38.99	6250000	572.296	-1.1			31 50 94 59 57	GLWPT	CID
4	6296	20190807_KM_2_NCE29_mz1.raw	SAGALSL	7	58	7	618.346	1	27.16	2140000	617.338	0.5			29 32 57 79 79 60 71	SAGALSL	CID
3	2476	20191001_EN2_8__10ug.raw	MGEL	4	58	4	449.206	1	6.72	1220000	448.199	-1.2			35 28 75 95	MGEL	CID
4	5963	20190807_KM_2_NCE29_mz1.raw	ELRVQGL	7	58	7	407.743	2	25.89	6490000	813.471	0.4			37 28 28 38 87 94 97	ELRVQGL	CID
4	7670	20190807_KM_2_NCE29_mz1.raw	PDEVLLSG	8	58	8	829.431	1	32.25	13100000	828.423	0.6			40 71 88 82 68 46 28 41	PDEVLLSG	CID
3	2366	20191001_EN2_8__10ug.raw	DL	2	58	2	247.129	1	6.44	2360000	246.122	-1.2			61 55	DL	CID
4	6882	20190807_KM_2_NCE29_mz1.raw	LSFPSD	6	58	6	665.314	1	29.28	691000	664.307	0.1			33 39 72 89 46 70	LSFPSD	CID
4	6648	20190807_KM_2_NCE29_mz1.raw	QVPAV	5	58	5	513.303	1	28.47	3840000	512.296	0.5			32 34 76 74 76	QVPAV	CID
4	11324	20190807_KM_2_NCE29_mz1.raw	LVLPDCCFGL	10	58	10	540.269	2	47.73	1200000	1078.52	4.4			82 86 89 38 49 30 23 23 72 92	LVLPDCCFGL	CID
4	5814	20190807_KM_2_NCE29_mz1.raw	EVNLKLDQ	8	58	8	479.764	2	25.35	7320000	957.513	0.6			65 44 37 32 37 66 94 92	EVNLKLDQ	CID
4	4256	20190807_KM_2_NCE29_mz1.raw	HLPY	4	58	4	529.277	1	19.71	23000000	528.27	0.7			59 51 61 61	HLPY	CID
4	9235	20190807_KM_2_NCE29_mz1.raw	YAYPSPV	7	58	7	796.387	1	38.35	528000	795.38	-0.2			28 32 59 92 93 43 62	YAYPSPV	CID
4	7852	20190807_KM_2_NCE29_mz1.raw	AYGTQLMSGL	10	58	10	520.756	2	32.95		1039.5	-2.3			23 23 25 29 31 69 94 97 95 96	AYGTQLMSGL	CID
4	4963	20190807_KM_2_NCE29_mz1.raw	TRAAFLE	7	58	7	404.222	2	22.26	3350000	806.429	0.9	A8C754:A0A1D5NYC1:F1NH52:A0A1D5P2P9:A0A1D5P606:A0A1D5P0A7		60 35 40 38 52 82 99	TRAAFLE	CID
4	2633	20190807_KM_2_NCE29_mz1.raw	VTGSSA	6	58	6	521.257	1	13.85	27500000	520.249	0.2			21 24 52 99 78 74	VTGSSA	CID
4	5143	20190807_KM_2_NCE29_mz1.raw	DKAEAGVVD	9	58	9	452.225	2	22.9	6850000	902.434	0.5			29 21 31 56 51 56 82 99 100	DKAEAGVVD	CID
3	1738	20191001_EN2_8__10ug.raw	DL	2	58	2	247.129	1	4.87	2030000	246.122	-0.8			61 55	DL	CID
4	8597	20190807_KM_2_NCE29_mz1.raw	LLNFE	5	58	5	635.341	1	35.8	3760000	634.333	0.9			35 33 37 91 95	LLNFE	CID
4	5751	20190807_KM_2_NCE29_mz1.raw	KSTVEPL	7	58	7	387.224	2	25.13	8230000	772.433	0.4			34 38 50 45 60 85 95	KSTVEPL	CID
4	6156	20190807_KM_2_NCE29_mz1.raw	TVGCCKKPS	9	58	9	461.727	2	26.64	4400000	921.441	-1.7			57 52 56 44 28 38 61 92 95	TVGCCKKPS	CID
4	3331	20190807_KM_2_NCE29_mz1.raw	SSRKVDE	7	58	7	410.711	2	16.47	1080000	819.409	-1			73 57 38 26 29 89 95	SSRKVDE	CID
4	5647	20190807_KM_2_NCE29_mz1.raw	YSVPRTFP	8	58	8	483.754	2	24.74	3850000	965.497	-4	E1BZL0:A0A1D5P9F2		95 92 50 22 24 35 69 77	YSVPRTFP	CID
4	8192	20190807_KM_2_NCE29_mz1.raw	APGMPL	6	58	6	585.307	1	34.24		584.299	0.8			25 30 57 95 65 76	APGMPL	CID
4	9784	20190807_KM_2_NCE29_mz1.raw	MAMSTYGV	8	58	8	430.188	2	40.57	12400000	858.362	-0.9			86 91 79 32 23 27 37 91	MAMSTYGV	CID
4	5382	20190807_KM_2_NCE29_mz1.raw	ALAAPNSYH	9	58	9	472.235	2	23.78	2960000	942.456	-1.2			68 78 99 95 76 22 15 14 56	ALAAPNSYH	CID
4	4956	20190807_KM_2_NCE29_mz1.raw	FGERLPGA	8	58	8	423.727	2	22.23	6230000	845.439	0.3			30 24 49 39 62 89 80 90	FGERLPGA	CID
4	6602	20190807_KM_2_NCE29_mz1.raw	TWQPV	5	58	5	630.325	1	28.3	249000000	629.317	0.5			32 32 43 91 92	TWQPV	CID
4	3472	20190807_KM_2_NCE29_mz1.raw	TAFWLEGSSGL	11	58	11	389.859	3	17	1330000	1166.56	-4.1			52 34 39 39 82 76 22 31 85 85 93	TAFWLEGSSGL	CID
4	7960	20190807_KM_2_NCE29_mz1.raw	LML	3	58	3	376.227	1	33.34	1810000	375.219	0.6			69 38 68	LML	CID
3	4279	20191001_EN2_8__10ug.raw	AAKPVLH	7	58	7	368.229	2	11.21		734.444	-1.4			19 20 29 44 98 99 98	AAKPVLH	CID
4	7057	20190807_KM_2_NCE29_mz1.raw	AVVLSP	6	58	6	585.361	1	29.95	656000	584.353	0.3			22 28 49 68 92 90	AVVLSP	CID
4	9838	20190807_KM_2_NCE29_mz1.raw	VFDL	4	58	4	493.266	1	40.79	1120000	492.258	0.4			40 25 75 92	VFDL	CID
3	3187	20191001_EN2_8__10ug.raw	TVLSS	5	58	5	506.282	1	8.36	638000	505.275	-0.8			38 45 69 71 67	TVLSS	CID
[truncated: 776 more rows]

## Sheet: 3.HILIC_RIR Boiled Enriched
Fraction	Scan	Source File	Peptide	Tag Length	ALC (%)	length	m/z	z	RT	Intensity	Mass	ppm	Accession	PTM	local confidence (%)	tag (>=0%)	mode
[truncated: 2,083 more rows]

[truncated: 9 more sheets: 4.HILIC_WLH Fried Standard, 5.HILIC_RIR Fried Standard, 6.HILIC_WLH Fried Enriched, 7.RPC_WLH Boiled Enriched, 8.RPC_RIR Boiled Standard, 9.RPC_RIR Boiled Enriched, 10.RPC_WLH Fried Standard, 11.RPC_RIR Fried Standard, 12.RPC_WLH Fried Enriched]
